# Supplementary material for: Antidepressants amitriptyline, fluoxetine, and traditional Chinese medicine Xiaoyaosan caused alterations in gut DNA virome composition and function in rats exposed chronic unpredictable mild stress
Source: Front Microbiol. 2023 Apr 14;14:1132403. doi: 10.3389/fmicb.2023.1132403 (PMC10140408; doi:10.3389/fmicb.2023.1132403)
Supplement: SUPPLEMENTARY TABLE S1 — Raw data and clean data after quality control. [file Table_1.xlsx]

## Sheet: Sheet1
Supplementary Table S1.Raw data and clean data after quality control
Samples	Insert Size(bp)	Raw reads	Raw base(bp)	Clean reads	Clean base(bp)	Percent in raw reads(%)	Percent in raw bases(%)
HC01	400	60232444	9095099044	59656899	8929633689	99.0445	98.1807
HC02	400	67523382	10196030682	66894919	9995670463	99.0693	98.0349
HC03	400	57469852	8677947652	56734992	8456693397	98.7213	97.4504
CUMS01	400	61135788	9231503988	60531044	9058933330	99.0108	98.1306
CUMS02	410	57337204	8657917804	56640359	8460914598	98.7847	97.7246
CUMS03	415	63520380	9591577380	62858448	9403443743	98.9579	98.0386
Ami01	400	56635012	8551886812	56042501	8381226886	98.9538	98.0044
Ami02	400	54936372	8295392172	54323567	8126195103	98.8845	97.9603
Ami03	400	55125036	8323880436	54502620	8149209143	98.8709	97.9016
Flu01	400	60279108	9102145308	59477151	8867668942	98.6696	97.4239
Flu02	400	58085588	8770923788	57438426	8589358190	98.8858	97.9299
Flu03	400	54019972	8157015772	53213045	7911029104	98.5062	96.9844
XYS01	400	62671330	9463370830	61978079	9267155142	98.8938	97.9266
XYS02	400	69338944	10470180544	68653696	10269138179	99.0117	98.0799
XYS03	410	62511034	9439166134	61879202	9255280173	98.9892	98.0519
