# Supplementary material for: Antidepressants amitriptyline, fluoxetine, and traditional Chinese medicine Xiaoyaosan caused alterations in gut DNA virome composition and function in rats exposed chronic unpredictable mild stress
Source: Front Microbiol. 2023 Apr 14;14:1132403. doi: 10.3389/fmicb.2023.1132403 (PMC10140408; doi:10.3389/fmicb.2023.1132403)
Supplement: SUPPLEMENTARY TABLE S2 — CheckV assesses the quality and completeness of metagenome-assembled viral genomes. [file Table_2.xlsx]

## Sheet: Sheet1
Supplementary Table S2.CheckV assesses the quality and completeness of metagenome-assembled viral genomes
vOTU_id	vOTU_length(bp)	provirus	proviral_length	gene_count	viral_genes	host_genes	checkv_quality	miuvig_quality	completeness	completeness_method	contamination	kmer_freq	warnings
vOTU-1	862985	No	NA	828	2	557	High-quality	High-quality	100	HMM-based (lower-bound)	0	1
vOTU-2	726685	No	NA	683	6	461	High-quality	High-quality	100	HMM-based (lower-bound)	0	1.01
vOTU-3	614085	No	NA	469	6	271	High-quality	High-quality	100	HMM-based (lower-bound)	0	1
vOTU-4	590121	No	NA	544	2	361	High-quality	High-quality	100	HMM-based (lower-bound)	0	1
vOTU-5	548859	No	NA	451	3	275	High-quality	High-quality	100	HMM-based (lower-bound)	0	1
vOTU-6	523269	No	NA	454	5	273	High-quality	High-quality	100	HMM-based (lower-bound)	0	1.01
vOTU-8	495851	No	NA	448	3	295	High-quality	High-quality	100	HMM-based (lower-bound)	0	1
vOTU-9	458617	No	NA	435	3	320	High-quality	High-quality	100	HMM-based (lower-bound)	0	1
vOTU-10	402549	No	NA	331	3	258	High-quality	High-quality	100	HMM-based (lower-bound)	0	1
vOTU-11	366352	No	NA	373	1	167	High-quality	High-quality	100	HMM-based (lower-bound)	0	1
vOTU-12	344031	No	NA	300	2	181	High-quality	High-quality	100	HMM-based (lower-bound)	0	1
vOTU-13	329886	No	NA	314	14	36	Complete	High-quality	100	ITR (high-confidence)	0	1
vOTU-14	322878	No	NA	262	17	174	High-quality	High-quality	100	HMM-based (lower-bound)	0	1
vOTU-15	319131	No	NA	334	4	218	High-quality	High-quality	100	HMM-based (lower-bound)	0	1
vOTU-16	315217	No	NA	301	2	205	High-quality	High-quality	100	HMM-based (lower-bound)	0	1
vOTU-17	286320	No	NA	245	2	146	High-quality	High-quality	100	HMM-based (lower-bound)	0	1
vOTU-18	285078	No	NA	301	5	135	Medium-quality	Genome-fragment	83.5	HMM-based (lower-bound)	0	1
vOTU-19	283765	No	NA	264	2	199	High-quality	High-quality	100	HMM-based (lower-bound)	0	1
vOTU-20	281908	No	NA	282	6	191	High-quality	High-quality	100	HMM-based (lower-bound)	0	1
vOTU-21	279544	No	NA	246	1	164	High-quality	High-quality	100	HMM-based (lower-bound)	0	1
vOTU-22	278658	No	NA	324	16	24	High-quality	High-quality	93.77	HMM-based (lower-bound)	0	1
vOTU-23	278344	No	NA	249	3	158	High-quality	High-quality	100	HMM-based (lower-bound)	0	1
vOTU-24	274747	No	NA	266	3	168	High-quality	High-quality	100	HMM-based (lower-bound)	0	1
vOTU-25	274073	No	NA	263	5	155	High-quality	High-quality	100	HMM-based (lower-bound)	0	1
vOTU-27	269421	No	NA	254	15	137	High-quality	High-quality	100	HMM-based (lower-bound)	0	1.01
vOTU-28	258584	No	NA	242	4	166	High-quality	High-quality	100	HMM-based (lower-bound)	0	1
vOTU-29	253155	No	NA	244	6	62	High-quality	High-quality	94.66	HMM-based (lower-bound)	0	1.01
vOTU-30	250775	No	NA	235	2	142	High-quality	High-quality	100	HMM-based (lower-bound)	0	1
vOTU-31	248268	No	NA	223	1	150	Low-quality	Genome-fragment	45.34	HMM-based (lower-bound)	0	1
vOTU-32	247172	No	NA	245	9	135	High-quality	High-quality	100	HMM-based (lower-bound)	0	1
vOTU-33	246865	No	NA	251	4	103	High-quality	High-quality	100	HMM-based (lower-bound)	0	1
vOTU-34	245247	No	NA	225	6	154	High-quality	High-quality	100	HMM-based (lower-bound)	0	1
vOTU-35	245145	No	NA	333	3	19	Complete	High-quality	100	DTR (high-confidence)	0	1
vOTU-36	244626	No	NA	224	14	147	High-quality	High-quality	100	HMM-based (lower-bound)	0	1.01
vOTU-37	243875	No	NA	227	4	105	High-quality	High-quality	100	HMM-based (lower-bound)	0	1
vOTU-38	237852	No	NA	228	7	128	High-quality	High-quality	100	HMM-based (lower-bound)	0	1
vOTU-39	237226	No	NA	199	5	126	High-quality	High-quality	100	HMM-based (lower-bound)	0	1
vOTU-40	231163	No	NA	217	3	121	High-quality	High-quality	100	HMM-based (lower-bound)	0	1
vOTU-41	228360	No	NA	273	0	16	Not-determined	Genome-fragment	NA	NA	0	1	no viral genes detected
vOTU-42	226990	No	NA	237	4	116	High-quality	High-quality	100	HMM-based (lower-bound)	0	1
vOTU-43	224705	No	NA	177	18	106	High-quality	High-quality	100	HMM-based (lower-bound)	0	1.01
vOTU-44	220615	No	NA	228	4	135	Medium-quality	Genome-fragment	85.26	HMM-based (lower-bound)	0	1
vOTU-45	218824	No	NA	186	0	102	Not-determined	Genome-fragment	NA	NA	0	1	no viral genes detected
vOTU-46	215856	No	NA	197	6	129	High-quality	High-quality	100	HMM-based (lower-bound)	0	1
vOTU-47	214882	No	NA	199	3	135	High-quality	High-quality	100	HMM-based (lower-bound)	0	1
vOTU-48	212571	No	NA	216	12	155	High-quality	High-quality	100	HMM-based (lower-bound)	0	1
vOTU-49	208445	No	NA	172	7	96	High-quality	High-quality	92.1	HMM-based (lower-bound)	0	1.01
vOTU-50	207982	No	NA	197	7	49	High-quality	High-quality	95.1	HMM-based (lower-bound)	0	1
vOTU-51	191592	No	NA	180	3	85	High-quality	High-quality	100	HMM-based (lower-bound)	0	1
vOTU-52	190572	No	NA	179	2	82	High-quality	High-quality	100	HMM-based (lower-bound)	0	1
vOTU-53	188839	No	NA	154	1	88	High-quality	High-quality	100	HMM-based (lower-bound)	0	1
vOTU-54	182904	No	NA	178	2	86	High-quality	High-quality	100	HMM-based (lower-bound)	0	1
vOTU-55	181517	No	NA	182	10	93	High-quality	High-quality	100	AAI-based (medium-confidence)	0	1	contig >1.5x longer than expected genome length
vOTU-56	178560	No	NA	161	2	90	High-quality	High-quality	93.11	HMM-based (lower-bound)	0	1
vOTU-57	178124	No	NA	198	5	107	High-quality	High-quality	100	HMM-based (lower-bound)	0	1
vOTU-58	177848	No	NA	169	13	104	High-quality	High-quality	98.89	HMM-based (lower-bound)	0	1
vOTU-59	177341	No	NA	178	3	97	High-quality	High-quality	98.68	HMM-based (lower-bound)	0	1
vOTU-60	176299	No	NA	164	6	120	High-quality	High-quality	100	HMM-based (lower-bound)	0	1
vOTU-61	176233	No	NA	173	4	95	High-quality	High-quality	100	HMM-based (lower-bound)	0	1
vOTU-62	173048	No	NA	158	2	119	High-quality	High-quality	100	HMM-based (lower-bound)	0	1
vOTU-63	172741	No	NA	158	3	94	High-quality	High-quality	100	HMM-based (lower-bound)	0	1
vOTU-65	169491	No	NA	182	27	4	Complete	High-quality	100	DTR (high-confidence)	0	1
vOTU-66	169124	No	NA	136	3	51	Medium-quality	Genome-fragment	83.42	HMM-based (lower-bound)	0	1.01
vOTU-68	166893	No	NA	157	2	62	High-quality	High-quality	100	HMM-based (lower-bound)	0	1
vOTU-71	165836	No	NA	225	99	2	High-quality	High-quality	100	AAI-based (high-confidence)	0	1
vOTU-72	165349	No	NA	196	11	16	High-quality	High-quality	91.44	HMM-based (lower-bound)	0	1
vOTU-73	160209	No	NA	136	1	88	High-quality	High-quality	100	HMM-based (lower-bound)	0	1
vOTU-74	159936	No	NA	152	4	99	High-quality	High-quality	100	HMM-based (lower-bound)	0	1
vOTU-75	159746	No	NA	206	22	2	Complete	High-quality	100	DTR (high-confidence)	0	1
vOTU-77	156602	No	NA	167	3	108	High-quality	High-quality	95.93	HMM-based (lower-bound)	0	1
vOTU-78	155917	No	NA	150	2	86	High-quality	High-quality	99.74	HMM-based (lower-bound)	0	1
vOTU-79	153390	No	NA	162	2	81	High-quality	High-quality	100	HMM-based (lower-bound)	0	1
vOTU-80	151115	No	NA	131	1	104	High-quality	High-quality	100	HMM-based (lower-bound)	0	1
vOTU-82	150366	No	NA	143	3	76	High-quality	High-quality	90.55	HMM-based (lower-bound)	0	1
vOTU-83	150086	No	NA	118	7	57	High-quality	High-quality	97.19	HMM-based (lower-bound)	0	1.01
vOTU-84	149453	No	NA	144	6	105	High-quality	High-quality	98.44	HMM-based (lower-bound)	0	1
vOTU-85	148517	No	NA	135	2	79	High-quality	High-quality	92.91	HMM-based (lower-bound)	0	1
vOTU-86	146378	No	NA	144	4	96	High-quality	High-quality	100	HMM-based (lower-bound)	0	1
vOTU-88	143745	No	NA	141	2	90	High-quality	High-quality	94.49	HMM-based (lower-bound)	0	1
vOTU-91	141032	No	NA	133	1	75	Medium-quality	Genome-fragment	62.84	HMM-based (lower-bound)	0	1
vOTU-92	138844	No	NA	131	7	11	High-quality	High-quality	99.94	HMM-based (lower-bound)	0	1
vOTU-94	133958	No	NA	151	2	55	Medium-quality	Genome-fragment	71.53	HMM-based (lower-bound)	0	1
vOTU-95	133386	No	NA	116	2	67	Medium-quality	Genome-fragment	84.97	HMM-based (lower-bound)	0	1
vOTU-96	132599	No	NA	127	8	9	High-quality	High-quality	100	AAI-based (medium-confidence)	0	1	contig >1.5x longer than expected genome length
vOTU-97	131963	No	NA	159	53	13	High-quality	High-quality	100	AAI-based (high-confidence)	0	1	contig >1.5x longer than expected genome length
vOTU-98	129410	No	NA	185	26	6	Medium-quality	Genome-fragment	73.86	AAI-based (medium-confidence)	0	1	low-confidence ITR
vOTU-99	129148	No	NA	174	33	1	High-quality	High-quality	94.34	AAI-based (medium-confidence)	0	1
vOTU-100	128515	No	NA	118	2	78	Low-quality	Genome-fragment	43.28	HMM-based (lower-bound)	0	1
vOTU-101	127973	No	NA	125	3	71	High-quality	High-quality	100	HMM-based (lower-bound)	0	1
vOTU-102	127474	No	NA	122	5	53	High-quality	High-quality	93.36	HMM-based (lower-bound)	0	1.01
vOTU-103	127289	No	NA	124	1	71	High-quality	High-quality	100	HMM-based (lower-bound)	0	1
vOTU-104	127177	No	NA	108	2	56	Medium-quality	Genome-fragment	68.98	HMM-based (lower-bound)	0	1
vOTU-105	125810	No	NA	171	37	3	High-quality	High-quality	98.07	AAI-based (high-confidence)	0	1
vOTU-106	125472	No	NA	131	21	12	High-quality	High-quality	100	AAI-based (high-confidence)	0	1
vOTU-107	125353	No	NA	111	8	63	Medium-quality	Genome-fragment	75.76	HMM-based (lower-bound)	0	1.01
vOTU-108	124953	No	NA	96	9	45	High-quality	High-quality	97	HMM-based (lower-bound)	0	1.02
vOTU-109	123889	No	NA	112	8	62	Medium-quality	Genome-fragment	72.36	HMM-based (lower-bound)	0	1
vOTU-110	123275	No	NA	132	4	25	High-quality	High-quality	100	HMM-based (lower-bound)	0	1
vOTU-111	122018	No	NA	108	2	56	Medium-quality	Genome-fragment	80.63	HMM-based (lower-bound)	0	1
vOTU-112	120280	No	NA	97	2	59	High-quality	High-quality	100	HMM-based (lower-bound)	0	1
vOTU-113	118567	No	NA	112	1	37	High-quality	High-quality	100	HMM-based (lower-bound)	0	1
vOTU-114	117779	No	NA	117	1	32	Medium-quality	Genome-fragment	79.17	HMM-based (lower-bound)	0	1
vOTU-115	117247	No	NA	189	29	4	High-quality	High-quality	100	AAI-based (high-confidence)	0	1
vOTU-116	114696	No	NA	104	3	25	High-quality	High-quality	100	HMM-based (lower-bound)	0	1
vOTU-117	114681	No	NA	102	13	0	Low-quality	Genome-fragment	44.41	AAI-based (medium-confidence)	0	1
vOTU-118	114281	No	NA	107	2	47	High-quality	High-quality	100	HMM-based (lower-bound)	0	1
vOTU-119	113644	No	NA	79	1	57	Medium-quality	Genome-fragment	52.41	HMM-based (lower-bound)	0	1.01
vOTU-120	113578	No	NA	118	3	63	High-quality	High-quality	100	HMM-based (lower-bound)	0	1
vOTU-121	113152	No	NA	146	37	4	Medium-quality	Genome-fragment	88.19	AAI-based (high-confidence)	0	1
vOTU-122	112606	No	NA	102	3	62	High-quality	High-quality	100	HMM-based (lower-bound)	0	1
vOTU-124	111094	No	NA	117	2	83	High-quality	High-quality	100	HMM-based (lower-bound)	0	1
vOTU-127	110194	No	NA	123	5	85	Medium-quality	Genome-fragment	73.51	HMM-based (lower-bound)	0	1
vOTU-128	109462	No	NA	126	52	5	High-quality	High-quality	100	AAI-based (high-confidence)	0	1	contig >1.5x longer than expected genome length
vOTU-129	109348	No	NA	108	4	69	High-quality	High-quality	100	HMM-based (lower-bound)	0	1
vOTU-130	108931	No	NA	110	2	83	Medium-quality	Genome-fragment	77.51	HMM-based (lower-bound)	0	1
vOTU-131	107396	No	NA	101	2	38	Medium-quality	Genome-fragment	87.3	HMM-based (lower-bound)	0	1
vOTU-132	107338	No	NA	117	2	43	Medium-quality	Genome-fragment	72.83	HMM-based (lower-bound)	0	1.01
vOTU-133	105240	No	NA	104	1	42	High-quality	High-quality	100	AAI-based (medium-confidence)	0	1	contig >1.5x longer than expected genome length
vOTU-134	104731	No	NA	109	5	53	High-quality	High-quality	100	HMM-based (lower-bound)	0	1
vOTU-135	103921	No	NA	100	5	54	Medium-quality	Genome-fragment	89.85	HMM-based (lower-bound)	0	1
vOTU-137	102876	No	NA	125	26	2	Medium-quality	Genome-fragment	77.91	AAI-based (high-confidence)	0	1.01
vOTU-139	101881	No	NA	104	0	58	Not-determined	Genome-fragment	NA	NA	0	1	no viral genes detected
vOTU-140	101503	No	NA	88	3	62	High-quality	High-quality	98.07	HMM-based (lower-bound)	0	1
vOTU-141	101121	No	NA	94	6	12	Medium-quality	Genome-fragment	77.36	HMM-based (lower-bound)	0	1
vOTU-142	100765	No	NA	112	7	43	High-quality	High-quality	92.5	HMM-based (lower-bound)	0	1
vOTU-143	100353	No	NA	169	21	2	High-quality	High-quality	98.68	AAI-based (high-confidence)	0	1
vOTU-144	100265	No	NA	162	40	1	High-quality	High-quality	95.98	AAI-based (high-confidence)	0	1
vOTU-147	99782	No	NA	133	29	3	Medium-quality	Genome-fragment	74.76	AAI-based (high-confidence)	0	1
vOTU-148	99750	No	NA	135	31	4	Medium-quality	Genome-fragment	74.76	AAI-based (high-confidence)	0	1
vOTU-149	99637	No	NA	89	3	67	High-quality	High-quality	97.71	HMM-based (lower-bound)	0	1
vOTU-150	99499	Yes	16156	105	12	59	Low-quality	Genome-fragment	22.85	HMM-based (lower-bound)	83.76	1
vOTU-151	99414	No	NA	99	14	0	Complete	High-quality	100	DTR (high-confidence)	0	1.02
vOTU-153	99253	No	NA	91	1	53	Medium-quality	Genome-fragment	61.42	HMM-based (lower-bound)	0	1
vOTU-154	98963	No	NA	162	15	1	High-quality	High-quality	99.83	AAI-based (high-confidence)	0	1
vOTU-156	98610	No	NA	90	1	50	High-quality	High-quality	100	AAI-based (medium-confidence)	0	1	contig >1.5x longer than expected genome length
vOTU-157	98552	No	NA	115	30	12	High-quality	High-quality	93.4	HMM-based (lower-bound)	0	1.01
vOTU-158	98543	No	NA	105	2	69	High-quality	High-quality	100	HMM-based (lower-bound)	0	1
vOTU-159	98398	No	NA	87	1	52	High-quality	High-quality	100	HMM-based (lower-bound)	0	1
vOTU-160	98336	No	NA	92	2	61	Medium-quality	Genome-fragment	57.3	HMM-based (lower-bound)	0	1
vOTU-161	98307	No	NA	84	2	58	High-quality	High-quality	100	HMM-based (lower-bound)	0	1.01
vOTU-164	97996	No	NA	90	2	55	Medium-quality	Genome-fragment	63.2	HMM-based (lower-bound)	0	1
vOTU-165	97859	No	NA	85	3	41	Medium-quality	Genome-fragment	65.9	HMM-based (lower-bound)	0	1.01
vOTU-166	97776	No	NA	147	39	2	High-quality	High-quality	100	AAI-based (high-confidence)	0	1	contig >1.5x longer than expected genome length
vOTU-168	97257	No	NA	86	5	46	Medium-quality	Genome-fragment	88.64	HMM-based (lower-bound)	0	1.01
vOTU-170	96237	No	NA	110	3	19	High-quality	High-quality	93.33	HMM-based (lower-bound)	0	1
vOTU-171	96051	No	NA	161	17	1	Complete	High-quality	100	DTR (high-confidence)	0	1
vOTU-172	96027	No	NA	109	2	40	Low-quality	Genome-fragment	38.88	HMM-based (lower-bound)	0	1
vOTU-173	95967	No	NA	103	1	45	High-quality	High-quality	100	HMM-based (lower-bound)	0	1
vOTU-174	95679	No	NA	96	1	62	High-quality	High-quality	100	HMM-based (lower-bound)	0	1
vOTU-175	95564	No	NA	109	23	7	High-quality	High-quality	100	AAI-based (high-confidence)	0	1	contig >1.5x longer than expected genome length
vOTU-176	94758	No	NA	88	11	0	Complete	High-quality	100	DTR (medium-confidence)	0	1
vOTU-177	94343	No	NA	82	2	47	Medium-quality	Genome-fragment	65.91	HMM-based (lower-bound)	0	1
vOTU-178	93854	No	NA	147	16	0	Complete	High-quality	100	DTR (high-confidence)	0	1.01
vOTU-180	93171	No	NA	87	2	51	Medium-quality	Genome-fragment	61.84	HMM-based (lower-bound)	0	1
vOTU-181	92805	No	NA	83	1	56	High-quality	High-quality	100	HMM-based (lower-bound)	0	1
vOTU-182	91973	No	NA	129	42	1	High-quality	High-quality	100	AAI-based (high-confidence)	0	1.98	high kmer_freq may indicate large duplication; contig >1.5x longer than expected genome length
vOTU-183	91879	No	NA	91	27	3	Medium-quality	Genome-fragment	88.51	AAI-based (high-confidence)	0	1
vOTU-184	91689	No	NA	112	2	31	Low-quality	Genome-fragment	47.14	HMM-based (lower-bound)	0	1
vOTU-185	91651	No	NA	129	36	3	High-quality	High-quality	100	AAI-based (high-confidence)	0	1
vOTU-186	91544	No	NA	88	2	50	Medium-quality	Genome-fragment	59.18	HMM-based (lower-bound)	0	1
vOTU-187	91084	No	NA	81	2	45	Low-quality	Genome-fragment	49.16	HMM-based (lower-bound)	0	1
vOTU-188	91018	No	NA	93	2	54	High-quality	High-quality	100	HMM-based (lower-bound)	0	1
vOTU-190	89549	No	NA	85	9	0	High-quality	High-quality	96.2	AAI-based (high-confidence)	0	1
vOTU-191	89433	No	NA	96	1	61	High-quality	High-quality	100	HMM-based (lower-bound)	0	1
vOTU-192	89063	No	NA	103	3	19	Medium-quality	Genome-fragment	89.74	HMM-based (lower-bound)	0	1
vOTU-193	88814	No	NA	139	22	10	Medium-quality	Genome-fragment	52.14	AAI-based (high-confidence)	0	1
vOTU-196	87968	No	NA	133	12	3	High-quality	High-quality	100	AAI-based (medium-confidence)	0	1
vOTU-197	86003	No	NA	116	14	1	High-quality	High-quality	99.3	AAI-based (high-confidence)	0	1
vOTU-198	85383	No	NA	77	2	10	High-quality	High-quality	100	AAI-based (medium-confidence)	0	1	contig >1.5x longer than expected genome length
vOTU-199	84138	No	NA	84	29	3	High-quality	High-quality	100	AAI-based (high-confidence)	0	1.01	contig >1.5x longer than expected genome length
vOTU-200	83979	No	NA	79	1	45	High-quality	High-quality	100	HMM-based (lower-bound)	0	1
vOTU-201	83664	No	NA	80	1	39	High-quality	High-quality	93.91	HMM-based (lower-bound)	0	1
vOTU-202	83383	No	NA	73	1	35	Medium-quality	Genome-fragment	66.73	HMM-based (lower-bound)	0	1
vOTU-203	83055	No	NA	109	14	3	High-quality	High-quality	94.98	AAI-based (high-confidence)	0	1
vOTU-204	82759	No	NA	81	8	0	High-quality	High-quality	100	AAI-based (high-confidence)	0	1
vOTU-205	82664	No	NA	86	1	45	High-quality	High-quality	100	HMM-based (lower-bound)	0	1.01
vOTU-206	82331	No	NA	81	1	56	Low-quality	Genome-fragment	33.44	HMM-based (lower-bound)	0	1
vOTU-208	81860	No	NA	115	11	3	Medium-quality	Genome-fragment	73.41	AAI-based (high-confidence)	0	1
vOTU-209	81306	No	NA	125	26	4	High-quality	High-quality	100	AAI-based (high-confidence)	0	1
vOTU-210	81233	No	NA	78	8	7	High-quality	High-quality	100	AAI-based (high-confidence)	0	1
vOTU-211	81207	No	NA	97	1	49	High-quality	High-quality	100	HMM-based (lower-bound)	0	1
vOTU-212	81156	No	NA	69	0	43	Not-determined	Genome-fragment	NA	NA	0	1	no viral genes detected
vOTU-213	81099	No	NA	84	1	12	Medium-quality	Genome-fragment	52.58	HMM-based (lower-bound)	0	1
vOTU-214	81096	No	NA	92	2	25	Low-quality	Genome-fragment	45.61	AAI-based (medium-confidence)	0	1
vOTU-215	79651	No	NA	96	6	9	Low-quality	Genome-fragment	30.23	HMM-based (lower-bound)	0	1
vOTU-216	79491	No	NA	83	6	15	Medium-quality	Genome-fragment	77.96	HMM-based (lower-bound)	0	1
vOTU-218	78862	No	NA	104	11	2	High-quality	High-quality	100	AAI-based (medium-confidence)	0	1
vOTU-219	78629	No	NA	86	15	1	Low-quality	Genome-fragment	46.17	AAI-based (high-confidence)	0	1
vOTU-220	78449	No	NA	127	18	5	Medium-quality	Genome-fragment	69.35	HMM-based (lower-bound)	0	1.01	low-confidence DTR
vOTU-221	78042	No	NA	76	2	21	Medium-quality	Genome-fragment	60.95	HMM-based (lower-bound)	0	1
vOTU-222	77175	No	NA	87	5	10	Medium-quality	Genome-fragment	53.76	HMM-based (lower-bound)	0	1
vOTU-223	76821	No	NA	87	1	35	Low-quality	Genome-fragment	48.67	HMM-based (lower-bound)	0	1
vOTU-224	75953	No	NA	98	33	8	High-quality	High-quality	97.85	HMM-based (lower-bound)	0	1
vOTU-225	75310	No	NA	84	5	11	Medium-quality	Genome-fragment	64.56	AAI-based (medium-confidence)	0	1
vOTU-227	74304	No	NA	104	27	3	High-quality	High-quality	100	AAI-based (high-confidence)	0	1
vOTU-228	73612	No	NA	86	1	25	Low-quality	Genome-fragment	39.27	HMM-based (lower-bound)	0	1.01
vOTU-232	73162	No	NA	84	1	14	High-quality	High-quality	100	HMM-based (lower-bound)	0	1
vOTU-233	73148	No	NA	95	12	0	Complete	High-quality	100	DTR (high-confidence)	0	1
vOTU-234	73091	No	NA	74	2	13	High-quality	High-quality	100	AAI-based (medium-confidence)	0	1	contig >1.5x longer than expected genome length
vOTU-236	71927	No	NA	107	11	2	Complete	High-quality	100	DTR (high-confidence)	0	1.01
vOTU-237	71894	No	NA	63	0	12	Not-determined	Genome-fragment	NA	NA	0	1	no viral genes detected
vOTU-238	71070	No	NA	46	1	34	Medium-quality	Genome-fragment	75.55	HMM-based (lower-bound)	0	1
vOTU-239	70668	No	NA	82	5	6	Medium-quality	Genome-fragment	54.08	HMM-based (lower-bound)	0	1
vOTU-241	70187	No	NA	63	1	36	High-quality	High-quality	100	HMM-based (lower-bound)	0	1
vOTU-242	70140	No	NA	56	1	32	Low-quality	Genome-fragment	36.89	HMM-based (lower-bound)	0	1
vOTU-244	69626	No	NA	103	13	1	Complete	High-quality	100	DTR (medium-confidence)	0	1
vOTU-245	69400	No	NA	66	1	39	High-quality	High-quality	93.7	HMM-based (lower-bound)	0	1
vOTU-246	69268	No	NA	76	25	0	Medium-quality	Genome-fragment	84.13	AAI-based (high-confidence)	0	1
vOTU-249	69042	No	NA	102	29	1	High-quality	High-quality	100	AAI-based (high-confidence)	0	1
vOTU-250	68897	No	NA	58	1	35	High-quality	High-quality	100	HMM-based (lower-bound)	0	1
vOTU-251	68765	No	NA	86	22	2	High-quality	High-quality	100	AAI-based (medium-confidence)	0	1
vOTU-252	68660	No	NA	73	1	37	High-quality	High-quality	100	AAI-based (high-confidence)	0	1	contig >1.5x longer than expected genome length
vOTU-253	68514	No	NA	86	8	4	High-quality	High-quality	100	AAI-based (medium-confidence)	0	1	contig >1.5x longer than expected genome length
vOTU-254	68031	No	NA	99	37	1	High-quality	High-quality	100	AAI-based (high-confidence)	0	1
vOTU-255	68010	No	NA	80	2	22	Low-quality	Genome-fragment	48.18	HMM-based (lower-bound)	0	1
vOTU-257	66737	No	NA	63	1	27	Medium-quality	Genome-fragment	74.91	HMM-based (lower-bound)	0	1
vOTU-258	66390	No	NA	74	4	16	Medium-quality	Genome-fragment	57.45	HMM-based (lower-bound)	0	1
vOTU-259	65869	No	NA	63	1	44	Medium-quality	Genome-fragment	87.2	HMM-based (lower-bound)	0	1
vOTU-260	65802	No	NA	86	3	25	Low-quality	Genome-fragment	29.18	HMM-based (lower-bound)	0	1
vOTU-261	65794	No	NA	63	2	18	High-quality	High-quality	99.5	HMM-based (lower-bound)	0	1.01
vOTU-262	65419	No	NA	75	1	34	Medium-quality	Genome-fragment	73.43	HMM-based (lower-bound)	0	1
vOTU-263	65243	No	NA	68	1	15	Medium-quality	Genome-fragment	75.28	HMM-based (lower-bound)	0	1
vOTU-264	65220	No	NA	51	6	1	High-quality	High-quality	100	AAI-based (high-confidence)	0	1
vOTU-265	65112	No	NA	61	2	13	High-quality	High-quality	100	AAI-based (medium-confidence)	0	1	contig >1.5x longer than expected genome length
vOTU-266	64713	No	NA	69	6	4	Medium-quality	Genome-fragment	89.41	HMM-based (lower-bound)	0	1
vOTU-267	64471	No	NA	56	1	27	High-quality	High-quality	100	AAI-based (medium-confidence)	0	1
vOTU-268	64245	No	NA	83	8	4	Medium-quality	Genome-fragment	57.93	AAI-based (medium-confidence)	0	1
vOTU-271	63682	No	NA	64	1	37	Low-quality	Genome-fragment	42.81	HMM-based (lower-bound)	0	1
vOTU-272	63506	No	NA	73	1	18	High-quality	High-quality	100	AAI-based (high-confidence)	0	1	contig >1.5x longer than expected genome length
vOTU-273	63389	No	NA	72	1	19	Medium-quality	Genome-fragment	71.16	HMM-based (lower-bound)	0	1
vOTU-274	63328	No	NA	97	28	4	High-quality	High-quality	100	AAI-based (medium-confidence)	0	1
vOTU-276	63212	No	NA	104	10	0	Low-quality	Genome-fragment	37.26	AAI-based (high-confidence)	0	1
vOTU-277	63185	No	NA	59	1	30	High-quality	High-quality	100	HMM-based (lower-bound)	0	1
vOTU-278	63156	No	NA	80	29	2	High-quality	High-quality	100	AAI-based (high-confidence)	0	1
vOTU-280	63006	No	NA	83	24	2	High-quality	High-quality	100	AAI-based (high-confidence)	0	1
vOTU-281	62901	No	NA	107	28	1	High-quality	High-quality	100	AAI-based (high-confidence)	0	1
vOTU-282	62524	No	NA	69	1	18	High-quality	High-quality	100	AAI-based (high-confidence)	0	1	contig >1.5x longer than expected genome length
vOTU-283	62021	No	NA	90	33	2	High-quality	High-quality	100	AAI-based (high-confidence)	0	1	contig >1.5x longer than expected genome length
vOTU-284	61986	No	NA	99	12	1	Low-quality	Genome-fragment	38.79	AAI-based (high-confidence)	0	1
vOTU-285	61959	No	NA	89	34	1	High-quality	High-quality	100	AAI-based (high-confidence)	0	1
vOTU-287	61508	No	NA	85	13	3	High-quality	High-quality	96.43	AAI-based (high-confidence)	0	1
vOTU-288	61211	No	NA	75	25	0	High-quality	High-quality	99.55	AAI-based (high-confidence)	0	1
vOTU-289	60966	No	NA	67	23	0	Low-quality	Genome-fragment	47.51	AAI-based (high-confidence)	0	1
vOTU-290	60865	No	NA	90	36	0	High-quality	High-quality	98.98	AAI-based (high-confidence)	0	1
vOTU-292	60703	No	NA	77	14	3	High-quality	High-quality	93.42	AAI-based (high-confidence)	0	1
vOTU-293	60636	No	NA	89	27	1	High-quality	High-quality	98.64	AAI-based (high-confidence)	0	1
vOTU-294	60496	No	NA	59	3	7	High-quality	High-quality	100	AAI-based (medium-confidence)	0	1
vOTU-295	60330	No	NA	46	6	2	High-quality	High-quality	91.96	AAI-based (high-confidence)	0	1
vOTU-296	60315	No	NA	77	23	0	High-quality	High-quality	100	AAI-based (high-confidence)	0	1
vOTU-297	60315	No	NA	88	36	1	Complete	High-quality	100	DTR (high-confidence)	0	1
vOTU-299	59984	No	NA	75	8	3	High-quality	High-quality	100	AAI-based (high-confidence)	0	1
vOTU-300	59980	No	NA	78	12	0	Complete	High-quality	100	DTR (high-confidence)	0	1
vOTU-301	59949	No	NA	60	2	31	Medium-quality	Genome-fragment	88.64	HMM-based (lower-bound)	0	1
vOTU-302	59930	No	NA	56	7	1	Medium-quality	Genome-fragment	54.16	AAI-based (high-confidence)	0	1
vOTU-303	59916	No	NA	60	1	36	High-quality	High-quality	100	HMM-based (lower-bound)	0	1.01
vOTU-305	59776	No	NA	90	24	0	High-quality	High-quality	100	AAI-based (high-confidence)	0	2	high kmer_freq may indicate large duplication; contig >1.5x longer than expected genome length
vOTU-307	59736	No	NA	57	1	25	Low-quality	Genome-fragment	33.04	HMM-based (lower-bound)	0	1
vOTU-308	59675	No	NA	74	18	2	Medium-quality	Genome-fragment	81.58	HMM-based (lower-bound)	0	1
vOTU-309	59534	No	NA	89	26	0	High-quality	High-quality	100	AAI-based (medium-confidence)	0	1
vOTU-310	59362	No	NA	62	2	36	High-quality	High-quality	100	AAI-based (high-confidence)	0	1	contig >1.5x longer than expected genome length
vOTU-311	59348	No	NA	75	14	4	High-quality	High-quality	100	AAI-based (medium-confidence)	0	1	contig >1.5x longer than expected genome length
vOTU-312	59332	No	NA	62	3	22	Medium-quality	Genome-fragment	53.54	AAI-based (medium-confidence)	0	1
vOTU-313	59218	No	NA	58	4	43	Medium-quality	Genome-fragment	58.76	HMM-based (lower-bound)	0	1.01
vOTU-314	59151	No	NA	57	7	1	Low-quality	Genome-fragment	22.91	AAI-based (medium-confidence)	0	1
vOTU-315	59091	No	NA	81	21	0	High-quality	High-quality	97.7	AAI-based (high-confidence)	0	1
vOTU-316	59083	No	NA	47	2	36	Medium-quality	Genome-fragment	55.54	HMM-based (lower-bound)	0	1
vOTU-317	58997	No	NA	91	24	3	High-quality	High-quality	100	AAI-based (high-confidence)	0	1
vOTU-318	58941	No	NA	82	32	1	High-quality	High-quality	95.27	AAI-based (high-confidence)	0	1
vOTU-319	58929	No	NA	99	30	1	High-quality	High-quality	100	AAI-based (high-confidence)	0	1
vOTU-320	58891	No	NA	52	1	35	Low-quality	Genome-fragment	30.97	HMM-based (lower-bound)	0	1
vOTU-321	58745	No	NA	83	34	1	High-quality	High-quality	95.08	AAI-based (high-confidence)	0	1
vOTU-323	58508	No	NA	69	18	2	Medium-quality	Genome-fragment	79.16	AAI-based (medium-confidence)	0	1.01
vOTU-324	58447	No	NA	68	10	4	Low-quality	Genome-fragment	23.41	AAI-based (medium-confidence)	0	1
vOTU-325	58263	No	NA	96	22	1	Complete	High-quality	100	DTR (high-confidence)	0	1
vOTU-326	58224	No	NA	69	22	2	Medium-quality	Genome-fragment	70.72	AAI-based (high-confidence)	0	1
vOTU-327	58125	No	NA	82	24	0	High-quality	High-quality	96.8	AAI-based (high-confidence)	0	1
vOTU-328	58099	No	NA	61	1	28	Low-quality	Genome-fragment	35.48	AAI-based (medium-confidence)	0	1
vOTU-329	57833	No	NA	64	24	3	High-quality	High-quality	100	AAI-based (high-confidence)	0	1
vOTU-330	57618	No	NA	62	6	36	Medium-quality	Genome-fragment	60.67	HMM-based (lower-bound)	0	1
vOTU-332	57292	No	NA	104	22	0	High-quality	High-quality	100	AAI-based (high-confidence)	0	1
vOTU-334	57253	No	NA	55	1	21	Medium-quality	Genome-fragment	64.27	HMM-based (lower-bound)	0	1
vOTU-335	57182	No	NA	79	24	1	High-quality	High-quality	100	AAI-based (high-confidence)	0	1
vOTU-336	57002	No	NA	60	1	21	Low-quality	Genome-fragment	23.17	HMM-based (lower-bound)	0	1
vOTU-338	56784	No	NA	84	6	2	Low-quality	Genome-fragment	36.89	AAI-based (high-confidence)	0	1
vOTU-339	56388	No	NA	46	2	14	Medium-quality	Genome-fragment	73.31	AAI-based (medium-confidence)	0	1
vOTU-340	56020	No	NA	81	15	0	High-quality	High-quality	97.03	AAI-based (high-confidence)	0	1
vOTU-341	55879	No	NA	82	18	4	Low-quality	Genome-fragment	47.02	AAI-based (high-confidence)	0	1
vOTU-342	55846	No	NA	82	22	2	Medium-quality	Genome-fragment	81.98	AAI-based (medium-confidence)	0	1
vOTU-343	55743	No	NA	76	2	24	Medium-quality	Genome-fragment	76.79	HMM-based (lower-bound)	0	1
vOTU-344	55499	No	NA	75	19	2	High-quality	High-quality	100	AAI-based (high-confidence)	0	1
vOTU-345	55449	No	NA	40	1	21	Low-quality	Genome-fragment	30.07	HMM-based (lower-bound)	0	1
vOTU-346	55360	No	NA	71	17	2	High-quality	High-quality	100	AAI-based (high-confidence)	0	1
vOTU-348	55219	No	NA	83	13	3	Medium-quality	Genome-fragment	75.69	AAI-based (high-confidence)	0	1
vOTU-349	55194	No	NA	90	26	2	Medium-quality	Genome-fragment	89.08	AAI-based (high-confidence)	0	1
vOTU-351	54981	No	NA	94	29	2	Medium-quality	Genome-fragment	77.31	AAI-based (high-confidence)	0	1
vOTU-352	54848	No	NA	91	22	5	High-quality	High-quality	100	AAI-based (medium-confidence)	0	1
vOTU-353	54778	No	NA	62	24	3	High-quality	High-quality	100	AAI-based (high-confidence)	0	1
vOTU-354	54750	No	NA	60	24	0	High-quality	High-quality	100	AAI-based (high-confidence)	0	1
vOTU-355	54728	No	NA	68	1	57	Low-quality	Genome-fragment	36.79	HMM-based (lower-bound)	0	1
vOTU-356	54642	No	NA	72	29	1	High-quality	High-quality	100	AAI-based (high-confidence)	0	1
vOTU-357	54364	No	NA	75	25	0	High-quality	High-quality	100	AAI-based (high-confidence)	0	1
vOTU-358	54289	No	NA	52	1	22	Medium-quality	Genome-fragment	77.96	HMM-based (lower-bound)	0	1
vOTU-359	54262	No	NA	54	5	2	High-quality	High-quality	100	AAI-based (high-confidence)	0	1
vOTU-360	54182	No	NA	50	1	15	Low-quality	Genome-fragment	43.36	HMM-based (lower-bound)	0	1
vOTU-361	54151	No	NA	43	1	14	Low-quality	Genome-fragment	43.33	HMM-based (lower-bound)	0	1
vOTU-362	54095	No	NA	81	30	2	Medium-quality	Genome-fragment	88.04	AAI-based (high-confidence)	0	1
vOTU-363	54067	No	NA	82	9	4	Low-quality	Genome-fragment	33.35	HMM-based (lower-bound)	0	1
vOTU-364	53987	No	NA	79	30	1	High-quality	High-quality	100	AAI-based (medium-confidence)	0	1
vOTU-365	53740	No	NA	55	2	15	Medium-quality	Genome-fragment	85.96	HMM-based (lower-bound)	0	1
vOTU-366	53738	No	NA	64	1	15	Low-quality	Genome-fragment	36.12	HMM-based (lower-bound)	0	1
vOTU-367	53726	No	NA	58	2	8	Low-quality	Genome-fragment	36.69	HMM-based (lower-bound)	0	1
vOTU-368	53665	No	NA	58	7	0	Low-quality	Genome-fragment	48.52	AAI-based (medium-confidence)	0	1
vOTU-369	53607	No	NA	54	2	32	Medium-quality	Genome-fragment	82.56	HMM-based (lower-bound)	0	1
vOTU-370	53535	No	NA	84	24	0	Medium-quality	Genome-fragment	85.33	AAI-based (high-confidence)	0	1
vOTU-372	53386	No	NA	51	1	30	Low-quality	Genome-fragment	22.45	HMM-based (lower-bound)	0	1
vOTU-373	53203	No	NA	78	24	0	High-quality	High-quality	100	AAI-based (high-confidence)	0	1
vOTU-374	53073	No	NA	69	24	0	High-quality	High-quality	100	AAI-based (high-confidence)	0	1
vOTU-375	52969	No	NA	73	27	1	Medium-quality	Genome-fragment	82.81	AAI-based (high-confidence)	0	1
vOTU-376	52898	No	NA	81	20	0	Medium-quality	Genome-fragment	84.95	AAI-based (high-confidence)	0	1
vOTU-377	52877	No	NA	77	11	2	High-quality	High-quality	90.81	AAI-based (high-confidence)	0	1
vOTU-378	52715	No	NA	63	2	5	Low-quality	Genome-fragment	32.09	AAI-based (medium-confidence)	0	1
vOTU-379	52641	No	NA	78	20	0	High-quality	High-quality	95.5	AAI-based (high-confidence)	0	1
vOTU-380	52576	No	NA	50	1	28	Low-quality	Genome-fragment	32.49	HMM-based (lower-bound)	0	1
vOTU-382	52421	No	NA	48	1	21	Medium-quality	Genome-fragment	78.42	HMM-based (lower-bound)	0	1.02
vOTU-383	52405	No	NA	56	7	1	Medium-quality	Genome-fragment	77.56	HMM-based (lower-bound)	0	1
vOTU-384	52274	No	NA	83	18	0	Medium-quality	Genome-fragment	81.23	AAI-based (medium-confidence)	0	1.01
vOTU-385	52247	No	NA	58	2	13	Medium-quality	Genome-fragment	60.85	AAI-based (medium-confidence)	0	1
vOTU-386	52041	No	NA	59	5	1	Low-quality	Genome-fragment	33.84	AAI-based (high-confidence)	0	1
vOTU-387	51950	No	NA	75	26	3	Medium-quality	Genome-fragment	64.01	AAI-based (medium-confidence)	0	1
vOTU-388	51861	No	NA	44	1	30	Low-quality	Genome-fragment	28.62	HMM-based (lower-bound)	0	1.01
vOTU-389	51773	No	NA	43	2	17	Medium-quality	Genome-fragment	77.27	HMM-based (lower-bound)	0	1
vOTU-390	51653	No	NA	73	32	0	Medium-quality	Genome-fragment	83.49	AAI-based (high-confidence)	0	1
vOTU-391	51649	No	NA	76	22	0	High-quality	High-quality	100	AAI-based (high-confidence)	0	1
vOTU-393	51553	No	NA	78	24	1	High-quality	High-quality	99.62	AAI-based (high-confidence)	0	1
vOTU-394	51315	No	NA	62	7	5	High-quality	High-quality	97.08	AAI-based (medium-confidence)	0	1
vOTU-395	51266	No	NA	79	3	6	Low-quality	Genome-fragment	17.89	HMM-based (lower-bound)	0	1
vOTU-396	51222	No	NA	70	21	2	Complete	High-quality	100	DTR (high-confidence)	0	1
vOTU-397	51142	No	NA	72	9	2	Medium-quality	Genome-fragment	78.86	AAI-based (high-confidence)	0	1
vOTU-398	50813	No	NA	46	1	19	Low-quality	Genome-fragment	37.95	HMM-based (lower-bound)	0	1
vOTU-399	50801	No	NA	47	1	20	High-quality	High-quality	100	HMM-based (lower-bound)	0	1
vOTU-400	50656	No	NA	81	16	3	High-quality	High-quality	100	AAI-based (high-confidence)	0	1
vOTU-402	50545	No	NA	75	22	1	High-quality	High-quality	100	AAI-based (high-confidence)	0	1
vOTU-403	50432	No	NA	70	19	2	High-quality	High-quality	95.75	AAI-based (high-confidence)	0	1
vOTU-404	50367	No	NA	64	13	1	High-quality	High-quality	100	AAI-based (high-confidence)	0	1
vOTU-406	50221	No	NA	35	1	16	Low-quality	Genome-fragment	13.57	AAI-based (medium-confidence)	0	1
vOTU-407	50218	No	NA	59	7	1	High-quality	High-quality	100	AAI-based (high-confidence)	0	1
vOTU-408	50153	No	NA	60	29	0	High-quality	High-quality	100	AAI-based (high-confidence)	0	1
vOTU-409	50095	No	NA	84	22	0	High-quality	High-quality	100	AAI-based (medium-confidence)	0	1
vOTU-410	49964	No	NA	84	21	0	High-quality	High-quality	100	AAI-based (medium-confidence)	0	1
vOTU-411	49752	No	NA	75	14	2	Complete	High-quality	100	DTR (medium-confidence)	0	1.03
vOTU-413	49591	No	NA	74	10	4	High-quality	High-quality	100	AAI-based (high-confidence)	0	1
vOTU-415	49282	No	NA	58	8	1	Low-quality	Genome-fragment	19.09	AAI-based (medium-confidence)	0	1
vOTU-416	49233	No	NA	67	20	1	High-quality	High-quality	100	AAI-based (high-confidence)	0	1
vOTU-417	49137	No	NA	58	22	0	High-quality	High-quality	100	AAI-based (high-confidence)	0	1
vOTU-419	49086	No	NA	73	27	0	Medium-quality	Genome-fragment	79.33	AAI-based (high-confidence)	0	1.01
vOTU-421	48913	No	NA	56	1	9	Low-quality	Genome-fragment	23.99	HMM-based (lower-bound)	0	1
vOTU-422	48774	No	NA	67	18	5	High-quality	High-quality	100	AAI-based (medium-confidence)	0	1
vOTU-423	48741	No	NA	44	1	21	Low-quality	Genome-fragment	31.23	HMM-based (lower-bound)	0	1
vOTU-424	48718	No	NA	72	21	0	High-quality	High-quality	98.04	AAI-based (high-confidence)	0	1
vOTU-425	48694	No	NA	61	23	2	High-quality	High-quality	100	AAI-based (high-confidence)	0	1
vOTU-426	48686	No	NA	65	32	0	High-quality	High-quality	100	AAI-based (high-confidence)	0	1
vOTU-427	48616	No	NA	65	8	1	High-quality	High-quality	95.05	AAI-based (high-confidence)	0	1
vOTU-428	48588	No	NA	52	10	1	High-quality	High-quality	99.55	AAI-based (high-confidence)	0	1
vOTU-429	48342	No	NA	87	20	1	High-quality	High-quality	100	AAI-based (medium-confidence)	0	1
vOTU-431	48292	No	NA	35	1	13	Low-quality	Genome-fragment	27.83	HMM-based (lower-bound)	0	1
vOTU-433	48221	No	NA	37	1	14	Low-quality	Genome-fragment	32.42	HMM-based (lower-bound)	0	1.01
vOTU-434	48172	No	NA	69	22	3	Medium-quality	Genome-fragment	87.32	AAI-based (medium-confidence)	0	1
vOTU-435	48163	No	NA	54	19	1	Medium-quality	Genome-fragment	74.31	HMM-based (lower-bound)	0	1
vOTU-436	48148	No	NA	75	22	1	High-quality	High-quality	100	AAI-based (high-confidence)	0	1
vOTU-437	48107	No	NA	61	19	4	High-quality	High-quality	100	AAI-based (high-confidence)	0	1
vOTU-438	48012	No	NA	78	24	1	High-quality	High-quality	100	AAI-based (high-confidence)	0	1
vOTU-439	48011	No	NA	66	12	1	High-quality	High-quality	90.31	AAI-based (high-confidence)	0	1
vOTU-440	47862	No	NA	48	1	8	Medium-quality	Genome-fragment	64.32	HMM-based (lower-bound)	0	1
vOTU-442	47752	No	NA	78	19	0	High-quality	High-quality	97.96	AAI-based (medium-confidence)	0	1
vOTU-443	47731	No	NA	61	24	2	High-quality	High-quality	100	AAI-based (high-confidence)	0	1
vOTU-444	47686	No	NA	51	2	10	Low-quality	Genome-fragment	31.13	AAI-based (medium-confidence)	0	1
vOTU-445	47542	No	NA	95	8	2	Low-quality	Genome-fragment	45.51	AAI-based (high-confidence)	0	1
vOTU-446	47505	No	NA	56	8	3	Medium-quality	Genome-fragment	81.26	HMM-based (lower-bound)	0	1
vOTU-447	47446	No	NA	34	7	1	Low-quality	Genome-fragment	19.59	AAI-based (medium-confidence)	0	1
vOTU-448	47352	No	NA	73	16	0	High-quality	High-quality	98.27	AAI-based (medium-confidence)	0	1
vOTU-449	47207	No	NA	67	16	1	Medium-quality	Genome-fragment	85.91	AAI-based (high-confidence)	0	1
vOTU-450	47032	No	NA	39	1	16	Low-quality	Genome-fragment	46	AAI-based (medium-confidence)	0	1
vOTU-451	46962	No	NA	64	30	1	Medium-quality	Genome-fragment	56.68	AAI-based (high-confidence)	0	1
vOTU-452	46928	No	NA	69	42	0	High-quality	High-quality	100	AAI-based (medium-confidence)	0	1
vOTU-453	46849	No	NA	36	1	18	Medium-quality	Genome-fragment	69.46	HMM-based (lower-bound)	0	1.01
vOTU-454	46789	No	NA	66	22	0	Medium-quality	Genome-fragment	73.99	AAI-based (high-confidence)	0	1
vOTU-455	46723	No	NA	66	11	1	Medium-quality	Genome-fragment	75.9	AAI-based (high-confidence)	0	1
vOTU-456	46658	No	NA	60	37	0	Medium-quality	Genome-fragment	88.25	AAI-based (high-confidence)	0	1
vOTU-458	46646	No	NA	65	16	1	High-quality	High-quality	100	AAI-based (high-confidence)	0	1
vOTU-459	46594	No	NA	44	1	17	Medium-quality	Genome-fragment	69.7	HMM-based (lower-bound)	0	1.01
vOTU-460	46543	No	NA	67	21	0	High-quality	High-quality	94.65	AAI-based (high-confidence)	0	1
vOTU-461	46522	No	NA	58	25	1	Medium-quality	Genome-fragment	88.45	AAI-based (high-confidence)	0	1
vOTU-464	46494	No	NA	58	27	0	High-quality	High-quality	100	AAI-based (high-confidence)	0	1
vOTU-465	46328	No	NA	54	25	0	Medium-quality	Genome-fragment	73.77	AAI-based (high-confidence)	0	1
vOTU-467	46226	No	NA	69	24	1	High-quality	High-quality	96.27	AAI-based (medium-confidence)	0	1.01
vOTU-468	46163	No	NA	38	1	16	High-quality	High-quality	100	AAI-based (medium-confidence)	0	1.01
vOTU-470	46067	No	NA	53	25	2	High-quality	High-quality	97.99	AAI-based (high-confidence)	0	1
vOTU-471	45927	No	NA	62	19	0	High-quality	High-quality	93.33	AAI-based (high-confidence)	0	1
vOTU-472	45900	No	NA	57	30	2	High-quality	High-quality	100	AAI-based (medium-confidence)	0	1
vOTU-473	45865	No	NA	37	2	9	Low-quality	Genome-fragment	39.77	HMM-based (lower-bound)	0	1
vOTU-474	45839	No	NA	49	7	7	High-quality	High-quality	99.99	AAI-based (medium-confidence)	0	1
vOTU-475	45792	No	NA	58	12	1	Complete	High-quality	100	DTR (high-confidence)	0	1
vOTU-476	45764	No	NA	64	29	1	High-quality	High-quality	100	AAI-based (high-confidence)	0	1
vOTU-477	45651	No	NA	41	1	8	Low-quality	Genome-fragment	30.69	HMM-based (lower-bound)	0	1
vOTU-478	45585	No	NA	71	21	1	High-quality	High-quality	95.53	AAI-based (medium-confidence)	0	1
vOTU-479	45574	No	NA	54	21	2	Medium-quality	Genome-fragment	71.04	AAI-based (high-confidence)	0	1
vOTU-481	45449	No	NA	62	13	0	High-quality	High-quality	100	AAI-based (high-confidence)	0	1
vOTU-482	45435	No	NA	52	23	2	High-quality	High-quality	96.93	AAI-based (high-confidence)	0	1
vOTU-483	45420	No	NA	64	62	0	High-quality	High-quality	90.42	AAI-based (high-confidence)	0	1
vOTU-484	45317	No	NA	68	21	1	High-quality	High-quality	96.27	AAI-based (high-confidence)	0	1.01
vOTU-485	45256	No	NA	43	1	6	Low-quality	Genome-fragment	30.42	HMM-based (lower-bound)	0	1
vOTU-486	45129	No	NA	52	15	2	Low-quality	Genome-fragment	38.12	AAI-based (medium-confidence)	0	1
vOTU-487	45118	No	NA	64	15	0	High-quality	High-quality	97.6	AAI-based (high-confidence)	0	1
vOTU-488	45113	No	NA	53	2	3	Low-quality	Genome-fragment	22.46	AAI-based (medium-confidence)	0	1
vOTU-490	45073	No	NA	65	16	1	High-quality	High-quality	100	AAI-based (high-confidence)	0	1
vOTU-491	45046	No	NA	55	2	15	Low-quality	Genome-fragment	35.45	HMM-based (lower-bound)	0	1
vOTU-493	44987	No	NA	49	1	18	Medium-quality	Genome-fragment	78.33	HMM-based (lower-bound)	0	1
vOTU-494	44894	No	NA	58	15	1	Medium-quality	Genome-fragment	88.78	AAI-based (high-confidence)	0	1
vOTU-495	44851	No	NA	45	19	0	Low-quality	Genome-fragment	33.14	AAI-based (medium-confidence)	0	1
vOTU-496	44831	No	NA	56	34	0	High-quality	High-quality	93.82	AAI-based (high-confidence)	0	1
vOTU-498	44778	No	NA	47	2	11	High-quality	High-quality	100	AAI-based (medium-confidence)	0	1	contig >1.5x longer than expected genome length
vOTU-500	44667	No	NA	54	11	0	Medium-quality	Genome-fragment	69.45	AAI-based (medium-confidence)	0	1
vOTU-501	44596	No	NA	73	24	0	Medium-quality	Genome-fragment	73.63	AAI-based (high-confidence)	0	1.01
vOTU-503	44574	No	NA	79	15	1	Medium-quality	Genome-fragment	67.23	HMM-based (lower-bound)	0	1
vOTU-504	44569	No	NA	68	18	2	High-quality	High-quality	92.1	AAI-based (high-confidence)	0	1
vOTU-505	44506	No	NA	58	22	4	High-quality	High-quality	93.75	AAI-based (high-confidence)	0	1
vOTU-506	44482	No	NA	64	21	0	High-quality	High-quality	94.26	AAI-based (high-confidence)	0	1
vOTU-508	44397	No	NA	58	3	1	Medium-quality	Genome-fragment	55.56	HMM-based (lower-bound)	0	1
vOTU-510	44318	No	NA	75	5	2	Low-quality	Genome-fragment	32.41	AAI-based (high-confidence)	0	1
vOTU-511	44213	No	NA	71	10	1	Medium-quality	Genome-fragment	70.77	AAI-based (high-confidence)	0	1
vOTU-512	44199	No	NA	59	31	0	High-quality	High-quality	100	AAI-based (high-confidence)	0	1
vOTU-513	44154	No	NA	79	27	0	Medium-quality	Genome-fragment	80.33	AAI-based (high-confidence)	0	1
vOTU-514	44152	No	NA	48	18	4	High-quality	High-quality	93.98	AAI-based (high-confidence)	0	1
vOTU-516	44075	No	NA	48	6	1	Low-quality	Genome-fragment	18.6	AAI-based (high-confidence)	0	1
vOTU-518	44053	No	NA	43	1	24	Medium-quality	Genome-fragment	65.9	HMM-based (lower-bound)	0	1
vOTU-520	43999	No	NA	60	8	0	High-quality	High-quality	100	AAI-based (high-confidence)	0	1
vOTU-521	43954	No	NA	65	20	0	High-quality	High-quality	93.3	AAI-based (high-confidence)	0	1
vOTU-522	43895	No	NA	57	19	6	High-quality	High-quality	93.64	AAI-based (medium-confidence)	0	1
vOTU-523	43888	No	NA	65	31	0	High-quality	High-quality	98.44	AAI-based (high-confidence)	0	1
vOTU-524	43821	No	NA	68	35	0	High-quality	High-quality	96.78	AAI-based (high-confidence)	0	1
vOTU-525	43759	No	NA	56	22	0	High-quality	High-quality	92.93	AAI-based (medium-confidence)	0	1
vOTU-526	43715	No	NA	55	1	15	Low-quality	Genome-fragment	49.07	HMM-based (lower-bound)	0	1
vOTU-528	43656	No	NA	36	1	9	Low-quality	Genome-fragment	49	HMM-based (lower-bound)	0	1
vOTU-530	43593	No	NA	45	3	4	High-quality	High-quality	90.06	AAI-based (high-confidence)	0	1
vOTU-531	43587	No	NA	72	17	1	High-quality	High-quality	100	AAI-based (medium-confidence)	0	1
vOTU-533	43554	No	NA	66	54	0	Complete	High-quality	100	DTR (high-confidence)	0	1
vOTU-534	43524	No	NA	67	18	3	High-quality	High-quality	100	AAI-based (high-confidence)	0	1
vOTU-536	43445	No	NA	56	26	1	High-quality	High-quality	99.08	AAI-based (medium-confidence)	0	1
vOTU-537	43418	No	NA	62	18	0	Medium-quality	Genome-fragment	88.09	AAI-based (medium-confidence)	0	1
vOTU-539	43324	No	NA	38	8	1	Low-quality	Genome-fragment	17.49	AAI-based (medium-confidence)	0	1
vOTU-540	43288	No	NA	54	22	1	Medium-quality	Genome-fragment	69.2	AAI-based (high-confidence)	0	1
vOTU-541	43285	No	NA	58	2	3	Medium-quality	Genome-fragment	58.79	HMM-based (lower-bound)	0	1.01
vOTU-542	43213	No	NA	52	31	0	High-quality	High-quality	95.85	AAI-based (high-confidence)	0	1
vOTU-544	43169	No	NA	46	16	0	High-quality	High-quality	96.09	AAI-based (medium-confidence)	0	1.01
vOTU-545	43054	No	NA	44	8	2	Medium-quality	Genome-fragment	77.82	AAI-based (medium-confidence)	0	1
vOTU-546	43035	No	NA	54	19	1	High-quality	High-quality	90.81	AAI-based (high-confidence)	0	1
vOTU-547	42917	No	NA	44	18	0	Low-quality	Genome-fragment	35.53	AAI-based (high-confidence)	0	1
vOTU-548	42905	No	NA	60	14	1	High-quality	High-quality	91.34	AAI-based (medium-confidence)	0	1
vOTU-549	42864	No	NA	55	6	1	Medium-quality	Genome-fragment	67.06	AAI-based (medium-confidence)	0	1
vOTU-550	42849	No	NA	44	1	24	High-quality	High-quality	100	HMM-based (lower-bound)	0	1
vOTU-551	42775	No	NA	52	5	8	Medium-quality	Genome-fragment	53.04	HMM-based (lower-bound)	0	1
vOTU-552	42752	No	NA	67	23	1	Complete	High-quality	100	DTR (high-confidence)	0	1.01
vOTU-554	42738	No	NA	52	22	5	Medium-quality	Genome-fragment	84.53	AAI-based (high-confidence)	0	1
vOTU-555	42600	No	NA	61	18	1	Medium-quality	Genome-fragment	74.17	AAI-based (high-confidence)	0	1
vOTU-556	42506	No	NA	30	1	10	Low-quality	Genome-fragment	24.5	HMM-based (lower-bound)	0	1
vOTU-557	42496	No	NA	56	16	0	High-quality	High-quality	100	AAI-based (high-confidence)	0	1
vOTU-558	42463	No	NA	49	28	0	Medium-quality	Genome-fragment	88.53	AAI-based (high-confidence)	0	1
vOTU-559	42386	No	NA	54	23	1	High-quality	High-quality	100	AAI-based (high-confidence)	0	1
vOTU-560	42375	No	NA	61	8	1	Low-quality	Genome-fragment	33.03	AAI-based (high-confidence)	0	1
vOTU-561	42298	No	NA	50	22	0	High-quality	High-quality	100	AAI-based (high-confidence)	0	1
vOTU-562	42278	No	NA	60	17	1	Medium-quality	Genome-fragment	81.79	AAI-based (high-confidence)	0	1
vOTU-563	42244	No	NA	15	2	1	Medium-quality	Genome-fragment	64.35	AAI-based (high-confidence)	0	1
vOTU-564	42175	No	NA	54	27	0	High-quality	High-quality	92.6	AAI-based (high-confidence)	0	1
vOTU-565	42171	No	NA	41	1	22	Low-quality	Genome-fragment	28.35	HMM-based (lower-bound)	0	1.03
vOTU-566	42070	No	NA	48	24	0	Medium-quality	Genome-fragment	89.86	AAI-based (high-confidence)	0	1
vOTU-568	41968	No	NA	49	2	9	High-quality	High-quality	100	AAI-based (high-confidence)	0	1	contig >1.5x longer than expected genome length
vOTU-569	41939	No	NA	56	4	1	Medium-quality	Genome-fragment	65.86	AAI-based (medium-confidence)	0	1
vOTU-570	41904	No	NA	66	29	0	High-quality	High-quality	92.87	AAI-based (high-confidence)	0	1
vOTU-572	41787	No	NA	51	32	0	High-quality	High-quality	93.36	AAI-based (high-confidence)	0	1.01
vOTU-574	41677	No	NA	60	30	0	High-quality	High-quality	100	AAI-based (high-confidence)	0	1
vOTU-575	41667	No	NA	65	11	3	Low-quality	Genome-fragment	34.66	AAI-based (medium-confidence)	0	1
vOTU-576	41518	No	NA	40	1	16	Low-quality	Genome-fragment	46.6	HMM-based (lower-bound)	0	1
vOTU-577	41414	No	NA	75	18	1	High-quality	High-quality	94.6	AAI-based (medium-confidence)	0	1
vOTU-578	41297	No	NA	62	21	0	Medium-quality	Genome-fragment	84.33	AAI-based (medium-confidence)	0	1
vOTU-579	41265	No	NA	50	7	0	High-quality	High-quality	100	AAI-based (high-confidence)	0	1.01
vOTU-580	41246	No	NA	39	2	21	Medium-quality	Genome-fragment	75.96	HMM-based (lower-bound)	0	1
vOTU-581	41224	No	NA	71	16	0	Medium-quality	Genome-fragment	65.8	AAI-based (high-confidence)	0	1
vOTU-582	41121	No	NA	23	2	1	Medium-quality	Genome-fragment	65.2	AAI-based (medium-confidence)	0	1
vOTU-583	41112	No	NA	40	1	4	Low-quality	Genome-fragment	18.96	HMM-based (lower-bound)	0	1
vOTU-585	41069	No	NA	55	29	0	High-quality	High-quality	90.14	AAI-based (high-confidence)	0	1
vOTU-586	41064	No	NA	47	2	10	Medium-quality	Genome-fragment	54.11	HMM-based (lower-bound)	0	1
vOTU-588	40874	No	NA	45	10	0	Complete	High-quality	100	DTR (high-confidence)	0	1
vOTU-589	40872	No	NA	47	6	0	Low-quality	Genome-fragment	36.96	AAI-based (medium-confidence)	0	1
vOTU-590	40835	No	NA	66	17	1	High-quality	High-quality	100	AAI-based (medium-confidence)	0	1
vOTU-591	40769	No	NA	45	22	1	Medium-quality	Genome-fragment	85.96	AAI-based (high-confidence)	0	1
vOTU-593	40698	No	NA	62	23	1	Medium-quality	Genome-fragment	86.44	AAI-based (high-confidence)	0	1
vOTU-594	40683	No	NA	42	1	10	Low-quality	Genome-fragment	23.32	HMM-based (lower-bound)	0	1
vOTU-595	40665	No	NA	50	15	1	High-quality	High-quality	100	AAI-based (high-confidence)	0	1
vOTU-596	40649	No	NA	50	14	0	Complete	High-quality	100	DTR (high-confidence)	0	1
vOTU-597	40621	No	NA	50	11	0	High-quality	High-quality	93.04	AAI-based (high-confidence)	0	1
vOTU-598	40605	No	NA	41	7	2	High-quality	High-quality	96.57	AAI-based (medium-confidence)	0	1
vOTU-599	40601	No	NA	58	21	0	High-quality	High-quality	100	AAI-based (high-confidence)	0	1
vOTU-600	40579	No	NA	50	21	0	Medium-quality	Genome-fragment	84.52	AAI-based (high-confidence)	0	1
vOTU-601	40573	No	NA	47	3	3	Low-quality	Genome-fragment	46.5	HMM-based (lower-bound)	0	1
vOTU-602	40507	No	NA	58	33	0	High-quality	High-quality	95.75	AAI-based (high-confidence)	0	1
vOTU-603	40428	No	NA	50	16	0	Medium-quality	Genome-fragment	66.04	AAI-based (high-confidence)	0	1
vOTU-604	40399	No	NA	50	25	0	Medium-quality	Genome-fragment	68.77	AAI-based (high-confidence)	0	1
vOTU-605	40393	No	NA	58	21	0	High-quality	High-quality	100	AAI-based (high-confidence)	0	1
vOTU-606	40392	No	NA	24	1	19	Low-quality	Genome-fragment	21.91	HMM-based (lower-bound)	0	1.01
vOTU-609	40268	No	NA	60	24	1	High-quality	High-quality	99.01	AAI-based (high-confidence)	0	1
vOTU-610	40264	No	NA	49	10	4	Medium-quality	Genome-fragment	70.97	HMM-based (lower-bound)	0	1
vOTU-611	40228	No	NA	38	1	6	Medium-quality	Genome-fragment	52.38	AAI-based (medium-confidence)	0	1
vOTU-613	40107	No	NA	36	2	8	Low-quality	Genome-fragment	38.25	HMM-based (lower-bound)	0	1
vOTU-614	40013	No	NA	48	21	0	High-quality	High-quality	97.54	AAI-based (high-confidence)	0	1.01
vOTU-615	39992	No	NA	48	24	0	Low-quality	Genome-fragment	48.87	AAI-based (high-confidence)	0	1
vOTU-616	39986	No	NA	52	13	0	High-quality	High-quality	100	AAI-based (high-confidence)	0	1
vOTU-618	39944	No	NA	59	16	1	High-quality	High-quality	100	AAI-based (medium-confidence)	0	1
vOTU-619	39857	No	NA	55	14	0	Medium-quality	Genome-fragment	84.81	AAI-based (high-confidence)	0	1
vOTU-620	39774	No	NA	36	2	25	Medium-quality	Genome-fragment	64.24	HMM-based (lower-bound)	0	1
vOTU-621	39737	No	NA	52	10	0	Complete	High-quality	100	DTR (high-confidence)	0	1
vOTU-622	39627	No	NA	48	13	0	Medium-quality	Genome-fragment	83.69	AAI-based (medium-confidence)	0	1
vOTU-623	39623	No	NA	60	19	1	High-quality	High-quality	96.46	AAI-based (medium-confidence)	0	1
vOTU-624	39601	No	NA	56	32	0	Medium-quality	Genome-fragment	89.59	AAI-based (high-confidence)	0	1
vOTU-626	39529	No	NA	57	17	0	High-quality	High-quality	100	AAI-based (medium-confidence)	0	1
vOTU-627	39523	No	NA	53	5	0	High-quality	High-quality	95.71	AAI-based (medium-confidence)	0	1
vOTU-628	39515	No	NA	36	1	19	Low-quality	Genome-fragment	25.32	HMM-based (lower-bound)	0	1
vOTU-629	39456	No	NA	72	19	0	Medium-quality	Genome-fragment	85.88	AAI-based (medium-confidence)	0	1
vOTU-632	39187	No	NA	44	3	1	High-quality	High-quality	91.39	AAI-based (medium-confidence)	0	1
vOTU-633	39154	No	NA	53	18	0	Medium-quality	Genome-fragment	62.27	AAI-based (high-confidence)	0	1
vOTU-634	39149	No	NA	69	18	1	Medium-quality	Genome-fragment	71.93	AAI-based (high-confidence)	0	1
vOTU-635	39104	No	NA	48	3	18	Medium-quality	Genome-fragment	51.76	HMM-based (lower-bound)	0	1
vOTU-636	39101	No	NA	58	18	2	High-quality	High-quality	100	AAI-based (high-confidence)	0	1
vOTU-637	39098	No	NA	52	32	1	Medium-quality	Genome-fragment	85.25	AAI-based (high-confidence)	0	1
vOTU-638	39079	No	NA	55	13	0	High-quality	High-quality	90.55	AAI-based (medium-confidence)	0	1
vOTU-639	39077	No	NA	66	23	0	Medium-quality	Genome-fragment	58.35	AAI-based (medium-confidence)	0	1
vOTU-640	39076	No	NA	59	15	0	Medium-quality	Genome-fragment	81.15	AAI-based (medium-confidence)	0	1
vOTU-641	39046	No	NA	47	1	11	Low-quality	Genome-fragment	43.83	HMM-based (lower-bound)	0	1
vOTU-643	38894	No	NA	75	20	0	High-quality	High-quality	100	AAI-based (high-confidence)	0	1
vOTU-645	38858	No	NA	42	10	1	Low-quality	Genome-fragment	25.25	AAI-based (high-confidence)	0	1
vOTU-646	38799	No	NA	55	15	0	High-quality	High-quality	100	AAI-based (medium-confidence)	0	1
vOTU-647	38798	No	NA	50	35	0	High-quality	High-quality	92.55	AAI-based (high-confidence)	0	1
vOTU-648	38796	No	NA	40	10	1	High-quality	High-quality	90.75	AAI-based (high-confidence)	0	1
vOTU-649	38776	No	NA	51	22	1	High-quality	High-quality	95.06	AAI-based (medium-confidence)	0	1
vOTU-650	38773	No	NA	38	2	4	Low-quality	Genome-fragment	21.6	HMM-based (lower-bound)	0	1
vOTU-651	38762	No	NA	48	10	0	Medium-quality	Genome-fragment	77.94	AAI-based (high-confidence)	0	1
vOTU-652	38758	No	NA	57	12	0	High-quality	High-quality	99.19	AAI-based (medium-confidence)	0	1
vOTU-654	38649	No	NA	45	21	1	Medium-quality	Genome-fragment	83.18	AAI-based (medium-confidence)	0	1
vOTU-655	38544	No	NA	46	22	2	Medium-quality	Genome-fragment	82.41	AAI-based (high-confidence)	0	1
vOTU-656	38426	No	NA	45	23	1	Medium-quality	Genome-fragment	81.9	AAI-based (high-confidence)	0	1
vOTU-657	38416	No	NA	46	3	3	Low-quality	Genome-fragment	38.08	HMM-based (lower-bound)	0	1
vOTU-658	38372	No	NA	50	8	0	Complete	High-quality	100	DTR (medium-confidence)	0	1.01
vOTU-659	38347	No	NA	31	5	1	Low-quality	Genome-fragment	14.85	AAI-based (medium-confidence)	0	1
vOTU-660	38340	No	NA	36	8	2	Medium-quality	Genome-fragment	76.94	AAI-based (medium-confidence)	0	1
vOTU-661	38339	No	NA	42	7	2	Medium-quality	Genome-fragment	75.02	AAI-based (medium-confidence)	0	1
vOTU-663	38313	No	NA	56	15	0	Medium-quality	Genome-fragment	84.66	AAI-based (high-confidence)	0	1
vOTU-664	38214	No	NA	44	1	24	Low-quality	Genome-fragment	42.02	HMM-based (lower-bound)	0	1
vOTU-666	38158	No	NA	51	13	0	Medium-quality	Genome-fragment	53.01	HMM-based (lower-bound)	0	1
vOTU-667	38112	No	NA	43	20	3	Medium-quality	Genome-fragment	81.28	AAI-based (medium-confidence)	0	1
vOTU-668	38107	No	NA	33	1	12	Low-quality	Genome-fragment	17.57	HMM-based (lower-bound)	0	1
vOTU-670	38080	No	NA	38	7	1	Medium-quality	Genome-fragment	70.1	AAI-based (medium-confidence)	0	1
vOTU-671	38059	No	NA	58	14	1	Complete	High-quality	100	DTR (high-confidence)	0	1
vOTU-672	38002	No	NA	42	2	6	Low-quality	Genome-fragment	27.55	HMM-based (lower-bound)	0	1
vOTU-673	37971	No	NA	58	17	0	Medium-quality	Genome-fragment	55.01	HMM-based (lower-bound)	0	1.01
vOTU-675	37857	No	NA	64	13	1	High-quality	High-quality	100	AAI-based (high-confidence)	0	1
vOTU-676	37849	No	NA	42	10	3	Medium-quality	Genome-fragment	74.32	AAI-based (high-confidence)	0	1
vOTU-677	37762	No	NA	42	2	28	Medium-quality	Genome-fragment	53.06	HMM-based (lower-bound)	0	1.01
vOTU-678	37752	No	NA	52	20	0	Medium-quality	Genome-fragment	62.84	AAI-based (high-confidence)	0	1
vOTU-679	37730	No	NA	54	19	0	Medium-quality	Genome-fragment	85.23	AAI-based (medium-confidence)	0	1
vOTU-680	37685	No	NA	41	3	0	Low-quality	Genome-fragment	20.86	AAI-based (medium-confidence)	0	1
vOTU-681	37685	No	NA	47	16	0	Medium-quality	Genome-fragment	59.25	AAI-based (high-confidence)	0	1
vOTU-682	37657	No	NA	59	37	0	High-quality	High-quality	93.28	AAI-based (high-confidence)	0	1
vOTU-683	37651	No	NA	59	14	1	High-quality	High-quality	100	AAI-based (medium-confidence)	0	1
vOTU-684	37648	No	NA	53	16	2	High-quality	High-quality	100	AAI-based (high-confidence)	0	1
vOTU-685	37647	No	NA	58	13	3	High-quality	High-quality	100	AAI-based (medium-confidence)	0	1
vOTU-686	37645	No	NA	37	1	7	Medium-quality	Genome-fragment	83.67	HMM-based (lower-bound)	0	1
vOTU-687	37636	No	NA	54	15	1	High-quality	High-quality	100	AAI-based (high-confidence)	0	1
vOTU-688	37591	No	NA	63	20	0	Medium-quality	Genome-fragment	69.78	AAI-based (high-confidence)	0	1.01
vOTU-690	37584	No	NA	65	25	1	Medium-quality	Genome-fragment	85.86	AAI-based (medium-confidence)	0	1
vOTU-691	37508	No	NA	57	16	1	High-quality	High-quality	100	AAI-based (high-confidence)	0	1
vOTU-692	37468	No	NA	53	12	1	Medium-quality	Genome-fragment	58.34	AAI-based (high-confidence)	0	1
vOTU-693	37404	No	NA	67	12	0	Complete	High-quality	100	ITR (medium-confidence)	0	1
vOTU-695	37373	No	NA	41	2	20	Low-quality	Genome-fragment	26.48	HMM-based (lower-bound)	0	1
vOTU-696	37347	No	NA	40	1	21	Low-quality	Genome-fragment	6.9	HMM-based (lower-bound)	0	1
vOTU-697	37289	No	NA	54	27	2	Medium-quality	Genome-fragment	73.54	AAI-based (medium-confidence)	0	1
vOTU-698	37275	No	NA	36	3	2	Low-quality	Genome-fragment	24.24	AAI-based (high-confidence)	0	1
vOTU-700	37248	No	NA	47	1	11	High-quality	High-quality	100	HMM-based (lower-bound)	0	1
vOTU-701	37218	No	NA	47	21	0	Medium-quality	Genome-fragment	78.89	AAI-based (medium-confidence)	0	1
vOTU-702	37207	No	NA	51	15	0	High-quality	High-quality	96.47	AAI-based (high-confidence)	0	1
vOTU-703	37184	No	NA	41	9	0	Medium-quality	Genome-fragment	52.69	AAI-based (medium-confidence)	0	1
vOTU-704	37172	No	NA	51	21	2	High-quality	High-quality	99.4	AAI-based (medium-confidence)	0	1
vOTU-708	37111	No	NA	48	25	0	Medium-quality	Genome-fragment	79.63	AAI-based (medium-confidence)	0	1
vOTU-710	37095	No	NA	70	22	2	Complete	High-quality	100	DTR (high-confidence)	0	1
vOTU-713	36962	No	NA	47	2	7	Low-quality	Genome-fragment	24.95	AAI-based (medium-confidence)	0	1
vOTU-714	36955	No	NA	54	26	0	High-quality	High-quality	90.5	AAI-based (high-confidence)	0	1
vOTU-715	36927	No	NA	50	22	0	High-quality	High-quality	94.09	AAI-based (high-confidence)	0	1
vOTU-716	36906	No	NA	60	11	1	Medium-quality	Genome-fragment	63.73	AAI-based (high-confidence)	0	1
vOTU-717	36862	No	NA	55	15	1	Low-quality	Genome-fragment	27.67	AAI-based (high-confidence)	0	1
vOTU-718	36788	No	NA	34	3	4	Low-quality	Genome-fragment	35.43	HMM-based (lower-bound)	0	1.01
vOTU-722	36541	No	NA	51	20	1	Medium-quality	Genome-fragment	76.13	AAI-based (high-confidence)	0	1
vOTU-723	36516	No	NA	57	15	4	High-quality	High-quality	100	AAI-based (medium-confidence)	0	1
vOTU-724	36508	No	NA	43	1	16	High-quality	High-quality	100	HMM-based (lower-bound)	0	1
vOTU-725	36502	No	NA	51	14	1	High-quality	High-quality	100	AAI-based (medium-confidence)	0	1
vOTU-726	36496	No	NA	56	21	0	Medium-quality	Genome-fragment	60.73	AAI-based (medium-confidence)	0	1
vOTU-728	36450	No	NA	32	7	1	Medium-quality	Genome-fragment	86.55	AAI-based (medium-confidence)	0	1
vOTU-731	36427	No	NA	51	21	1	Medium-quality	Genome-fragment	80.96	AAI-based (medium-confidence)	0	1
vOTU-732	36424	No	NA	46	1	23	Medium-quality	Genome-fragment	87.5	AAI-based (medium-confidence)	0	1.01
vOTU-733	36369	No	NA	61	15	0	Medium-quality	Genome-fragment	57.2	AAI-based (high-confidence)	0	1
vOTU-735	36326	No	NA	51	17	0	Medium-quality	Genome-fragment	57.19	AAI-based (high-confidence)	0	1
vOTU-736	36308	No	NA	43	3	3	Low-quality	Genome-fragment	41.91	HMM-based (lower-bound)	0	1
vOTU-738	36121	No	NA	38	1	18	High-quality	High-quality	100	AAI-based (high-confidence)	0	1
vOTU-739	36088	No	NA	34	2	17	Low-quality	Genome-fragment	19.79	AAI-based (medium-confidence)	0	1
vOTU-740	36070	No	NA	44	19	2	Medium-quality	Genome-fragment	77.83	AAI-based (high-confidence)	0	1
vOTU-741	36054	No	NA	61	14	0	Medium-quality	Genome-fragment	62.39	AAI-based (high-confidence)	0	1
vOTU-742	36039	No	NA	53	13	0	High-quality	High-quality	100	AAI-based (high-confidence)	0	1
vOTU-743	35954	No	NA	49	21	0	Medium-quality	Genome-fragment	59.17	AAI-based (high-confidence)	0	1
vOTU-746	35855	No	NA	37	1	23	Not-determined	Genome-fragment	NA	NA	0	1
vOTU-748	35833	No	NA	38	6	1	Medium-quality	Genome-fragment	78.17	AAI-based (medium-confidence)	0	1
vOTU-751	35767	No	NA	57	26	0	High-quality	High-quality	99.08	AAI-based (high-confidence)	0	1
vOTU-753	35736	No	NA	39	14	0	Medium-quality	Genome-fragment	88.53	AAI-based (high-confidence)	0	1
vOTU-754	35707	No	NA	58	14	1	Medium-quality	Genome-fragment	75.32	AAI-based (medium-confidence)	0	1
vOTU-755	35700	No	NA	37	1	3	Medium-quality	Genome-fragment	56.5	HMM-based (lower-bound)	0	1
vOTU-756	35692	No	NA	35	1	4	Medium-quality	Genome-fragment	64.7	HMM-based (lower-bound)	0	1
vOTU-757	35678	No	NA	48	14	1	High-quality	High-quality	97.39	AAI-based (high-confidence)	0	1
vOTU-759	35665	No	NA	52	14	1	High-quality	High-quality	90.9	AAI-based (medium-confidence)	0	1
vOTU-760	35652	No	NA	42	1	4	Low-quality	Genome-fragment	18.94	HMM-based (lower-bound)	0	1
vOTU-761	35644	No	NA	48	15	0	Medium-quality	Genome-fragment	86.64	AAI-based (high-confidence)	0	1
vOTU-762	35634	No	NA	51	17	0	High-quality	High-quality	98.37	AAI-based (high-confidence)	0	1
vOTU-763	35522	No	NA	32	1	14	Low-quality	Genome-fragment	39.87	HMM-based (lower-bound)	0	1
vOTU-764	35516	No	NA	51	13	1	High-quality	High-quality	98.06	AAI-based (high-confidence)	0	1
vOTU-766	35453	No	NA	43	23	0	Medium-quality	Genome-fragment	57.33	AAI-based (high-confidence)	0	1
vOTU-767	35410	No	NA	59	12	0	Low-quality	Genome-fragment	25.75	AAI-based (medium-confidence)	0	1
vOTU-768	35404	No	NA	48	10	0	Medium-quality	Genome-fragment	64.84	AAI-based (medium-confidence)	0	1
vOTU-770	35383	No	NA	52	16	1	Medium-quality	Genome-fragment	71.62	AAI-based (medium-confidence)	0	1
vOTU-772	35349	No	NA	60	20	0	Medium-quality	Genome-fragment	89.28	AAI-based (medium-confidence)	0	1
vOTU-773	35302	No	NA	52	16	0	Medium-quality	Genome-fragment	69.44	AAI-based (high-confidence)	0	1
vOTU-774	35294	No	NA	45	27	1	Medium-quality	Genome-fragment	78.06	AAI-based (high-confidence)	0	1
vOTU-775	35270	No	NA	42	20	0	Medium-quality	Genome-fragment	73.08	AAI-based (high-confidence)	0	1
vOTU-776	35254	No	NA	42	5	0	Medium-quality	Genome-fragment	69.79	AAI-based (medium-confidence)	0	1
vOTU-777	35214	No	NA	49	7	2	Medium-quality	Genome-fragment	56.15	AAI-based (high-confidence)	0	1
vOTU-778	35189	No	NA	47	13	1	Medium-quality	Genome-fragment	62.29	AAI-based (high-confidence)	0	1.01
vOTU-779	35179	No	NA	47	29	0	Medium-quality	Genome-fragment	77.2	AAI-based (high-confidence)	0	1
vOTU-780	35137	No	NA	46	25	0	Medium-quality	Genome-fragment	87.43	AAI-based (high-confidence)	0	1
vOTU-782	35040	No	NA	44	19	0	Medium-quality	Genome-fragment	70.83	AAI-based (high-confidence)	0	1
vOTU-785	35013	No	NA	56	31	0	Medium-quality	Genome-fragment	86.18	AAI-based (high-confidence)	0	1
vOTU-787	34976	No	NA	58	10	1	Medium-quality	Genome-fragment	54.16	AAI-based (high-confidence)	0	1
vOTU-788	34960	No	NA	48	14	2	High-quality	High-quality	100	AAI-based (high-confidence)	0	1.01
vOTU-789	34940	No	NA	43	6	0	Low-quality	Genome-fragment	13.53	AAI-based (medium-confidence)	0	1
vOTU-790	34894	No	NA	46	30	1	Medium-quality	Genome-fragment	88.59	AAI-based (high-confidence)	0	1
vOTU-791	34884	No	NA	42	9	0	Medium-quality	Genome-fragment	68.77	HMM-based (lower-bound)	0	1
vOTU-793	34860	No	NA	43	3	0	High-quality	High-quality	100	AAI-based (high-confidence)	0	1
vOTU-794	34839	No	NA	57	22	0	Medium-quality	Genome-fragment	85.3	AAI-based (medium-confidence)	0	1
vOTU-795	34829	No	NA	54	15	1	High-quality	High-quality	100	AAI-based (high-confidence)	0	1
vOTU-796	34818	No	NA	42	1	13	Medium-quality	Genome-fragment	52.09	HMM-based (lower-bound)	0	1
vOTU-797	34688	No	NA	52	21	0	High-quality	High-quality	100	AAI-based (high-confidence)	0	1
vOTU-799	34680	No	NA	53	14	0	Complete	High-quality	100	ITR (high-confidence)	0	1
vOTU-801	34469	No	NA	31	1	5	High-quality	High-quality	100	AAI-based (medium-confidence)	0	1	contig >1.5x longer than expected genome length
vOTU-803	34371	No	NA	53	10	0	Medium-quality	Genome-fragment	89.98	AAI-based (medium-confidence)	0	1
vOTU-804	34354	No	NA	52	15	1	High-quality	High-quality	98.71	AAI-based (high-confidence)	0	1
vOTU-805	34348	No	NA	48	18	0	Medium-quality	Genome-fragment	62.48	AAI-based (high-confidence)	0	1
vOTU-806	34289	No	NA	43	18	0	Medium-quality	Genome-fragment	72.64	AAI-based (high-confidence)	0	1
vOTU-807	34274	No	NA	31	20	1	Medium-quality	Genome-fragment	54.22	AAI-based (high-confidence)	0	1
vOTU-808	34254	No	NA	46	16	1	High-quality	High-quality	93.83	AAI-based (medium-confidence)	0	1
vOTU-811	34184	No	NA	38	14	1	Medium-quality	Genome-fragment	70.55	AAI-based (high-confidence)	0	1
vOTU-812	34181	No	NA	57	18	0	Medium-quality	Genome-fragment	83.76	AAI-based (high-confidence)	0	1.01
vOTU-813	34161	No	NA	49	13	1	High-quality	High-quality	96.07	AAI-based (high-confidence)	0	1
vOTU-815	34138	No	NA	54	18	0	Medium-quality	Genome-fragment	85.39	AAI-based (high-confidence)	0	1
vOTU-816	34092	No	NA	63	13	0	Medium-quality	Genome-fragment	54.76	AAI-based (high-confidence)	0	1
vOTU-818	34044	No	NA	34	24	1	Medium-quality	Genome-fragment	67.42	AAI-based (high-confidence)	0	1
vOTU-819	34009	No	NA	48	25	1	Medium-quality	Genome-fragment	75.45	AAI-based (high-confidence)	0	1
vOTU-820	33944	No	NA	49	22	1	Medium-quality	Genome-fragment	77.52	AAI-based (medium-confidence)	0	1
vOTU-824	33808	No	NA	43	10	1	Medium-quality	Genome-fragment	52.53	AAI-based (high-confidence)	0	1
vOTU-825	33708	No	NA	40	9	0	Low-quality	Genome-fragment	23.33	AAI-based (medium-confidence)	0	1
vOTU-826	33696	No	NA	42	30	1	High-quality	High-quality	100	AAI-based (high-confidence)	0	1
vOTU-827	33689	No	NA	47	19	0	Medium-quality	Genome-fragment	70.5	AAI-based (medium-confidence)	0	1
vOTU-828	33688	No	NA	40	8	1	Medium-quality	Genome-fragment	53.5	AAI-based (high-confidence)	0	1
vOTU-830	33598	No	NA	42	1	16	Medium-quality	Genome-fragment	57.66	HMM-based (lower-bound)	0	1
vOTU-831	33580	No	NA	43	26	0	Medium-quality	Genome-fragment	73.45	AAI-based (high-confidence)	0	1
vOTU-834	33527	No	NA	39	17	1	Medium-quality	Genome-fragment	70.31	AAI-based (high-confidence)	0	1
vOTU-835	33522	No	NA	28	1	8	Low-quality	Genome-fragment	15.46	HMM-based (lower-bound)	0	1
vOTU-836	33507	No	NA	47	14	1	High-quality	High-quality	91.46	AAI-based (high-confidence)	0	1
vOTU-838	33445	No	NA	50	12	1	High-quality	High-quality	98.8	AAI-based (high-confidence)	0	1
vOTU-839	33423	No	NA	22	4	1	Low-quality	Genome-fragment	12.94	AAI-based (medium-confidence)	0	1
vOTU-840	33421	No	NA	41	8	0	Medium-quality	Genome-fragment	61.97	AAI-based (medium-confidence)	0	1
vOTU-842	33330	No	NA	36	2	5	Medium-quality	Genome-fragment	85	HMM-based (lower-bound)	0	1
vOTU-843	33328	No	NA	56	7	1	Low-quality	Genome-fragment	47.04	AAI-based (high-confidence)	0	1
vOTU-844	33312	No	NA	40	25	0	Medium-quality	Genome-fragment	70.74	AAI-based (medium-confidence)	0	1
vOTU-845	33306	No	NA	48	24	0	Medium-quality	Genome-fragment	73.02	AAI-based (high-confidence)	0	1
vOTU-846	33300	No	NA	51	21	0	Medium-quality	Genome-fragment	66.85	AAI-based (high-confidence)	0	1
vOTU-847	33295	No	NA	32	3	0	Low-quality	Genome-fragment	12.89	AAI-based (medium-confidence)	0	1
vOTU-848	33167	No	NA	56	15	1	Medium-quality	Genome-fragment	88.22	AAI-based (high-confidence)	0	1
vOTU-850	33163	No	NA	44	15	0	Medium-quality	Genome-fragment	67.91	AAI-based (high-confidence)	0	1
vOTU-851	33136	No	NA	38	0	2	Not-determined	Genome-fragment	NA	NA	0	1	no viral genes detected
vOTU-852	33085	No	NA	47	26	0	High-quality	High-quality	91.34	AAI-based (high-confidence)	0	1
vOTU-853	33082	No	NA	46	15	0	High-quality	High-quality	90.3	AAI-based (high-confidence)	0	1
vOTU-854	33040	No	NA	41	1	14	Low-quality	Genome-fragment	22.21	HMM-based (lower-bound)	0	1
vOTU-855	32988	No	NA	36	5	1	Medium-quality	Genome-fragment	60.89	AAI-based (medium-confidence)	0	1
vOTU-856	32889	No	NA	38	19	0	Medium-quality	Genome-fragment	86.37	AAI-based (high-confidence)	0	1
vOTU-857	32855	No	NA	41	12	0	Medium-quality	Genome-fragment	75.89	AAI-based (medium-confidence)	0	1
vOTU-858	32841	No	NA	40	13	1	Medium-quality	Genome-fragment	50.25	HMM-based (lower-bound)	0	1	low-confidence DTR
vOTU-859	32803	No	NA	50	17	0	High-quality	High-quality	94.33	AAI-based (medium-confidence)	0	1
vOTU-862	32691	No	NA	52	22	1	Medium-quality	Genome-fragment	80.42	AAI-based (high-confidence)	0	1
vOTU-863	32568	No	NA	29	14	1	Medium-quality	Genome-fragment	51.11	AAI-based (high-confidence)	0	1
vOTU-865	32499	No	NA	37	1	20	High-quality	High-quality	100	HMM-based (lower-bound)	0	1
vOTU-866	32456	No	NA	49	17	0	Medium-quality	Genome-fragment	82.34	AAI-based (medium-confidence)	0	1
vOTU-867	32448	No	NA	43	7	2	Medium-quality	Genome-fragment	51.78	AAI-based (high-confidence)	0	1
vOTU-868	32404	No	NA	52	15	0	Medium-quality	Genome-fragment	77.98	AAI-based (medium-confidence)	0	1
vOTU-869	32403	No	NA	45	23	1	Medium-quality	Genome-fragment	84.87	AAI-based (medium-confidence)	0	1
vOTU-871	32378	No	NA	51	24	0	Medium-quality	Genome-fragment	80.78	AAI-based (medium-confidence)	0	1
vOTU-873	32304	No	NA	42	7	1	Low-quality	Genome-fragment	26.96	AAI-based (medium-confidence)	0	1
vOTU-876	32163	No	NA	46	15	1	Medium-quality	Genome-fragment	71.66	AAI-based (high-confidence)	0	1
vOTU-879	32088	No	NA	31	1	9	Low-quality	Genome-fragment	14.8	HMM-based (lower-bound)	0	1
vOTU-881	32022	No	NA	40	16	0	Medium-quality	Genome-fragment	66.02	AAI-based (high-confidence)	0	1
vOTU-882	31985	No	NA	47	12	0	Medium-quality	Genome-fragment	71.22	AAI-based (high-confidence)	0	1
vOTU-883	31967	No	NA	42	19	0	Medium-quality	Genome-fragment	50.69	AAI-based (high-confidence)	0	1
vOTU-884	31933	No	NA	49	18	1	High-quality	High-quality	99.36	AAI-based (high-confidence)	0	1.01
vOTU-886	31882	No	NA	26	1	12	Low-quality	Genome-fragment	21.43	HMM-based (lower-bound)	0	1
vOTU-887	31876	No	NA	45	6	2	Medium-quality	Genome-fragment	65.86	AAI-based (medium-confidence)	0	1
vOTU-888	31836	No	NA	36	17	0	Medium-quality	Genome-fragment	66.91	AAI-based (high-confidence)	0	1
vOTU-889	31822	No	NA	50	5	2	Low-quality	Genome-fragment	28.8	AAI-based (medium-confidence)	0	1
vOTU-890	31808	No	NA	40	23	1	Medium-quality	Genome-fragment	68.91	AAI-based (high-confidence)	0	1
vOTU-891	31787	No	NA	43	18	0	Medium-quality	Genome-fragment	67.28	AAI-based (high-confidence)	0	1
vOTU-892	31760	No	NA	28	3	0	Low-quality	Genome-fragment	12.63	AAI-based (medium-confidence)	0	1
vOTU-893	31746	No	NA	38	11	0	Medium-quality	Genome-fragment	67.14	AAI-based (high-confidence)	0	1
vOTU-894	31743	No	NA	49	17	0	Medium-quality	Genome-fragment	66.96	HMM-based (lower-bound)	0	1
vOTU-895	31719	No	NA	44	11	0	Medium-quality	Genome-fragment	79.31	AAI-based (medium-confidence)	0	1
vOTU-896	31702	No	NA	69	17	1	Medium-quality	Genome-fragment	71.24	AAI-based (medium-confidence)	0	1
vOTU-897	31684	No	NA	15	2	1	Low-quality	Genome-fragment	47.59	AAI-based (medium-confidence)	0	1
vOTU-898	31576	No	NA	26	1	11	Low-quality	Genome-fragment	14.56	HMM-based (lower-bound)	0	1
vOTU-899	31576	No	NA	34	23	0	Medium-quality	Genome-fragment	72.83	AAI-based (high-confidence)	0	1
vOTU-900	31531	No	NA	40	14	0	Medium-quality	Genome-fragment	83.42	AAI-based (medium-confidence)	0	1
vOTU-901	31511	No	NA	42	15	0	Medium-quality	Genome-fragment	52.51	AAI-based (high-confidence)	0	1
vOTU-902	31498	No	NA	36	1	16	Low-quality	Genome-fragment	46.44	HMM-based (lower-bound)	0	1
vOTU-903	31467	No	NA	26	9	0	Low-quality	Genome-fragment	21.66	AAI-based (medium-confidence)	0	1
vOTU-904	31460	No	NA	62	8	2	Medium-quality	Genome-fragment	65.35	AAI-based (medium-confidence)	0	1
vOTU-905	31446	No	NA	34	11	2	Medium-quality	Genome-fragment	67.3	AAI-based (high-confidence)	0	1
vOTU-907	31436	No	NA	40	2	2	Low-quality	Genome-fragment	28.19	AAI-based (high-confidence)	0	1
vOTU-908	31427	No	NA	39	2	5	Low-quality	Genome-fragment	32.86	HMM-based (lower-bound)	0	1
vOTU-909	31372	No	NA	48	18	0	Medium-quality	Genome-fragment	83.56	AAI-based (medium-confidence)	0	1
vOTU-912	31254	No	NA	45	18	0	High-quality	High-quality	97.19	AAI-based (high-confidence)	0	1
vOTU-914	31137	No	NA	36	8	3	Medium-quality	Genome-fragment	66.36	AAI-based (high-confidence)	0	1
vOTU-915	31118	No	NA	32	1	14	High-quality	High-quality	100	AAI-based (medium-confidence)	0	1	contig >1.5x longer than expected genome length
vOTU-916	31105	No	NA	20	4	1	Low-quality	Genome-fragment	16.49	AAI-based (medium-confidence)	0	1.04
vOTU-920	31012	No	NA	47	35	0	Medium-quality	Genome-fragment	57.9	AAI-based (high-confidence)	0	1
vOTU-921	31012	No	NA	39	7	0	Medium-quality	Genome-fragment	62.96	AAI-based (high-confidence)	0	1
vOTU-922	30960	No	NA	33	2	0	Low-quality	Genome-fragment	27.93	AAI-based (high-confidence)	0	1
vOTU-923	30950	No	NA	44	16	1	Medium-quality	Genome-fragment	77.84	AAI-based (medium-confidence)	0	1
vOTU-925	30890	No	NA	49	17	1	Medium-quality	Genome-fragment	83.45	AAI-based (medium-confidence)	0	1
vOTU-926	30882	No	NA	43	3	5	Low-quality	Genome-fragment	29.27	HMM-based (lower-bound)	0	1
vOTU-927	30870	No	NA	32	2	2	Low-quality	Genome-fragment	21.87	HMM-based (lower-bound)	0	1
vOTU-929	30868	No	NA	40	6	0	Medium-quality	Genome-fragment	66.53	HMM-based (lower-bound)	0	1
vOTU-930	30833	No	NA	37	15	1	Medium-quality	Genome-fragment	66.08	AAI-based (high-confidence)	0	1
vOTU-931	30824	No	NA	48	23	0	Medium-quality	Genome-fragment	70.38	AAI-based (medium-confidence)	0	1
vOTU-932	30786	No	NA	37	2	2	Low-quality	Genome-fragment	21.81	HMM-based (lower-bound)	0	1
vOTU-933	30637	No	NA	45	7	0	Medium-quality	Genome-fragment	62.12	AAI-based (high-confidence)	0	1
vOTU-936	30600	No	NA	29	5	0	Medium-quality	Genome-fragment	72.06	AAI-based (medium-confidence)	0	1
vOTU-937	30600	No	NA	46	22	0	Medium-quality	Genome-fragment	67.27	AAI-based (high-confidence)	0	1
vOTU-938	30585	No	NA	40	7	1	Low-quality	Genome-fragment	32.82	AAI-based (medium-confidence)	0	1
vOTU-940	30573	No	NA	29	1	20	Low-quality	Genome-fragment	18.82	HMM-based (lower-bound)	0	1
vOTU-943	30490	No	NA	53	12	0	Medium-quality	Genome-fragment	50.49	AAI-based (medium-confidence)	0	1
vOTU-944	30490	No	NA	23	1	6	Low-quality	Genome-fragment	20.5	HMM-based (lower-bound)	0	1
vOTU-945	30484	No	NA	28	1	16	Low-quality	Genome-fragment	48.86	AAI-based (medium-confidence)	0	1
vOTU-947	30469	No	NA	38	23	0	Medium-quality	Genome-fragment	64.44	AAI-based (medium-confidence)	0	1
vOTU-948	30461	No	NA	37	8	3	Low-quality	Genome-fragment	46.31	AAI-based (medium-confidence)	0	1
vOTU-949	30456	No	NA	38	9	0	Medium-quality	Genome-fragment	61.85	AAI-based (high-confidence)	0	1
vOTU-954	30368	No	NA	29	1	5	Low-quality	Genome-fragment	36.79	AAI-based (medium-confidence)	0	1
vOTU-955	30295	No	NA	38	24	0	Medium-quality	Genome-fragment	64.27	AAI-based (high-confidence)	0	1
vOTU-957	30229	No	NA	30	1	10	Medium-quality	Genome-fragment	67.08	AAI-based (medium-confidence)	0	1
vOTU-958	30159	No	NA	34	1	13	Low-quality	Genome-fragment	45.12	HMM-based (lower-bound)	0	1
vOTU-959	30153	No	NA	44	8	1	Medium-quality	Genome-fragment	50.01	AAI-based (high-confidence)	0	1
vOTU-960	30117	No	NA	25	1	4	Low-quality	Genome-fragment	13.89	HMM-based (lower-bound)	0	1
vOTU-964	29922	No	NA	44	14	0	Medium-quality	Genome-fragment	74.59	AAI-based (medium-confidence)	0	1
vOTU-965	29915	No	NA	43	11	0	Medium-quality	Genome-fragment	88.64	AAI-based (high-confidence)	0	1.01
vOTU-966	29910	No	NA	33	10	2	Medium-quality	Genome-fragment	62.79	AAI-based (high-confidence)	0	1
vOTU-967	29888	No	NA	52	16	0	Complete	High-quality	100	DTR (high-confidence)	0	1.01
vOTU-971	29759	No	NA	40	9	0	Medium-quality	Genome-fragment	57.34	HMM-based (lower-bound)	0	1
vOTU-972	29739	No	NA	43	19	1	Medium-quality	Genome-fragment	73.48	AAI-based (medium-confidence)	0	1
vOTU-974	29722	No	NA	40	19	0	Medium-quality	Genome-fragment	62.97	AAI-based (medium-confidence)	0	1
vOTU-975	29711	No	NA	48	11	1	Low-quality	Genome-fragment	46	AAI-based (high-confidence)	0	1
vOTU-976	29674	No	NA	30	4	0	Medium-quality	Genome-fragment	73.78	AAI-based (medium-confidence)	0	1
vOTU-977	29674	No	NA	38	19	0	Medium-quality	Genome-fragment	63.61	AAI-based (high-confidence)	0	1
vOTU-978	29666	No	NA	42	16	1	High-quality	High-quality	90.75	AAI-based (high-confidence)	0	1
vOTU-979	29608	No	NA	36	21	0	Medium-quality	Genome-fragment	62.16	AAI-based (high-confidence)	0	1
vOTU-982	29540	No	NA	22	1	5	Low-quality	Genome-fragment	40.41	HMM-based (lower-bound)	0	1
vOTU-983	29494	No	NA	26	5	0	Low-quality	Genome-fragment	18.04	AAI-based (medium-confidence)	0	1
vOTU-984	29490	No	NA	41	9	0	Medium-quality	Genome-fragment	54.98	AAI-based (medium-confidence)	0	1
vOTU-985	29408	No	NA	36	6	0	Low-quality	Genome-fragment	22.47	AAI-based (high-confidence)	0	1
vOTU-986	29403	No	NA	27	7	1	Low-quality	Genome-fragment	19.74	AAI-based (medium-confidence)	0	1
vOTU-987	29383	No	NA	47	5	1	Low-quality	Genome-fragment	46.84	AAI-based (high-confidence)	0	1
vOTU-988	29378	No	NA	35	6	1	Low-quality	Genome-fragment	19.39	AAI-based (high-confidence)	0	1
vOTU-989	29371	No	NA	35	23	2	Medium-quality	Genome-fragment	65.03	AAI-based (high-confidence)	0	1
vOTU-990	29368	No	NA	44	15	0	Low-quality	Genome-fragment	47.84	AAI-based (high-confidence)	0	1
vOTU-991	29333	No	NA	21	1	6	Not-determined	Genome-fragment	NA	NA	0	1
vOTU-992	29302	No	NA	38	21	0	Medium-quality	Genome-fragment	62.09	AAI-based (medium-confidence)	0	1
vOTU-993	29281	No	NA	33	19	1	Medium-quality	Genome-fragment	69.69	AAI-based (high-confidence)	0	1
vOTU-994	29274	No	NA	43	16	0	Medium-quality	Genome-fragment	71.73	AAI-based (high-confidence)	0	1
vOTU-995	29272	No	NA	29	7	0	Medium-quality	Genome-fragment	74.06	AAI-based (high-confidence)	0	1
vOTU-996	29263	No	NA	48	2	0	Low-quality	Genome-fragment	18.86	AAI-based (high-confidence)	0	1.02
vOTU-997	29241	No	NA	26	3	12	Low-quality	Genome-fragment	48.08	HMM-based (lower-bound)	0	1.01
vOTU-998	29232	No	NA	31	2	2	Medium-quality	Genome-fragment	72.91	AAI-based (medium-confidence)	0	1
vOTU-999	29226	No	NA	35	17	0	Medium-quality	Genome-fragment	72.24	AAI-based (high-confidence)	0	1
vOTU-1001	29213	No	NA	29	1	9	Low-quality	Genome-fragment	18.43	HMM-based (lower-bound)	0	1
vOTU-1002	29207	No	NA	29	1	8	Low-quality	Genome-fragment	18.71	HMM-based (lower-bound)	0	1
vOTU-1004	29190	No	NA	35	3	15	Low-quality	Genome-fragment	36.46	HMM-based (lower-bound)	0	1
vOTU-1005	29176	No	NA	43	10	1	Medium-quality	Genome-fragment	52.84	AAI-based (medium-confidence)	0	1
vOTU-1006	29167	No	NA	26	19	1	Low-quality	Genome-fragment	46.05	AAI-based (high-confidence)	0	1
vOTU-1007	29166	No	NA	40	3	3	Low-quality	Genome-fragment	46.71	AAI-based (high-confidence)	0	1
vOTU-1008	29157	No	NA	25	1	5	Low-quality	Genome-fragment	35.32	AAI-based (medium-confidence)	0	1
vOTU-1009	29090	No	NA	43	11	0	Medium-quality	Genome-fragment	80.2	AAI-based (high-confidence)	0	1
vOTU-1010	29087	No	NA	33	4	2	Low-quality	Genome-fragment	6.24	HMM-based (lower-bound)	0	1
vOTU-1011	29072	No	NA	38	13	0	Medium-quality	Genome-fragment	60.7	AAI-based (high-confidence)	0	1
vOTU-1013	29000	No	NA	39	11	2	High-quality	High-quality	100	AAI-based (high-confidence)	0	1
vOTU-1014	28967	No	NA	40	11	0	Medium-quality	Genome-fragment	64.37	AAI-based (high-confidence)	0	1
vOTU-1015	28961	No	NA	39	8	0	Medium-quality	Genome-fragment	56.94	AAI-based (medium-confidence)	0	1
vOTU-1016	28927	No	NA	37	22	0	Medium-quality	Genome-fragment	55.39	AAI-based (medium-confidence)	0	1
vOTU-1017	28920	No	NA	34	2	11	Low-quality	Genome-fragment	38.11	HMM-based (lower-bound)	0	1
vOTU-1018	28912	No	NA	39	20	1	Medium-quality	Genome-fragment	66.01	AAI-based (medium-confidence)	0	1
vOTU-1020	28893	No	NA	38	14	1	Medium-quality	Genome-fragment	78.87	AAI-based (high-confidence)	0	1
vOTU-1021	28846	No	NA	54	11	0	Medium-quality	Genome-fragment	75.57	AAI-based (high-confidence)	0	1
vOTU-1022	28803	No	NA	38	15	0	Medium-quality	Genome-fragment	60.09	AAI-based (high-confidence)	0	1
vOTU-1023	28777	No	NA	47	15	0	Medium-quality	Genome-fragment	83.21	AAI-based (medium-confidence)	0	1
vOTU-1024	28766	No	NA	43	1	3	Medium-quality	Genome-fragment	78.66	AAI-based (high-confidence)	0	1
vOTU-1025	28720	No	NA	54	8	1	Low-quality	Genome-fragment	47.32	AAI-based (high-confidence)	0	1
vOTU-1026	28719	No	NA	47	6	0	Low-quality	Genome-fragment	17.54	HMM-based (lower-bound)	0	1
vOTU-1028	28670	No	NA	43	15	0	Medium-quality	Genome-fragment	56.3	AAI-based (high-confidence)	0	1
vOTU-1029	28649	No	NA	40	1	3	Low-quality	Genome-fragment	15.85	HMM-based (lower-bound)	0	1
vOTU-1030	28638	No	NA	43	7	1	Medium-quality	Genome-fragment	58.17	AAI-based (high-confidence)	0	1
vOTU-1032	28613	No	NA	31	2	18	Low-quality	Genome-fragment	28.3	HMM-based (lower-bound)	0	1
vOTU-1033	28573	No	NA	38	1	0	Low-quality	Genome-fragment	45.37	AAI-based (high-confidence)	0	1
vOTU-1034	28542	No	NA	34	9	0	High-quality	High-quality	98.94	AAI-based (high-confidence)	0	1
vOTU-1035	28541	No	NA	40	14	0	Medium-quality	Genome-fragment	70.28	AAI-based (medium-confidence)	0	1
vOTU-1036	28535	No	NA	46	12	0	Medium-quality	Genome-fragment	61.66	AAI-based (medium-confidence)	0	1
vOTU-1037	28444	No	NA	41	2	2	Low-quality	Genome-fragment	20.15	HMM-based (lower-bound)	0	1
vOTU-1039	28412	No	NA	38	20	0	Medium-quality	Genome-fragment	69.86	AAI-based (high-confidence)	0	1
vOTU-1040	28399	No	NA	36	13	0	Medium-quality	Genome-fragment	78.17	AAI-based (medium-confidence)	0	1
vOTU-1041	28385	No	NA	36	6	0	Medium-quality	Genome-fragment	84.57	AAI-based (medium-confidence)	0	1
vOTU-1042	28279	No	NA	44	10	2	Low-quality	Genome-fragment	20.43	AAI-based (high-confidence)	0	1
vOTU-1043	28277	No	NA	23	3	12	High-quality	High-quality	100	AAI-based (medium-confidence)	0	1	contig >1.5x longer than expected genome length
vOTU-1044	28260	No	NA	28	10	0	Low-quality	Genome-fragment	22.99	AAI-based (medium-confidence)	0	1
vOTU-1045	28240	No	NA	43	20	0	Medium-quality	Genome-fragment	87.79	AAI-based (high-confidence)	0	1
vOTU-1046	28239	No	NA	34	12	1	Medium-quality	Genome-fragment	63.66	AAI-based (high-confidence)	0	1
vOTU-1047	28188	No	NA	25	2	1	Low-quality	Genome-fragment	17.86	HMM-based (lower-bound)	0	1
vOTU-1048	28162	No	NA	43	13	0	Medium-quality	Genome-fragment	73.5	AAI-based (medium-confidence)	0	1
vOTU-1050	28085	No	NA	27	5	2	Medium-quality	Genome-fragment	51.79	AAI-based (medium-confidence)	0	1
vOTU-1051	28074	No	NA	28	2	1	Medium-quality	Genome-fragment	69.71	AAI-based (high-confidence)	0	1
vOTU-1053	28010	No	NA	33	2	6	High-quality	High-quality	100	AAI-based (medium-confidence)	0	1	contig >1.5x longer than expected genome length
vOTU-1054	27972	No	NA	39	11	1	Low-quality	Genome-fragment	48.59	AAI-based (medium-confidence)	0	1.01
vOTU-1055	27964	No	NA	33	14	0	Medium-quality	Genome-fragment	56.73	AAI-based (medium-confidence)	0	1
vOTU-1056	27963	No	NA	41	9	1	Low-quality	Genome-fragment	20.53	AAI-based (medium-confidence)	0	1
vOTU-1057	27961	No	NA	38	15	0	Medium-quality	Genome-fragment	62.76	AAI-based (medium-confidence)	0	1
vOTU-1058	27946	No	NA	41	14	0	Medium-quality	Genome-fragment	78.17	AAI-based (medium-confidence)	0	1
vOTU-1060	27890	No	NA	28	3	2	Low-quality	Genome-fragment	17.92	HMM-based (lower-bound)	0	1
vOTU-1061	27851	No	NA	38	24	0	Medium-quality	Genome-fragment	74.19	AAI-based (high-confidence)	0	1
vOTU-1062	27833	No	NA	36	2	0	Low-quality	Genome-fragment	19.72	HMM-based (lower-bound)	0	1
vOTU-1063	27815	No	NA	25	2	2	Medium-quality	Genome-fragment	63.52	HMM-based (lower-bound)	0	1
vOTU-1064	27785	No	NA	37	13	0	Medium-quality	Genome-fragment	77.63	AAI-based (high-confidence)	0	1
vOTU-1065	27753	No	NA	34	6	1	Low-quality	Genome-fragment	39.27	AAI-based (high-confidence)	0	1
vOTU-1067	27698	No	NA	37	19	1	Low-quality	Genome-fragment	36.31	HMM-based (lower-bound)	0	1
vOTU-1068	27692	No	NA	24	2	6	Low-quality	Genome-fragment	42.02	HMM-based (lower-bound)	0	1
vOTU-1069	27684	No	NA	36	2	1	Low-quality	Genome-fragment	20.32	HMM-based (lower-bound)	0	1
vOTU-1070	27610	No	NA	29	15	0	Medium-quality	Genome-fragment	53.69	AAI-based (high-confidence)	0	1
vOTU-1071	27593	No	NA	41	9	0	Low-quality	Genome-fragment	48.16	AAI-based (high-confidence)	0	1
vOTU-1072	27575	No	NA	25	1	8	Low-quality	Genome-fragment	45.94	HMM-based (lower-bound)	0	1
vOTU-1073	27565	No	NA	44	11	0	Medium-quality	Genome-fragment	60.53	AAI-based (high-confidence)	0	1
vOTU-1074	27561	No	NA	33	7	0	Medium-quality	Genome-fragment	60.67	AAI-based (high-confidence)	0	1
vOTU-1077	27514	No	NA	39	17	0	Medium-quality	Genome-fragment	84.7	AAI-based (high-confidence)	0	1
vOTU-1078	27496	No	NA	32	3	1	Low-quality	Genome-fragment	31.74	HMM-based (lower-bound)	0	1
vOTU-1079	27489	No	NA	20	1	7	Low-quality	Genome-fragment	30.86	HMM-based (lower-bound)	0	1
vOTU-1080	27460	No	NA	60	2	2	Low-quality	Genome-fragment	12.07	HMM-based (lower-bound)	0	1
vOTU-1081	27457	No	NA	42	8	0	Medium-quality	Genome-fragment	64.03	AAI-based (medium-confidence)	0	1
vOTU-1082	27433	No	NA	41	13	1	Medium-quality	Genome-fragment	59.01	AAI-based (high-confidence)	0	1
vOTU-1084	27416	No	NA	44	14	0	Low-quality	Genome-fragment	44.72	AAI-based (high-confidence)	0	1
vOTU-1086	27347	No	NA	37	1	2	Low-quality	Genome-fragment	14.12	HMM-based (lower-bound)	0	1
vOTU-1087	27317	No	NA	44	14	0	Low-quality	Genome-fragment	45.37	AAI-based (high-confidence)	0	1
vOTU-1088	27286	No	NA	32	1	10	Low-quality	Genome-fragment	30.63	HMM-based (lower-bound)	0	1
vOTU-1089	27232	No	NA	27	1	3	Medium-quality	Genome-fragment	68.92	AAI-based (medium-confidence)	0	1
vOTU-1090	27221	No	NA	32	9	0	Low-quality	Genome-fragment	17.05	AAI-based (medium-confidence)	0	1
vOTU-1091	27204	No	NA	24	1	15	Low-quality	Genome-fragment	40.7	HMM-based (lower-bound)	0	1
vOTU-1092	26965	No	NA	27	12	0	Medium-quality	Genome-fragment	56.92	AAI-based (high-confidence)	0	1
vOTU-1093	26915	No	NA	21	9	0	Low-quality	Genome-fragment	20.04	AAI-based (high-confidence)	0	1
vOTU-1094	26893	No	NA	62	9	1	Low-quality	Genome-fragment	44.4	AAI-based (medium-confidence)	0	1
vOTU-1096	26871	No	NA	33	16	1	Medium-quality	Genome-fragment	76.46	AAI-based (medium-confidence)	0	1
vOTU-1098	26832	No	NA	31	4	0	Medium-quality	Genome-fragment	68.46	AAI-based (medium-confidence)	0	1
vOTU-1099	26811	No	NA	47	1	9	Low-quality	Genome-fragment	39.53	HMM-based (lower-bound)	0	1.01
vOTU-1102	26710	No	NA	25	4	0	Low-quality	Genome-fragment	18.05	AAI-based (medium-confidence)	0	1.01
vOTU-1104	26668	No	NA	32	11	0	Medium-quality	Genome-fragment	61.92	AAI-based (medium-confidence)	0	1
vOTU-1106	26659	No	NA	26	1	10	Low-quality	Genome-fragment	10.83	HMM-based (lower-bound)	0	1
vOTU-1109	26625	No	NA	31	17	0	Low-quality	Genome-fragment	41.88	AAI-based (high-confidence)	0	1
vOTU-1110	26581	No	NA	50	2	3	Low-quality	Genome-fragment	27.78	HMM-based (lower-bound)	0	1
vOTU-1111	26575	No	NA	41	16	1	Medium-quality	Genome-fragment	74.05	AAI-based (medium-confidence)	0	1
vOTU-1112	26535	No	NA	31	3	0	Medium-quality	Genome-fragment	57.86	AAI-based (medium-confidence)	0	1
vOTU-1113	26520	No	NA	33	16	0	Medium-quality	Genome-fragment	65.62	AAI-based (high-confidence)	0	1
vOTU-1114	26454	No	NA	36	14	0	Medium-quality	Genome-fragment	50.37	AAI-based (medium-confidence)	0	1
vOTU-1115	26429	No	NA	34	2	20	Low-quality	Genome-fragment	11.78	HMM-based (lower-bound)	0	1
vOTU-1117	26423	No	NA	28	1	4	Low-quality	Genome-fragment	14.46	HMM-based (lower-bound)	0	1
vOTU-1118	26383	No	NA	31	5	0	Medium-quality	Genome-fragment	56.41	HMM-based (lower-bound)	0	1
vOTU-1119	26378	No	NA	44	15	0	Medium-quality	Genome-fragment	68.5	AAI-based (medium-confidence)	0	1
vOTU-1120	26368	No	NA	38	8	1	Medium-quality	Genome-fragment	51.51	AAI-based (high-confidence)	0	1	low-confidence ITR
vOTU-1121	26362	No	NA	26	5	2	Low-quality	Genome-fragment	17.41	AAI-based (medium-confidence)	0	1
vOTU-1122	26362	No	NA	35	22	0	Low-quality	Genome-fragment	37.42	AAI-based (medium-confidence)	0	1
vOTU-1123	26356	No	NA	44	16	0	Medium-quality	Genome-fragment	63.44	AAI-based (high-confidence)	0	1
vOTU-1124	26290	No	NA	45	4	2	Low-quality	Genome-fragment	20.49	AAI-based (high-confidence)	0	1
vOTU-1125	26285	No	NA	37	1	2	Low-quality	Genome-fragment	8.62	HMM-based (lower-bound)	0	1
vOTU-1127	26198	No	NA	47	11	1	Medium-quality	Genome-fragment	58.33	AAI-based (medium-confidence)	0	1
vOTU-1128	26197	No	NA	36	17	0	Medium-quality	Genome-fragment	65.96	AAI-based (medium-confidence)	0	1
vOTU-1129	26149	No	NA	33	18	0	Medium-quality	Genome-fragment	56	AAI-based (medium-confidence)	0	1
vOTU-1130	26081	No	NA	36	11	0	Medium-quality	Genome-fragment	66.52	AAI-based (medium-confidence)	0	1
vOTU-1131	26064	No	NA	25	2	2	Low-quality	Genome-fragment	18.46	HMM-based (lower-bound)	0	1
vOTU-1133	26017	No	NA	53	14	0	Medium-quality	Genome-fragment	72.42	AAI-based (high-confidence)	0	1
vOTU-1134	25996	No	NA	33	0	3	Not-determined	Genome-fragment	NA	NA	0	1	no viral genes detected
vOTU-1135	25959	No	NA	52	7	1	Low-quality	Genome-fragment	42.8	AAI-based (medium-confidence)	0	1
vOTU-1137	25912	No	NA	30	19	0	Medium-quality	Genome-fragment	55.03	AAI-based (medium-confidence)	0	1
vOTU-1138	25906	No	NA	34	19	1	Medium-quality	Genome-fragment	59.47	AAI-based (medium-confidence)	0	1
vOTU-1139	25882	No	NA	29	5	1	Low-quality	Genome-fragment	43.67	AAI-based (high-confidence)	0	1
vOTU-1142	25860	No	NA	27	18	0	Low-quality	Genome-fragment	43.07	AAI-based (high-confidence)	0	1
vOTU-1143	25840	No	NA	35	12	1	Medium-quality	Genome-fragment	69.74	AAI-based (medium-confidence)	0	1
vOTU-1144	25837	No	NA	9	2	1	Low-quality	Genome-fragment	40.9	AAI-based (high-confidence)	0	1
vOTU-1145	25820	No	NA	31	2	2	Low-quality	Genome-fragment	18.29	HMM-based (lower-bound)	0	1
vOTU-1146	25806	No	NA	47	5	1	Low-quality	Genome-fragment	17.85	AAI-based (medium-confidence)	0	1
vOTU-1148	25734	No	NA	42	5	2	Low-quality	Genome-fragment	39.12	AAI-based (high-confidence)	0	1
vOTU-1149	25733	No	NA	16	1	9	Low-quality	Genome-fragment	31.7	HMM-based (lower-bound)	0	1.01
vOTU-1150	25695	No	NA	37	24	0	Medium-quality	Genome-fragment	58.68	AAI-based (medium-confidence)	0	1
vOTU-1151	25660	No	NA	34	0	0	Low-quality	Genome-fragment	17.85	AAI-based (medium-confidence)	0	1	no viral genes detected
vOTU-1152	25629	No	NA	40	28	1	Low-quality	Genome-fragment	48.7	AAI-based (high-confidence)	0	1
vOTU-1153	25611	No	NA	22	3	1	Medium-quality	Genome-fragment	55.83	AAI-based (high-confidence)	0	1
vOTU-1154	25604	No	NA	40	5	0	Low-quality	Genome-fragment	19.72	AAI-based (high-confidence)	0	1
vOTU-1157	25580	No	NA	31	15	4	Low-quality	Genome-fragment	47.85	AAI-based (high-confidence)	0	1
vOTU-1158	25566	No	NA	19	4	2	Low-quality	Genome-fragment	14.22	HMM-based (lower-bound)	0	1.01
vOTU-1159	25540	No	NA	49	6	1	Low-quality	Genome-fragment	42.11	AAI-based (high-confidence)	0	1
vOTU-1160	25536	No	NA	41	3	2	Medium-quality	Genome-fragment	57.09	AAI-based (medium-confidence)	0	1
vOTU-1161	25532	No	NA	35	20	0	Medium-quality	Genome-fragment	61.81	AAI-based (high-confidence)	0	1
vOTU-1162	25528	No	NA	19	1	5	Not-determined	Genome-fragment	NA	NA	0	1
vOTU-1166	25442	No	NA	35	2	2	Medium-quality	Genome-fragment	70.3	AAI-based (medium-confidence)	0	1
vOTU-1168	25420	No	NA	30	22	1	Medium-quality	Genome-fragment	55.5	AAI-based (high-confidence)	0	1
vOTU-1169	25388	No	NA	32	12	0	Medium-quality	Genome-fragment	65.64	AAI-based (medium-confidence)	0	1
vOTU-1170	25382	No	NA	30	20	1	Medium-quality	Genome-fragment	53.17	AAI-based (high-confidence)	0	1
vOTU-1171	25368	No	NA	33	16	0	Medium-quality	Genome-fragment	64.59	AAI-based (medium-confidence)	0	1
vOTU-1172	25314	No	NA	38	5	0	Medium-quality	Genome-fragment	55.11	AAI-based (high-confidence)	0	1
vOTU-1173	25280	No	NA	33	19	0	Low-quality	Genome-fragment	34.59	AAI-based (high-confidence)	0	1
vOTU-1174	25264	No	NA	34	11	0	Medium-quality	Genome-fragment	57.63	AAI-based (medium-confidence)	0	1
vOTU-1175	25236	No	NA	27	9	0	Medium-quality	Genome-fragment	51.05	AAI-based (high-confidence)	0	1
vOTU-1176	25220	No	NA	28	4	2	Low-quality	Genome-fragment	9.77	AAI-based (medium-confidence)	0	1
vOTU-1177	25205	No	NA	25	4	1	Medium-quality	Genome-fragment	50.35	AAI-based (high-confidence)	0	1
vOTU-1179	25158	No	NA	35	17	0	Medium-quality	Genome-fragment	52.46	AAI-based (high-confidence)	0	1
vOTU-1180	25146	No	NA	34	12	0	Medium-quality	Genome-fragment	62.81	AAI-based (medium-confidence)	0	1
vOTU-1181	25144	No	NA	27	14	2	Low-quality	Genome-fragment	41.78	AAI-based (high-confidence)	0	1
vOTU-1182	25141	No	NA	33	13	0	Medium-quality	Genome-fragment	53.76	AAI-based (high-confidence)	0	1
vOTU-1183	25125	No	NA	23	16	0	Medium-quality	Genome-fragment	58.46	AAI-based (high-confidence)	0	1
vOTU-1184	25125	No	NA	37	30	0	Low-quality	Genome-fragment	45.28	AAI-based (high-confidence)	0	1
vOTU-1185	25096	No	NA	39	17	1	Medium-quality	Genome-fragment	56.02	AAI-based (medium-confidence)	0	1
vOTU-1187	24986	No	NA	29	20	0	Medium-quality	Genome-fragment	53.12	AAI-based (medium-confidence)	0	1
vOTU-1188	24982	No	NA	22	5	0	Low-quality	Genome-fragment	15.5	AAI-based (medium-confidence)	0	1.02
vOTU-1189	24979	No	NA	29	3	11	Low-quality	Genome-fragment	25.84	HMM-based (lower-bound)	0	1
vOTU-1191	24960	No	NA	35	11	2	Low-quality	Genome-fragment	39.77	AAI-based (high-confidence)	0	1.01
vOTU-1193	24934	No	NA	34	11	2	Medium-quality	Genome-fragment	73.24	AAI-based (high-confidence)	0	1
vOTU-1194	24900	No	NA	28	4	1	Medium-quality	Genome-fragment	75.62	AAI-based (high-confidence)	0	1
vOTU-1195	24898	No	NA	40	4	4	Low-quality	Genome-fragment	15.66	AAI-based (medium-confidence)	0	1
vOTU-1196	24896	No	NA	22	1	12	High-quality	High-quality	100	HMM-based (lower-bound)	0	1
vOTU-1197	24881	No	NA	35	1	4	Low-quality	Genome-fragment	38.88	AAI-based (medium-confidence)	0	1
vOTU-1198	24860	No	NA	43	2	0	Low-quality	Genome-fragment	46.29	AAI-based (high-confidence)	0	1
vOTU-1199	24843	No	NA	27	11	1	Low-quality	Genome-fragment	27.6	AAI-based (high-confidence)	0	1
vOTU-1201	24825	No	NA	20	2	2	Low-quality	Genome-fragment	18.22	HMM-based (lower-bound)	0	1
vOTU-1202	24822	No	NA	30	1	5	Low-quality	Genome-fragment	27.86	HMM-based (lower-bound)	0	1
vOTU-1203	24815	No	NA	31	10	0	Medium-quality	Genome-fragment	61.69	AAI-based (medium-confidence)	0	1
vOTU-1204	24796	No	NA	34	8	0	Medium-quality	Genome-fragment	64.04	AAI-based (high-confidence)	0	1
vOTU-1205	24736	No	NA	38	8	0	Medium-quality	Genome-fragment	51.1	AAI-based (medium-confidence)	0	1
vOTU-1207	24705	No	NA	36	1	4	Low-quality	Genome-fragment	28.51	HMM-based (lower-bound)	0	1
vOTU-1208	24701	No	NA	51	9	0	Low-quality	Genome-fragment	38.25	AAI-based (high-confidence)	0	1
vOTU-1209	24690	No	NA	18	7	0	Low-quality	Genome-fragment	17.25	AAI-based (high-confidence)	0	1.03
vOTU-1210	24686	No	NA	31	5	1	Low-quality	Genome-fragment	36.06	AAI-based (medium-confidence)	0	1
vOTU-1211	24667	No	NA	28	3	0	Low-quality	Genome-fragment	9.55	AAI-based (medium-confidence)	0	1
vOTU-1212	24660	No	NA	29	6	0	Medium-quality	Genome-fragment	74.9	AAI-based (high-confidence)	0	1
vOTU-1213	24656	No	NA	29	0	2	Not-determined	Genome-fragment	NA	NA	0	1	no viral genes detected
vOTU-1214	24653	No	NA	31	10	0	Medium-quality	Genome-fragment	52.53	AAI-based (medium-confidence)	0	1
vOTU-1215	24640	No	NA	30	1	3	Low-quality	Genome-fragment	15.63	AAI-based (medium-confidence)	0	1
vOTU-1216	24612	No	NA	18	2	1	Low-quality	Genome-fragment	38.54	AAI-based (medium-confidence)	0	1
vOTU-1217	24583	No	NA	38	15	0	Medium-quality	Genome-fragment	66.86	AAI-based (high-confidence)	0	1
vOTU-1219	24457	No	NA	40	19	0	Medium-quality	Genome-fragment	62.53	AAI-based (high-confidence)	0	1
vOTU-1222	24387	No	NA	26	2	1	Medium-quality	Genome-fragment	50.59	AAI-based (high-confidence)	0	1.01
vOTU-1225	24312	No	NA	23	2	3	Low-quality	Genome-fragment	14.24	HMM-based (lower-bound)	0	1
vOTU-1226	24299	No	NA	23	5	1	Low-quality	Genome-fragment	47.47	AAI-based (high-confidence)	0	1.03	low-confidence ITR
vOTU-1229	24202	No	NA	23	11	0	Low-quality	Genome-fragment	33.65	HMM-based (lower-bound)	0	1.01
vOTU-1230	24182	No	NA	37	12	2	Low-quality	Genome-fragment	40.56	AAI-based (medium-confidence)	0	1.01
vOTU-1231	24130	No	NA	33	4	1	Low-quality	Genome-fragment	37.1	AAI-based (high-confidence)	0	1
vOTU-1232	24114	No	NA	23	2	4	Low-quality	Genome-fragment	17.71	HMM-based (lower-bound)	0	1
vOTU-1234	24097	No	NA	23	6	0	Medium-quality	Genome-fragment	55.83	AAI-based (high-confidence)	0	1
vOTU-1235	24087	No	NA	34	1	5	Medium-quality	Genome-fragment	72.12	HMM-based (lower-bound)	0	1
vOTU-1236	24073	No	NA	20	11	0	Low-quality	Genome-fragment	47.45	HMM-based (lower-bound)	0	1
vOTU-1238	24041	No	NA	32	3	1	Low-quality	Genome-fragment	15.97	AAI-based (medium-confidence)	0	1
vOTU-1239	24034	No	NA	35	21	0	Medium-quality	Genome-fragment	54.9	AAI-based (medium-confidence)	0	1
vOTU-1240	24004	No	NA	33	3	4	Low-quality	Genome-fragment	37	HMM-based (lower-bound)	0	1
vOTU-1241	23970	No	NA	30	5	0	Low-quality	Genome-fragment	30.57	AAI-based (medium-confidence)	0	1
vOTU-1242	23937	No	NA	27	1	14	Low-quality	Genome-fragment	26.32	HMM-based (lower-bound)	0	1
vOTU-1243	23925	No	NA	37	9	0	Low-quality	Genome-fragment	49.8	AAI-based (high-confidence)	0	1
vOTU-1245	23917	No	NA	36	13	0	Medium-quality	Genome-fragment	65.78	AAI-based (medium-confidence)	0	1
vOTU-1247	23909	No	NA	18	10	1	Low-quality	Genome-fragment	29.99	AAI-based (high-confidence)	0	1
vOTU-1248	23886	No	NA	30	3	1	Low-quality	Genome-fragment	23.68	HMM-based (lower-bound)	0	1
vOTU-1250	23876	No	NA	27	1	15	Low-quality	Genome-fragment	15.37	HMM-based (lower-bound)	0	1.01
vOTU-1251	23871	No	NA	27	2	0	Low-quality	Genome-fragment	16.91	HMM-based (lower-bound)	0	1
vOTU-1252	23865	No	NA	21	6	1	Low-quality	Genome-fragment	39.08	AAI-based (medium-confidence)	0	1
vOTU-1253	23838	No	NA	29	13	0	Medium-quality	Genome-fragment	64.45	AAI-based (high-confidence)	0	1
vOTU-1254	23837	No	NA	15	1	4	Low-quality	Genome-fragment	11.69	HMM-based (lower-bound)	0	1
vOTU-1255	23830	No	NA	28	12	0	Low-quality	Genome-fragment	38.87	AAI-based (high-confidence)	0	1
vOTU-1256	23821	No	NA	32	21	0	Medium-quality	Genome-fragment	58.53	AAI-based (high-confidence)	0	1
vOTU-1257	23783	No	NA	29	2	4	Low-quality	Genome-fragment	38.72	AAI-based (high-confidence)	0	1.02
vOTU-1258	23769	No	NA	34	2	4	Low-quality	Genome-fragment	33.76	HMM-based (lower-bound)	0	1
vOTU-1259	23761	No	NA	29	23	0	Medium-quality	Genome-fragment	51.28	AAI-based (medium-confidence)	0	1
vOTU-1260	23756	No	NA	33	23	0	Medium-quality	Genome-fragment	67.65	AAI-based (high-confidence)	0	1
vOTU-1261	23749	No	NA	25	13	0	Low-quality	Genome-fragment	38.76	AAI-based (high-confidence)	0	1
vOTU-1262	23728	No	NA	30	1	6	High-quality	High-quality	100	AAI-based (high-confidence)	0	1	contig >1.5x longer than expected genome length
vOTU-1264	23692	No	NA	29	8	1	Medium-quality	Genome-fragment	56.07	AAI-based (medium-confidence)	0	1
vOTU-1266	23620	No	NA	31	12	0	Low-quality	Genome-fragment	49.04	AAI-based (medium-confidence)	0	1
vOTU-1267	23618	No	NA	27	14	1	Low-quality	Genome-fragment	39.17	AAI-based (medium-confidence)	0	1
vOTU-1268	23606	No	NA	30	12	1	Low-quality	Genome-fragment	40.76	AAI-based (high-confidence)	0	1
vOTU-1269	23600	No	NA	28	11	0	Medium-quality	Genome-fragment	64.42	AAI-based (high-confidence)	0	1
vOTU-1270	23597	No	NA	32	9	0	Low-quality	Genome-fragment	32.74	AAI-based (medium-confidence)	0	1
vOTU-1272	23587	No	NA	37	15	1	Low-quality	Genome-fragment	38.21	AAI-based (high-confidence)	0	1
vOTU-1274	23570	No	NA	16	5	0	Medium-quality	Genome-fragment	55.45	AAI-based (high-confidence)	0	1
vOTU-1275	23561	No	NA	37	6	2	Low-quality	Genome-fragment	35.83	AAI-based (medium-confidence)	0	1
vOTU-1276	23557	No	NA	31	2	2	Low-quality	Genome-fragment	16.53	HMM-based (lower-bound)	0	1
vOTU-1277	23533	No	NA	34	10	0	Medium-quality	Genome-fragment	50.73	AAI-based (medium-confidence)	0	1
vOTU-1279	23506	No	NA	38	9	0	Low-quality	Genome-fragment	37.34	AAI-based (high-confidence)	0	1
vOTU-1280	23494	No	NA	28	12	0	Low-quality	Genome-fragment	49.4	AAI-based (high-confidence)	0	1
vOTU-1281	23486	No	NA	30	9	0	Low-quality	Genome-fragment	14.43	AAI-based (medium-confidence)	0	1
vOTU-1283	23456	No	NA	24	6	0	Medium-quality	Genome-fragment	56.01	AAI-based (high-confidence)	0	1
vOTU-1284	23438	No	NA	32	10	0	Medium-quality	Genome-fragment	64.57	AAI-based (high-confidence)	0	1
vOTU-1285	23391	No	NA	21	1	5	Low-quality	Genome-fragment	23.53	AAI-based (medium-confidence)	0	1
vOTU-1286	23368	No	NA	13	4	0	Low-quality	Genome-fragment	14.62	HMM-based (lower-bound)	0	1.06
vOTU-1287	23364	No	NA	41	11	1	Low-quality	Genome-fragment	49.63	AAI-based (high-confidence)	0	1
vOTU-1288	23363	No	NA	36	10	1	Low-quality	Genome-fragment	37.58	AAI-based (high-confidence)	0	1
vOTU-1289	23296	No	NA	29	13	0	Medium-quality	Genome-fragment	71.02	AAI-based (medium-confidence)	0	1.01
vOTU-1290	23284	No	NA	15	1	9	Low-quality	Genome-fragment	24.75	HMM-based (lower-bound)	0	1
vOTU-1291	23280	No	NA	25	5	0	Low-quality	Genome-fragment	46.4	AAI-based (high-confidence)	0	1
vOTU-1293	23260	No	NA	27	9	0	Medium-quality	Genome-fragment	50.24	AAI-based (medium-confidence)	0	1
vOTU-1294	23260	No	NA	30	18	0	Low-quality	Genome-fragment	35.03	AAI-based (high-confidence)	0	1
vOTU-1295	23243	No	NA	38	5	5	Low-quality	Genome-fragment	36.81	AAI-based (medium-confidence)	0	1.01
vOTU-1296	23235	No	NA	37	19	0	Medium-quality	Genome-fragment	76.89	AAI-based (high-confidence)	0	1
vOTU-1297	23209	No	NA	26	3	0	Low-quality	Genome-fragment	26.89	HMM-based (lower-bound)	0	1
vOTU-1298	23201	No	NA	35	10	2	Low-quality	Genome-fragment	31.59	HMM-based (lower-bound)	0	1
vOTU-1299	23170	No	NA	45	2	1	Low-quality	Genome-fragment	17.91	HMM-based (lower-bound)	0	1
vOTU-1300	23160	No	NA	31	9	0	Low-quality	Genome-fragment	48.97	AAI-based (high-confidence)	0	1
vOTU-1301	23158	No	NA	30	1	4	Low-quality	Genome-fragment	26.72	HMM-based (lower-bound)	0	1
vOTU-1304	23089	No	NA	26	2	2	Low-quality	Genome-fragment	11.94	HMM-based (lower-bound)	0	1
vOTU-1305	23088	No	NA	22	1	5	Low-quality	Genome-fragment	27.14	AAI-based (medium-confidence)	0	1
vOTU-1306	23086	No	NA	21	2	8	Low-quality	Genome-fragment	11.26	AAI-based (medium-confidence)	0	1.01
vOTU-1307	23076	No	NA	25	14	0	Medium-quality	Genome-fragment	59.94	AAI-based (medium-confidence)	0	1
vOTU-1308	23056	No	NA	34	14	0	Low-quality	Genome-fragment	49.19	AAI-based (medium-confidence)	0	1
vOTU-1309	23034	No	NA	4	1	0	Low-quality	Genome-fragment	35.94	AAI-based (medium-confidence)	0	1
vOTU-1310	23031	No	NA	21	1	11	Low-quality	Genome-fragment	14.33	AAI-based (medium-confidence)	0	1.02	low-confidence ITR
vOTU-1311	23005	No	NA	27	8	0	Low-quality	Genome-fragment	42.33	AAI-based (high-confidence)	0	1
vOTU-1312	23003	No	NA	32	21	1	Medium-quality	Genome-fragment	56.62	AAI-based (high-confidence)	0	1.03
vOTU-1313	22983	No	NA	36	16	0	Medium-quality	Genome-fragment	63.94	AAI-based (high-confidence)	0	1
vOTU-1314	22880	No	NA	34	8	0	Low-quality	Genome-fragment	47.27	AAI-based (medium-confidence)	0	1
vOTU-1315	22849	No	NA	34	2	2	Low-quality	Genome-fragment	38.51	AAI-based (high-confidence)	0	1
vOTU-1316	22842	No	NA	30	14	0	Medium-quality	Genome-fragment	50.79	AAI-based (medium-confidence)	0	1
vOTU-1317	22840	No	NA	32	12	0	Medium-quality	Genome-fragment	60.2	AAI-based (medium-confidence)	0	1
vOTU-1318	22832	No	NA	21	4	1	Low-quality	Genome-fragment	13.85	HMM-based (lower-bound)	0	1
vOTU-1319	22830	No	NA	27	10	0	Low-quality	Genome-fragment	48.23	AAI-based (medium-confidence)	0	1
vOTU-1320	22822	No	NA	29	21	0	Low-quality	Genome-fragment	32.39	AAI-based (medium-confidence)	0	1
vOTU-1322	22796	No	NA	31	15	0	Medium-quality	Genome-fragment	64.71	AAI-based (medium-confidence)	0	1
vOTU-1324	22765	No	NA	26	14	1	Low-quality	Genome-fragment	47.49	AAI-based (medium-confidence)	0	1
vOTU-1326	22718	No	NA	45	2	2	Low-quality	Genome-fragment	35.87	AAI-based (high-confidence)	0	1
vOTU-1327	22656	No	NA	28	5	0	Low-quality	Genome-fragment	17.73	AAI-based (medium-confidence)	0	1
vOTU-1328	22572	No	NA	21	1	4	Low-quality	Genome-fragment	18.06	HMM-based (lower-bound)	0	1
vOTU-1329	22553	No	NA	28	12	0	Low-quality	Genome-fragment	44.7	AAI-based (medium-confidence)	0	1
vOTU-1330	22539	No	NA	35	12	0	Medium-quality	Genome-fragment	63.24	AAI-based (medium-confidence)	0	1
vOTU-1331	22525	No	NA	27	13	0	Low-quality	Genome-fragment	28.25	AAI-based (high-confidence)	0	1
vOTU-1332	22518	No	NA	29	19	0	Medium-quality	Genome-fragment	55.79	AAI-based (high-confidence)	0	1
vOTU-1333	22478	No	NA	28	11	0	Medium-quality	Genome-fragment	50.26	AAI-based (medium-confidence)	0	1
vOTU-1336	22332	No	NA	34	4	4	Low-quality	Genome-fragment	46.28	AAI-based (high-confidence)	0	1
vOTU-1337	22318	No	NA	30	1	6	Low-quality	Genome-fragment	16.08	HMM-based (lower-bound)	0	1
vOTU-1338	22315	No	NA	29	2	3	Low-quality	Genome-fragment	21.84	HMM-based (lower-bound)	0	1
vOTU-1339	22286	No	NA	33	12	0	Low-quality	Genome-fragment	48.83	AAI-based (medium-confidence)	0	1
vOTU-1340	22277	No	NA	35	19	1	Medium-quality	Genome-fragment	50.68	AAI-based (high-confidence)	0	1
vOTU-1341	22260	No	NA	30	1	1	Low-quality	Genome-fragment	14.1	HMM-based (lower-bound)	0	1
vOTU-1342	22193	No	NA	27	3	1	Low-quality	Genome-fragment	21.38	HMM-based (lower-bound)	0	1
vOTU-1343	22187	No	NA	25	9	0	Low-quality	Genome-fragment	47.04	AAI-based (high-confidence)	0	1
vOTU-1345	22158	No	NA	26	17	0	Low-quality	Genome-fragment	47.14	AAI-based (medium-confidence)	0	1
vOTU-1346	22153	No	NA	18	1	3	Low-quality	Genome-fragment	15.23	HMM-based (lower-bound)	0	1
vOTU-1348	22098	No	NA	19	10	0	Low-quality	Genome-fragment	35.49	AAI-based (medium-confidence)	0	1
vOTU-1349	22083	No	NA	20	1	1	Low-quality	Genome-fragment	38.45	HMM-based (lower-bound)	0	1
vOTU-1350	22080	No	NA	31	4	1	Low-quality	Genome-fragment	48.51	AAI-based (high-confidence)	0	1
vOTU-1352	22040	No	NA	38	6	0	Low-quality	Genome-fragment	36.56	AAI-based (high-confidence)	0	1
vOTU-1353	22031	No	NA	21	8	0	Low-quality	Genome-fragment	24.36	HMM-based (lower-bound)	0	1
vOTU-1354	22027	No	NA	20	1	2	Low-quality	Genome-fragment	34.25	AAI-based (high-confidence)	0	1
vOTU-1355	22017	No	NA	24	1	4	Low-quality	Genome-fragment	24.71	HMM-based (lower-bound)	0	1
vOTU-1357	22015	No	NA	17	1	8	High-quality	High-quality	100	HMM-based (lower-bound)	0	1.01
vOTU-1358	22005	No	NA	43	3	3	Low-quality	Genome-fragment	36.79	AAI-based (medium-confidence)	0	1
vOTU-1359	21983	No	NA	33	9	1	Medium-quality	Genome-fragment	56.97	AAI-based (medium-confidence)	0	1
vOTU-1360	21967	No	NA	25	16	2	Low-quality	Genome-fragment	38.35	AAI-based (high-confidence)	0	1
vOTU-1362	21953	No	NA	34	14	1	Low-quality	Genome-fragment	36.34	AAI-based (high-confidence)	0	1
vOTU-1365	21906	No	NA	35	10	1	Medium-quality	Genome-fragment	58.86	AAI-based (medium-confidence)	0	1
vOTU-1366	21892	No	NA	35	5	0	Low-quality	Genome-fragment	34.5	AAI-based (high-confidence)	0	1
vOTU-1367	21884	No	NA	41	4	0	Low-quality	Genome-fragment	39.88	AAI-based (high-confidence)	0	1
vOTU-1368	21857	No	NA	29	18	0	Low-quality	Genome-fragment	47.87	AAI-based (high-confidence)	0	1
vOTU-1369	21782	No	NA	23	2	6	Low-quality	Genome-fragment	30.65	HMM-based (lower-bound)	0	1
vOTU-1370	21777	No	NA	19	1	0	Low-quality	Genome-fragment	19.84	AAI-based (high-confidence)	0	1
vOTU-1371	21757	No	NA	26	0	0	Medium-quality	Genome-fragment	55.46	AAI-based (medium-confidence)	0	1	no viral genes detected
vOTU-1372	21713	No	NA	25	1	6	Low-quality	Genome-fragment	25.05	HMM-based (lower-bound)	0	1
vOTU-1373	21689	No	NA	32	4	0	Low-quality	Genome-fragment	35.34	AAI-based (high-confidence)	0	1
vOTU-1374	21687	No	NA	37	5	1	Medium-quality	Genome-fragment	52.8	AAI-based (medium-confidence)	0	1
vOTU-1375	21624	No	NA	29	3	2	Low-quality	Genome-fragment	16.9	HMM-based (lower-bound)	0	1
vOTU-1376	21610	No	NA	25	10	0	Low-quality	Genome-fragment	34.52	AAI-based (high-confidence)	0	1
vOTU-1377	21584	No	NA	17	1	0	Low-quality	Genome-fragment	15.37	AAI-based (medium-confidence)	0	1
vOTU-1378	21572	No	NA	30	5	3	Low-quality	Genome-fragment	45.83	AAI-based (high-confidence)	0	1
vOTU-1379	21567	No	NA	29	2	0	Low-quality	Genome-fragment	15.28	HMM-based (lower-bound)	0	1
vOTU-1381	21509	No	NA	29	14	0	Medium-quality	Genome-fragment	53.54	AAI-based (medium-confidence)	0	1
vOTU-1384	21454	No	NA	24	6	2	High-quality	High-quality	100	AAI-based (high-confidence)	0	1	contig >1.5x longer than expected genome length
vOTU-1385	21426	No	NA	21	6	0	Low-quality	Genome-fragment	18.27	AAI-based (high-confidence)	0	1
vOTU-1386	21406	No	NA	29	13	1	Medium-quality	Genome-fragment	51.33	AAI-based (medium-confidence)	0	1
vOTU-1387	21400	No	NA	22	1	0	Low-quality	Genome-fragment	12.53	AAI-based (medium-confidence)	0	1
vOTU-1388	21353	No	NA	29	4	0	Low-quality	Genome-fragment	49.67	AAI-based (high-confidence)	0	1
vOTU-1390	21312	No	NA	27	11	0	Low-quality	Genome-fragment	44.91	AAI-based (high-confidence)	0	1
vOTU-1391	21304	No	NA	25	13	1	Medium-quality	Genome-fragment	62.45	AAI-based (high-confidence)	0	1
vOTU-1392	21287	No	NA	43	4	3	Low-quality	Genome-fragment	16.91	AAI-based (medium-confidence)	0	1
vOTU-1393	21282	No	NA	29	19	0	Low-quality	Genome-fragment	45.27	AAI-based (high-confidence)	0	1
vOTU-1395	21268	No	NA	27	13	0	Medium-quality	Genome-fragment	53.41	AAI-based (high-confidence)	0	1
vOTU-1397	21257	No	NA	29	14	0	Medium-quality	Genome-fragment	61.89	AAI-based (medium-confidence)	0	1
vOTU-1398	21253	No	NA	19	3	0	Low-quality	Genome-fragment	13.15	AAI-based (medium-confidence)	0	1
vOTU-1399	21238	No	NA	18	5	0	Medium-quality	Genome-fragment	50.63	AAI-based (high-confidence)	0	1
vOTU-1400	21233	No	NA	34	7	3	Low-quality	Genome-fragment	43.87	AAI-based (high-confidence)	0	1
vOTU-1401	21224	No	NA	23	15	0	Low-quality	Genome-fragment	41.17	AAI-based (high-confidence)	0	1.01
vOTU-1402	21209	No	NA	29	1	1	High-quality	High-quality	100	AAI-based (high-confidence)	0	1
vOTU-1403	21194	No	NA	37	7	1	Low-quality	Genome-fragment	44.14	AAI-based (high-confidence)	0	1
vOTU-1404	21186	No	NA	36	13	0	Medium-quality	Genome-fragment	57.39	AAI-based (medium-confidence)	0	1
vOTU-1406	21137	No	NA	27	10	0	Medium-quality	Genome-fragment	57.69	AAI-based (high-confidence)	0	1
vOTU-1407	21134	No	NA	23	1	8	Low-quality	Genome-fragment	30.79	HMM-based (lower-bound)	0	1
vOTU-1408	21130	No	NA	23	1	9	Low-quality	Genome-fragment	23.72	HMM-based (lower-bound)	0	1
vOTU-1409	21128	No	NA	26	15	0	Low-quality	Genome-fragment	44.12	AAI-based (high-confidence)	0	1
vOTU-1411	21122	No	NA	21	7	1	Medium-quality	Genome-fragment	67.87	AAI-based (high-confidence)	0	1
vOTU-1412	21100	No	NA	25	11	2	Low-quality	Genome-fragment	45.35	AAI-based (high-confidence)	0	1
vOTU-1413	21076	No	NA	18	4	0	Low-quality	Genome-fragment	48.49	AAI-based (medium-confidence)	0	1
vOTU-1415	20976	No	NA	20	2	1	Medium-quality	Genome-fragment	50.93	AAI-based (medium-confidence)	0	1
vOTU-1417	20968	No	NA	29	11	0	Low-quality	Genome-fragment	41.18	AAI-based (high-confidence)	0	1
vOTU-1418	20963	No	NA	29	1	2	Low-quality	Genome-fragment	35.26	HMM-based (lower-bound)	0	1
vOTU-1419	20958	No	NA	23	7	1	Low-quality	Genome-fragment	42.74	AAI-based (high-confidence)	0	1
vOTU-1422	20918	No	NA	27	17	0	Medium-quality	Genome-fragment	58.49	AAI-based (high-confidence)	0	1
vOTU-1424	20869	No	NA	27	4	0	Low-quality	Genome-fragment	36.85	AAI-based (high-confidence)	0	1
vOTU-1425	20856	No	NA	25	7	0	Low-quality	Genome-fragment	39.17	AAI-based (medium-confidence)	0	1
vOTU-1426	20847	No	NA	27	15	1	Medium-quality	Genome-fragment	52.99	AAI-based (medium-confidence)	0	1
vOTU-1427	20840	No	NA	24	1	9	Low-quality	Genome-fragment	25.03	AAI-based (medium-confidence)	0	1
vOTU-1428	20836	No	NA	19	2	2	Low-quality	Genome-fragment	32.46	HMM-based (lower-bound)	0	1
vOTU-1429	20795	No	NA	19	2	1	Low-quality	Genome-fragment	14.37	HMM-based (lower-bound)	0	1.02
vOTU-1430	20730	No	NA	24	4	0	Low-quality	Genome-fragment	16.43	AAI-based (medium-confidence)	0	1
vOTU-1431	20711	No	NA	21	10	0	Low-quality	Genome-fragment	42.17	AAI-based (high-confidence)	0	1
vOTU-1432	20701	No	NA	34	8	0	Low-quality	Genome-fragment	34.57	AAI-based (high-confidence)	0	1
vOTU-1433	20685	No	NA	21	7	1	Low-quality	Genome-fragment	49.69	AAI-based (medium-confidence)	0	1.01
vOTU-1434	20679	No	NA	30	5	0	Low-quality	Genome-fragment	40.02	AAI-based (medium-confidence)	0	1
vOTU-1435	20665	No	NA	33	6	0	Medium-quality	Genome-fragment	54.18	AAI-based (medium-confidence)	0	1
vOTU-1436	20663	No	NA	32	12	1	Low-quality	Genome-fragment	46.82	AAI-based (high-confidence)	0	1
vOTU-1437	20657	No	NA	23	11	0	Medium-quality	Genome-fragment	56.08	AAI-based (high-confidence)	0	1.01
vOTU-1440	20606	No	NA	31	12	0	Medium-quality	Genome-fragment	58.58	AAI-based (medium-confidence)	0	1
vOTU-1441	20605	No	NA	16	3	2	Low-quality	Genome-fragment	9.32	HMM-based (lower-bound)	0	1.01
vOTU-1442	20594	No	NA	24	6	0	Medium-quality	Genome-fragment	56.58	AAI-based (medium-confidence)	0	1
vOTU-1443	20573	No	NA	20	1	2	Low-quality	Genome-fragment	9.49	HMM-based (lower-bound)	0	1
vOTU-1444	20570	No	NA	20	1	3	Low-quality	Genome-fragment	14.23	AAI-based (medium-confidence)	0	1
vOTU-1445	20565	No	NA	29	8	0	Low-quality	Genome-fragment	38.31	AAI-based (medium-confidence)	0	1
vOTU-1446	20559	No	NA	26	4	0	Medium-quality	Genome-fragment	51.27	AAI-based (high-confidence)	0	1
vOTU-1447	20498	No	NA	23	5	0	Medium-quality	Genome-fragment	78.36	AAI-based (medium-confidence)	0	1.02
vOTU-1448	20493	No	NA	22	1	1	Low-quality	Genome-fragment	12.94	HMM-based (lower-bound)	0	1
vOTU-1449	20493	No	NA	21	1	11	Low-quality	Genome-fragment	37.93	HMM-based (lower-bound)	0	1
vOTU-1450	20488	No	NA	24	13	2	Low-quality	Genome-fragment	38.33	AAI-based (high-confidence)	0	1
vOTU-1451	20442	No	NA	27	15	0	Low-quality	Genome-fragment	46.69	AAI-based (medium-confidence)	0	1
vOTU-1453	20431	No	NA	19	1	2	Low-quality	Genome-fragment	16.35	HMM-based (lower-bound)	0	1
vOTU-1454	20425	No	NA	12	1	0	Low-quality	Genome-fragment	36.36	AAI-based (medium-confidence)	0	1
vOTU-1459	20363	No	NA	18	4	0	Low-quality	Genome-fragment	15.84	AAI-based (high-confidence)	0	1
vOTU-1460	20363	No	NA	24	9	1	Medium-quality	Genome-fragment	53.06	AAI-based (medium-confidence)	0	1
vOTU-1461	20359	No	NA	23	0	1	Not-determined	Genome-fragment	NA	NA	0	1.02	no viral genes detected
vOTU-1462	20338	No	NA	26	16	0	Low-quality	Genome-fragment	37.52	AAI-based (high-confidence)	0	1
vOTU-1463	20337	No	NA	26	6	0	Low-quality	Genome-fragment	45.43	AAI-based (medium-confidence)	0	1
vOTU-1464	20295	No	NA	24	2	0	High-quality	High-quality	100	AAI-based (high-confidence)	0	1
vOTU-1465	20284	No	NA	32	7	0	Low-quality	Genome-fragment	45.2	AAI-based (medium-confidence)	0	1
vOTU-1467	20271	No	NA	35	8	1	Low-quality	Genome-fragment	46.02	AAI-based (high-confidence)	0	1
vOTU-1469	20205	No	NA	37	4	0	Low-quality	Genome-fragment	33.57	AAI-based (medium-confidence)	0	1
vOTU-1470	20189	No	NA	19	4	0	Low-quality	Genome-fragment	16.84	AAI-based (medium-confidence)	0	1
vOTU-1471	20171	No	NA	27	13	0	Medium-quality	Genome-fragment	58.74	AAI-based (medium-confidence)	0	1
vOTU-1474	20165	No	NA	29	6	0	Low-quality	Genome-fragment	32.85	AAI-based (high-confidence)	0	1
vOTU-1475	20156	No	NA	18	13	0	Low-quality	Genome-fragment	32.61	AAI-based (high-confidence)	0	1
vOTU-1476	20151	No	NA	32	10	0	Medium-quality	Genome-fragment	55.54	AAI-based (high-confidence)	0	1
vOTU-1477	20125	No	NA	25	10	0	Medium-quality	Genome-fragment	55.2	AAI-based (high-confidence)	0	1
vOTU-1478	20124	No	NA	26	4	0	Medium-quality	Genome-fragment	71.09	AAI-based (medium-confidence)	0	1
vOTU-1479	20086	No	NA	24	1	0	Medium-quality	Genome-fragment	50.05	AAI-based (high-confidence)	0	1
vOTU-1480	20085	No	NA	24	14	0	Medium-quality	Genome-fragment	54.58	AAI-based (high-confidence)	0	1
vOTU-1481	20068	No	NA	25	17	0	Medium-quality	Genome-fragment	63.46	AAI-based (medium-confidence)	0	1
vOTU-1482	20062	No	NA	28	5	1	Medium-quality	Genome-fragment	51.84	AAI-based (high-confidence)	0	1
vOTU-1483	20058	No	NA	29	2	1	Low-quality	Genome-fragment	15.54	AAI-based (medium-confidence)	0	1
vOTU-1485	20034	No	NA	19	2	0	Low-quality	Genome-fragment	14.2	HMM-based (lower-bound)	0	1
vOTU-1487	19980	No	NA	17	5	1	Low-quality	Genome-fragment	13.78	AAI-based (medium-confidence)	0	1
vOTU-1488	19966	No	NA	31	19	1	Low-quality	Genome-fragment	43.16	AAI-based (high-confidence)	0	1
vOTU-1490	19940	No	NA	36	5	5	Low-quality	Genome-fragment	35.41	HMM-based (lower-bound)	0	1
vOTU-1492	19935	No	NA	18	15	0	Low-quality	Genome-fragment	32.03	AAI-based (high-confidence)	0	1
vOTU-1493	19912	No	NA	17	15	0	Low-quality	Genome-fragment	33.3	AAI-based (high-confidence)	0	1
vOTU-1496	19814	No	NA	20	5	0	Low-quality	Genome-fragment	7.67	AAI-based (medium-confidence)	0	1
vOTU-1497	19814	No	NA	29	6	1	Low-quality	Genome-fragment	24.36	AAI-based (medium-confidence)	0	1
vOTU-1498	19786	No	NA	22	8	0	Medium-quality	Genome-fragment	50.55	AAI-based (medium-confidence)	0	1.01
vOTU-1499	19769	No	NA	21	5	0	Low-quality	Genome-fragment	41.3	AAI-based (medium-confidence)	0	1
vOTU-1500	19759	No	NA	29	7	0	Low-quality	Genome-fragment	26.68	AAI-based (high-confidence)	0	1
vOTU-1501	19756	No	NA	37	9	0	Low-quality	Genome-fragment	32.91	AAI-based (medium-confidence)	0	1
vOTU-1503	19721	No	NA	25	13	0	Low-quality	Genome-fragment	41.75	AAI-based (high-confidence)	0	1
vOTU-1504	19705	No	NA	24	0	1	Not-determined	Genome-fragment	NA	NA	0	1	no viral genes detected
vOTU-1505	19687	No	NA	12	3	0	Low-quality	Genome-fragment	12.8	AAI-based (high-confidence)	0	1
vOTU-1506	19682	No	NA	15	3	0	Low-quality	Genome-fragment	13.01	AAI-based (medium-confidence)	0	1.05
vOTU-1508	19641	No	NA	37	11	0	Low-quality	Genome-fragment	41.62	AAI-based (high-confidence)	0	1
vOTU-1509	19627	No	NA	22	14	0	Low-quality	Genome-fragment	43.93	AAI-based (high-confidence)	0	1
vOTU-1510	19617	No	NA	20	6	1	Low-quality	Genome-fragment	10.88	AAI-based (medium-confidence)	0	1
vOTU-1511	19604	No	NA	40	4	1	Low-quality	Genome-fragment	19.92	AAI-based (high-confidence)	0	1
vOTU-1512	19600	No	NA	29	18	0	Low-quality	Genome-fragment	32.25	AAI-based (high-confidence)	0	1
vOTU-1517	19551	No	NA	25	4	0	Low-quality	Genome-fragment	7.81	AAI-based (medium-confidence)	0	1
vOTU-1521	19512	No	NA	31	1	6	Low-quality	Genome-fragment	10.58	HMM-based (lower-bound)	0	1
vOTU-1522	19505	No	NA	28	8	0	Low-quality	Genome-fragment	44.99	AAI-based (high-confidence)	0	1.01
vOTU-1524	19480	No	NA	22	1	0	High-quality	High-quality	100	HMM-based (lower-bound)	0	1
vOTU-1525	19458	No	NA	18	3	0	Low-quality	Genome-fragment	7.54	AAI-based (medium-confidence)	0	1
vOTU-1527	19450	No	NA	27	3	0	Low-quality	Genome-fragment	18.73	HMM-based (lower-bound)	0	1
vOTU-1528	19449	No	NA	24	1	1	Low-quality	Genome-fragment	11.89	HMM-based (lower-bound)	0	1
vOTU-1530	19428	No	NA	18	5	0	Low-quality	Genome-fragment	15.03	AAI-based (medium-confidence)	0	1
vOTU-1531	19414	No	NA	18	2	2	Low-quality	Genome-fragment	13.75	HMM-based (lower-bound)	0	1
vOTU-1532	19412	No	NA	25	14	0	Medium-quality	Genome-fragment	59.12	AAI-based (high-confidence)	0	1.01
vOTU-1533	19406	No	NA	30	2	1	Low-quality	Genome-fragment	6.42	HMM-based (lower-bound)	0	1
vOTU-1534	19382	No	NA	26	9	0	Medium-quality	Genome-fragment	51.43	AAI-based (medium-confidence)	0	1
vOTU-1535	19347	No	NA	33	2	2	Low-quality	Genome-fragment	43.34	AAI-based (high-confidence)	0	1
vOTU-1536	19345	No	NA	30	6	0	Low-quality	Genome-fragment	35.09	AAI-based (high-confidence)	0	1
vOTU-1538	19295	No	NA	18	2	1	Low-quality	Genome-fragment	17.45	AAI-based (high-confidence)	0	1
vOTU-1539	19273	No	NA	32	4	0	Low-quality	Genome-fragment	49.42	AAI-based (medium-confidence)	0	1
vOTU-1540	19271	No	NA	20	2	1	Low-quality	Genome-fragment	13.65	HMM-based (lower-bound)	0	1
vOTU-1541	19267	No	NA	30	3	1	Low-quality	Genome-fragment	25.05	AAI-based (high-confidence)	0	1
vOTU-1545	19187	No	NA	37	9	0	Low-quality	Genome-fragment	45.4	AAI-based (medium-confidence)	0	1
vOTU-1546	19121	No	NA	18	3	0	Low-quality	Genome-fragment	15.12	AAI-based (medium-confidence)	0	1
vOTU-1547	19121	No	NA	30	7	1	Low-quality	Genome-fragment	11.9	AAI-based (medium-confidence)	0	1
vOTU-1551	19081	No	NA	28	15	0	Medium-quality	Genome-fragment	54.87	AAI-based (high-confidence)	0	1
vOTU-1555	19040	No	NA	23	19	1	Low-quality	Genome-fragment	42.85	AAI-based (high-confidence)	0	1
vOTU-1556	19035	No	NA	19	1	1	Low-quality	Genome-fragment	12.82	AAI-based (medium-confidence)	0	1
vOTU-1557	19033	No	NA	28	19	0	Low-quality	Genome-fragment	41.63	AAI-based (medium-confidence)	0	1
vOTU-1559	18986	No	NA	30	11	0	Medium-quality	Genome-fragment	54.93	AAI-based (high-confidence)	0	1
vOTU-1560	18965	No	NA	21	12	0	Low-quality	Genome-fragment	48.88	AAI-based (high-confidence)	0	1
vOTU-1562	18935	No	NA	35	4	0	Low-quality	Genome-fragment	35.04	AAI-based (high-confidence)	0	1
vOTU-1563	18930	No	NA	29	12	0	Low-quality	Genome-fragment	30.81	HMM-based (lower-bound)	0	1
vOTU-1565	18912	No	NA	22	1	3	High-quality	High-quality	100	AAI-based (high-confidence)	0	1
vOTU-1566	18903	No	NA	26	1	0	High-quality	High-quality	100	AAI-based (high-confidence)	0	1
vOTU-1567	18883	No	NA	32	11	0	Low-quality	Genome-fragment	30.55	AAI-based (high-confidence)	0	1
vOTU-1568	18871	No	NA	22	12	1	Low-quality	Genome-fragment	34.28	AAI-based (high-confidence)	0	1
vOTU-1569	18869	No	NA	29	2	1	Low-quality	Genome-fragment	38.68	AAI-based (medium-confidence)	0	1
vOTU-1570	18855	No	NA	30	4	2	Low-quality	Genome-fragment	39.32	AAI-based (high-confidence)	0	1
vOTU-1571	18849	No	NA	27	6	0	Low-quality	Genome-fragment	40.89	AAI-based (high-confidence)	0	1
vOTU-1574	18832	No	NA	21	13	1	Low-quality	Genome-fragment	37.37	AAI-based (high-confidence)	0	1
vOTU-1575	18783	No	NA	32	12	0	Low-quality	Genome-fragment	47.89	AAI-based (medium-confidence)	0	1
vOTU-1576	18774	No	NA	23	14	0	Medium-quality	Genome-fragment	56.28	AAI-based (high-confidence)	0	1
vOTU-1577	18765	No	NA	21	12	0	Medium-quality	Genome-fragment	52.19	AAI-based (medium-confidence)	0	1
vOTU-1578	18758	No	NA	21	3	0	Low-quality	Genome-fragment	42.43	AAI-based (medium-confidence)	0	1
vOTU-1579	18754	No	NA	24	0	0	Low-quality	Genome-fragment	12.46	AAI-based (medium-confidence)	0	1	no viral genes detected
vOTU-1580	18731	No	NA	44	1	2	Low-quality	Genome-fragment	11.62	HMM-based (lower-bound)	0	1
vOTU-1581	18731	No	NA	23	15	0	Low-quality	Genome-fragment	46.77	AAI-based (high-confidence)	0	1
vOTU-1583	18722	No	NA	23	11	0	Medium-quality	Genome-fragment	55.79	AAI-based (high-confidence)	0	1
vOTU-1584	18714	No	NA	23	0	0	Low-quality	Genome-fragment	7.9	AAI-based (high-confidence)	0	1	no viral genes detected
vOTU-1585	18704	No	NA	30	1	4	Low-quality	Genome-fragment	11.92	AAI-based (medium-confidence)	0	1
vOTU-1587	18676	No	NA	23	10	0	Low-quality	Genome-fragment	34.55	AAI-based (medium-confidence)	0	1
vOTU-1589	18672	No	NA	21	1	2	Low-quality	Genome-fragment	20.96	HMM-based (lower-bound)	0	1
vOTU-1590	18659	No	NA	19	1	1	Low-quality	Genome-fragment	15.01	AAI-based (medium-confidence)	0	1
vOTU-1592	18610	No	NA	14	1	5	Low-quality	Genome-fragment	31	HMM-based (lower-bound)	0	1
vOTU-1596	18584	No	NA	28	7	0	Low-quality	Genome-fragment	12.87	AAI-based (medium-confidence)	0	1
vOTU-1597	18576	No	NA	17	1	8	Low-quality	Genome-fragment	6.6	AAI-based (medium-confidence)	0	1.04
vOTU-1599	18562	No	NA	14	1	6	Low-quality	Genome-fragment	23.81	HMM-based (lower-bound)	0	1
vOTU-1600	18559	No	NA	28	7	0	Low-quality	Genome-fragment	39.14	AAI-based (high-confidence)	0	1
vOTU-1601	18538	No	NA	25	9	0	Low-quality	Genome-fragment	38.41	AAI-based (medium-confidence)	0	1
vOTU-1602	18503	No	NA	23	15	0	Low-quality	Genome-fragment	40.66	AAI-based (medium-confidence)	0	1
vOTU-1603	18500	No	NA	25	2	2	Low-quality	Genome-fragment	23.25	AAI-based (medium-confidence)	0	1
vOTU-1604	18492	No	NA	32	5	1	Low-quality	Genome-fragment	15.61	AAI-based (high-confidence)	0	1
vOTU-1607	18445	No	NA	26	13	0	Low-quality	Genome-fragment	43.33	AAI-based (medium-confidence)	0	1
vOTU-1608	18442	No	NA	20	4	0	Low-quality	Genome-fragment	24.08	HMM-based (lower-bound)	0	1
vOTU-1609	18412	No	NA	20	1	3	Low-quality	Genome-fragment	40	AAI-based (medium-confidence)	0	1
vOTU-1610	18404	No	NA	22	14	0	Low-quality	Genome-fragment	40.07	AAI-based (medium-confidence)	0	1
vOTU-1611	18388	No	NA	23	20	0	Low-quality	Genome-fragment	26.28	AAI-based (medium-confidence)	0	1
vOTU-1612	18384	No	NA	17	1	3	Low-quality	Genome-fragment	22.39	AAI-based (medium-confidence)	0	1
vOTU-1614	18352	No	NA	32	3	1	Low-quality	Genome-fragment	38.26	AAI-based (high-confidence)	0	1
vOTU-1616	18340	No	NA	21	12	0	Low-quality	Genome-fragment	38.16	AAI-based (high-confidence)	0	1
vOTU-1617	18333	No	NA	29	1	11	Low-quality	Genome-fragment	30.35	AAI-based (high-confidence)	0	1
vOTU-1618	18310	No	NA	12	3	0	Low-quality	Genome-fragment	19.48	AAI-based (medium-confidence)	0	1
vOTU-1620	18285	No	NA	26	7	1	Low-quality	Genome-fragment	35.52	AAI-based (medium-confidence)	0	1
vOTU-1622	18276	No	NA	24	18	0	Low-quality	Genome-fragment	38.86	AAI-based (high-confidence)	0	1
vOTU-1623	18268	No	NA	26	3	2	Low-quality	Genome-fragment	41.23	AAI-based (high-confidence)	0	1
vOTU-1625	18228	No	NA	21	1	7	Low-quality	Genome-fragment	7.4	HMM-based (lower-bound)	0	1
vOTU-1626	18199	No	NA	20	9	1	Low-quality	Genome-fragment	39.58	AAI-based (medium-confidence)	0	1
vOTU-1628	18184	No	NA	22	9	0	Low-quality	Genome-fragment	38.21	AAI-based (high-confidence)	0	1
vOTU-1629	18153	No	NA	26	14	0	Medium-quality	Genome-fragment	78.02	AAI-based (high-confidence)	0	1
vOTU-1631	18149	No	NA	23	14	0	Low-quality	Genome-fragment	39.37	AAI-based (high-confidence)	0	1
vOTU-1632	18148	No	NA	12	0	0	Low-quality	Genome-fragment	12.78	AAI-based (medium-confidence)	0	1	no viral genes detected
vOTU-1633	18137	No	NA	22	15	0	Low-quality	Genome-fragment	46.25	AAI-based (medium-confidence)	0	1
vOTU-1634	18129	No	NA	27	2	1	Low-quality	Genome-fragment	14.19	AAI-based (medium-confidence)	0	1.01
vOTU-1635	18104	No	NA	20	10	1	Medium-quality	Genome-fragment	55.76	AAI-based (high-confidence)	0	1.02
vOTU-1637	18061	No	NA	31	10	0	Low-quality	Genome-fragment	44.22	AAI-based (high-confidence)	0	1
vOTU-1638	18056	No	NA	23	13	0	Low-quality	Genome-fragment	36.99	AAI-based (medium-confidence)	0	1
vOTU-1644	17965	No	NA	33	6	1	Low-quality	Genome-fragment	28.89	AAI-based (high-confidence)	0	1
vOTU-1645	17949	No	NA	29	7	0	Low-quality	Genome-fragment	34.09	AAI-based (high-confidence)	0	1
vOTU-1647	17939	No	NA	39	14	0	Medium-quality	Genome-fragment	55.89	AAI-based (high-confidence)	0	1
vOTU-1649	17926	No	NA	22	7	0	Low-quality	Genome-fragment	11.77	AAI-based (high-confidence)	0	1
vOTU-1650	17914	No	NA	21	5	1	Low-quality	Genome-fragment	36.41	AAI-based (medium-confidence)	0	1
vOTU-1651	17914	No	NA	19	8	0	Low-quality	Genome-fragment	29.18	AAI-based (high-confidence)	0	1
vOTU-1653	17903	No	NA	33	6	0	Low-quality	Genome-fragment	28.12	AAI-based (medium-confidence)	0	1.01
vOTU-1654	17896	No	NA	13	2	0	Low-quality	Genome-fragment	41.54	AAI-based (high-confidence)	0	1
vOTU-1655	17892	No	NA	21	14	0	Low-quality	Genome-fragment	45.85	AAI-based (high-confidence)	0	1
vOTU-1656	17884	No	NA	29	9	1	Low-quality	Genome-fragment	13.94	AAI-based (high-confidence)	0	1
vOTU-1657	17882	No	NA	26	7	0	Low-quality	Genome-fragment	28.8	AAI-based (high-confidence)	0	1
vOTU-1658	17871	No	NA	32	7	0	Low-quality	Genome-fragment	27.5	AAI-based (high-confidence)	0	1
vOTU-1659	17867	No	NA	34	11	0	Low-quality	Genome-fragment	9.74	AAI-based (high-confidence)	0	1
vOTU-1661	17835	No	NA	25	17	1	Low-quality	Genome-fragment	37.59	AAI-based (high-confidence)	0	1
vOTU-1662	17819	No	NA	30	5	0	Low-quality	Genome-fragment	42.55	AAI-based (high-confidence)	0	1
vOTU-1663	17805	No	NA	22	13	1	Low-quality	Genome-fragment	39.46	AAI-based (high-confidence)	0	1
vOTU-1665	17786	No	NA	14	1	8	Low-quality	Genome-fragment	6.79	HMM-based (lower-bound)	0	1
vOTU-1666	17785	No	NA	21	10	0	Low-quality	Genome-fragment	35.82	AAI-based (medium-confidence)	0	1
vOTU-1667	17775	No	NA	26	9	0	Low-quality	Genome-fragment	44.89	AAI-based (high-confidence)	0	1
vOTU-1668	17769	No	NA	35	4	1	Low-quality	Genome-fragment	24.94	AAI-based (high-confidence)	0	1
vOTU-1669	17719	No	NA	31	3	0	Low-quality	Genome-fragment	31.38	HMM-based (lower-bound)	0	1
vOTU-1670	17714	No	NA	20	10	0	Low-quality	Genome-fragment	45.86	AAI-based (high-confidence)	0	1
vOTU-1671	17709	No	NA	32	7	0	Low-quality	Genome-fragment	38.85	AAI-based (medium-confidence)	0	1
vOTU-1672	17699	No	NA	22	4	0	Low-quality	Genome-fragment	38.46	AAI-based (high-confidence)	0	1
vOTU-1673	17687	No	NA	25	7	0	Low-quality	Genome-fragment	27.54	AAI-based (medium-confidence)	0	1
vOTU-1675	17672	No	NA	33	7	1	Low-quality	Genome-fragment	43.7	AAI-based (high-confidence)	0	1
vOTU-1677	17662	No	NA	21	13	0	Low-quality	Genome-fragment	32.25	AAI-based (high-confidence)	0	1
vOTU-1678	17659	No	NA	26	5	0	Low-quality	Genome-fragment	26.1	AAI-based (high-confidence)	0	1
vOTU-1679	17653	No	NA	5	1	0	Low-quality	Genome-fragment	26.96	AAI-based (high-confidence)	0	1
vOTU-1682	17631	No	NA	21	8	1	Low-quality	Genome-fragment	37.71	AAI-based (high-confidence)	0	1
vOTU-1683	17629	No	NA	24	6	1	Low-quality	Genome-fragment	27.37	AAI-based (high-confidence)	0	1
vOTU-1685	17616	No	NA	21	1	5	Low-quality	Genome-fragment	12.18	HMM-based (lower-bound)	0	1
vOTU-1686	17604	No	NA	24	11	1	Low-quality	Genome-fragment	43.15	AAI-based (medium-confidence)	0	1
vOTU-1689	17505	No	NA	24	17	0	Low-quality	Genome-fragment	26.12	AAI-based (high-confidence)	0	1
vOTU-1690	17495	No	NA	26	8	1	Low-quality	Genome-fragment	28.37	AAI-based (medium-confidence)	0	1
vOTU-1691	17490	No	NA	23	12	1	Low-quality	Genome-fragment	12.11	AAI-based (medium-confidence)	0	1
vOTU-1692	17466	No	NA	18	10	0	Low-quality	Genome-fragment	13.61	AAI-based (high-confidence)	0	1
vOTU-1694	17446	No	NA	17	9	1	Low-quality	Genome-fragment	37.44	AAI-based (high-confidence)	0	1
vOTU-1695	17443	No	NA	21	6	0	Low-quality	Genome-fragment	20.31	HMM-based (lower-bound)	0	1
vOTU-1696	17433	No	NA	25	6	0	Low-quality	Genome-fragment	35.36	AAI-based (high-confidence)	0	1
vOTU-1697	17426	No	NA	24	5	1	Low-quality	Genome-fragment	21.61	HMM-based (lower-bound)	0	1.01
vOTU-1698	17417	No	NA	26	12	0	Low-quality	Genome-fragment	27.83	AAI-based (high-confidence)	0	1
vOTU-1700	17414	No	NA	24	4	0	Low-quality	Genome-fragment	28.19	HMM-based (lower-bound)	0	1
vOTU-1701	17412	No	NA	18	11	0	Low-quality	Genome-fragment	42.39	AAI-based (medium-confidence)	0	1
vOTU-1702	17396	No	NA	33	5	0	Low-quality	Genome-fragment	38.56	AAI-based (high-confidence)	0	1
vOTU-1703	17341	No	NA	16	4	0	Low-quality	Genome-fragment	36.74	AAI-based (high-confidence)	0	1
vOTU-1704	17335	No	NA	20	3	1	Low-quality	Genome-fragment	24.48	HMM-based (lower-bound)	0	1
vOTU-1705	17335	No	NA	25	5	0	Low-quality	Genome-fragment	27.44	AAI-based (high-confidence)	0	1
vOTU-1706	17329	No	NA	19	3	0	Low-quality	Genome-fragment	23.33	AAI-based (medium-confidence)	0	1
vOTU-1707	17328	No	NA	24	1	5	Low-quality	Genome-fragment	10.24	HMM-based (lower-bound)	0	1
vOTU-1709	17322	No	NA	19	8	0	Low-quality	Genome-fragment	28.76	AAI-based (high-confidence)	0	1
vOTU-1710	17314	No	NA	11	0	0	Low-quality	Genome-fragment	11.47	AAI-based (medium-confidence)	0	1	no viral genes detected
vOTU-1711	17314	No	NA	27	13	0	Low-quality	Genome-fragment	38.01	AAI-based (high-confidence)	0	1
vOTU-1712	17314	No	NA	36	2	1	Low-quality	Genome-fragment	38.59	AAI-based (medium-confidence)	0	1
vOTU-1713	17312	No	NA	25	11	0	Low-quality	Genome-fragment	47.6	AAI-based (medium-confidence)	0	1
vOTU-1719	17260	No	NA	20	2	1	Low-quality	Genome-fragment	12.23	HMM-based (lower-bound)	0	1
vOTU-1720	17231	No	NA	14	2	0	Low-quality	Genome-fragment	7.76	HMM-based (lower-bound)	0	1
vOTU-1721	17231	No	NA	23	3	0	Low-quality	Genome-fragment	10.97	AAI-based (high-confidence)	0	1
vOTU-1722	17215	No	NA	13	3	0	Low-quality	Genome-fragment	7.26	AAI-based (high-confidence)	0	1
vOTU-1723	17215	No	NA	10	3	0	Low-quality	Genome-fragment	9.13	AAI-based (high-confidence)	0	1
vOTU-1724	17212	No	NA	25	8	0	Low-quality	Genome-fragment	45.99	AAI-based (high-confidence)	0	1
vOTU-1725	17195	No	NA	9	3	1	Low-quality	Genome-fragment	27.46	AAI-based (medium-confidence)	0	1
vOTU-1726	17175	No	NA	26	7	0	Medium-quality	Genome-fragment	81.32	AAI-based (medium-confidence)	0	1
vOTU-1727	17156	No	NA	20	1	5	Low-quality	Genome-fragment	24.16	HMM-based (lower-bound)	0	1.03
vOTU-1728	17146	No	NA	28	5	0	Low-quality	Genome-fragment	45.11	AAI-based (medium-confidence)	0	1
vOTU-1729	17144	No	NA	26	6	0	Low-quality	Genome-fragment	31.93	AAI-based (medium-confidence)	0	1
vOTU-1731	17134	No	NA	18	2	0	Low-quality	Genome-fragment	34.73	AAI-based (medium-confidence)	0	1
vOTU-1732	17131	No	NA	14	3	1	Low-quality	Genome-fragment	42.53	AAI-based (medium-confidence)	0	1
vOTU-1733	17124	No	NA	15	12	0	Low-quality	Genome-fragment	27.74	AAI-based (high-confidence)	0	1
vOTU-1734	17121	No	NA	22	17	0	Low-quality	Genome-fragment	36.41	AAI-based (high-confidence)	0	1
vOTU-1735	17116	No	NA	14	2	0	Low-quality	Genome-fragment	7.22	AAI-based (high-confidence)	0	1
vOTU-1738	17095	No	NA	21	14	0	Low-quality	Genome-fragment	40.62	AAI-based (high-confidence)	0	1
vOTU-1739	17093	No	NA	20	1	2	Low-quality	Genome-fragment	17.09	AAI-based (medium-confidence)	0	1
vOTU-1740	17092	No	NA	14	1	8	Low-quality	Genome-fragment	7.19	HMM-based (lower-bound)	0	1
vOTU-1743	17087	No	NA	25	8	1	Low-quality	Genome-fragment	29.68	AAI-based (medium-confidence)	0	1
vOTU-1744	17073	No	NA	4	0	3	Not-determined	Genome-fragment	NA	NA	0	1	no viral genes detected
vOTU-1745	17068	No	NA	28	2	0	Low-quality	Genome-fragment	47.69	AAI-based (high-confidence)	0	1
vOTU-1746	17056	No	NA	25	2	1	Low-quality	Genome-fragment	20.17	HMM-based (lower-bound)	0	1
vOTU-1747	17051	No	NA	19	2	2	Low-quality	Genome-fragment	36.07	AAI-based (medium-confidence)	0	1
vOTU-1750	17025	No	NA	34	2	2	Low-quality	Genome-fragment	13.26	AAI-based (high-confidence)	0	1
vOTU-1751	17011	No	NA	21	2	0	Low-quality	Genome-fragment	20.11	HMM-based (lower-bound)	0	1
vOTU-1753	16997	No	NA	15	2	0	Low-quality	Genome-fragment	7.95	HMM-based (lower-bound)	0	1
vOTU-1755	16987	No	NA	13	2	1	Low-quality	Genome-fragment	36.98	AAI-based (high-confidence)	0	1
vOTU-1756	16979	No	NA	27	1	3	Low-quality	Genome-fragment	9.3	AAI-based (high-confidence)	0	1
vOTU-1757	16974	No	NA	27	1	1	Low-quality	Genome-fragment	30.04	AAI-based (medium-confidence)	0	1
vOTU-1758	16959	No	NA	16	4	1	Medium-quality	Genome-fragment	51.31	AAI-based (high-confidence)	0	1
vOTU-1759	16956	No	NA	16	1	6	Low-quality	Genome-fragment	8.98	AAI-based (medium-confidence)	0	1
vOTU-1760	16956	No	NA	18	1	3	Low-quality	Genome-fragment	49.28	AAI-based (medium-confidence)	0	1
vOTU-1761	16953	No	NA	22	7	0	Low-quality	Genome-fragment	36.62	AAI-based (medium-confidence)	0	1
vOTU-1762	16931	No	NA	21	7	0	Low-quality	Genome-fragment	37.17	AAI-based (high-confidence)	0	1
vOTU-1763	16880	No	NA	29	8	0	Low-quality	Genome-fragment	26.98	AAI-based (high-confidence)	0	1
vOTU-1764	16873	No	NA	19	4	1	Low-quality	Genome-fragment	27.29	AAI-based (medium-confidence)	0	1.01	low-confidence DTR
vOTU-1765	16863	No	NA	23	14	0	Low-quality	Genome-fragment	34.34	AAI-based (high-confidence)	0	1
vOTU-1766	16862	No	NA	17	1	1	Low-quality	Genome-fragment	12.15	HMM-based (lower-bound)	0	1
vOTU-1767	16851	No	NA	17	2	3	Low-quality	Genome-fragment	10.78	AAI-based (medium-confidence)	0	1
vOTU-1768	16841	No	NA	26	1	8	Low-quality	Genome-fragment	35.8	AAI-based (high-confidence)	0	1
vOTU-1770	16802	No	NA	24	2	2	Low-quality	Genome-fragment	35.63	AAI-based (medium-confidence)	0	1
vOTU-1771	16800	No	NA	24	8	0	Low-quality	Genome-fragment	27.23	AAI-based (high-confidence)	0	1
vOTU-1772	16795	No	NA	24	6	0	Low-quality	Genome-fragment	36.53	AAI-based (high-confidence)	0	1
vOTU-1773	16790	No	NA	23	3	1	Low-quality	Genome-fragment	38.34	AAI-based (medium-confidence)	0	1
vOTU-1774	16782	No	NA	13	2	0	Low-quality	Genome-fragment	42.36	AAI-based (medium-confidence)	0	1
vOTU-1776	16779	No	NA	28	4	0	Low-quality	Genome-fragment	37.26	AAI-based (medium-confidence)	0	1
vOTU-1777	16765	No	NA	21	1	5	Low-quality	Genome-fragment	36.56	AAI-based (medium-confidence)	0	1
vOTU-1778	16763	No	NA	26	1	2	Low-quality	Genome-fragment	39.6	AAI-based (medium-confidence)	0	1
vOTU-1779	16751	No	NA	30	8	0	Low-quality	Genome-fragment	46.2	AAI-based (high-confidence)	0	1
vOTU-1780	16741	No	NA	21	3	1	Low-quality	Genome-fragment	25.11	HMM-based (lower-bound)	0	1
vOTU-1782	16725	No	NA	25	9	0	Low-quality	Genome-fragment	46.43	AAI-based (high-confidence)	0	1
vOTU-1783	16709	No	NA	17	1	4	Low-quality	Genome-fragment	28.46	AAI-based (medium-confidence)	0	1
vOTU-1785	16702	No	NA	16	3	0	Low-quality	Genome-fragment	16.87	AAI-based (high-confidence)	0	1
vOTU-1786	16702	No	NA	25	6	1	Low-quality	Genome-fragment	46.02	AAI-based (high-confidence)	0	1
vOTU-1787	16700	No	NA	25	5	0	Low-quality	Genome-fragment	27.21	AAI-based (high-confidence)	0	1
vOTU-1788	16696	No	NA	20	2	2	High-quality	High-quality	100	AAI-based (medium-confidence)	0	1
vOTU-1789	16691	No	NA	24	15	0	Low-quality	Genome-fragment	38.03	AAI-based (medium-confidence)	0	1
vOTU-1791	16682	No	NA	10	0	1	Low-quality	Genome-fragment	24.48	AAI-based (medium-confidence)	0	1	no viral genes detected
vOTU-1792	16680	No	NA	22	3	2	Low-quality	Genome-fragment	22.64	AAI-based (medium-confidence)	0	1
vOTU-1793	16680	No	NA	34	6	0	Medium-quality	Genome-fragment	51.85	AAI-based (high-confidence)	0	1
vOTU-1794	16676	No	NA	21	3	2	Low-quality	Genome-fragment	36.09	AAI-based (medium-confidence)	0	1
vOTU-1795	16653	No	NA	25	8	1	Low-quality	Genome-fragment	34.92	AAI-based (high-confidence)	0	1
vOTU-1796	16639	No	NA	33	7	0	Low-quality	Genome-fragment	42.08	AAI-based (medium-confidence)	0	1
vOTU-1797	16635	No	NA	21	12	0	Low-quality	Genome-fragment	34.79	AAI-based (high-confidence)	0	1.01
vOTU-1798	16632	No	NA	25	2	0	Low-quality	Genome-fragment	37.5	AAI-based (high-confidence)	0	1
vOTU-1799	16626	No	NA	25	6	1	Low-quality	Genome-fragment	44.04	AAI-based (medium-confidence)	0	1
vOTU-1800	16622	No	NA	22	12	0	Low-quality	Genome-fragment	30.2	AAI-based (medium-confidence)	0	1
vOTU-1803	16619	No	NA	20	7	0	Low-quality	Genome-fragment	44.44	AAI-based (medium-confidence)	0	1
vOTU-1804	16617	No	NA	23	4	0	Low-quality	Genome-fragment	30.69	AAI-based (medium-confidence)	0	1
vOTU-1805	16608	No	NA	19	14	0	Low-quality	Genome-fragment	26.98	AAI-based (high-confidence)	0	1
vOTU-1806	16601	No	NA	15	5	0	Low-quality	Genome-fragment	21.4	HMM-based (lower-bound)	0	1
vOTU-1807	16596	No	NA	36	4	0	Low-quality	Genome-fragment	26.55	AAI-based (medium-confidence)	0	1
vOTU-1809	16573	No	NA	28	4	0	Low-quality	Genome-fragment	23.72	AAI-based (medium-confidence)	0	1
vOTU-1811	16567	No	NA	24	4	1	Low-quality	Genome-fragment	42.58	AAI-based (medium-confidence)	0	1
vOTU-1812	16566	No	NA	46	1	2	Low-quality	Genome-fragment	9.16	HMM-based (lower-bound)	0	1
vOTU-1813	16566	No	NA	21	6	0	Low-quality	Genome-fragment	45.22	AAI-based (high-confidence)	0	1
vOTU-1814	16563	No	NA	16	2	0	Low-quality	Genome-fragment	6.41	AAI-based (medium-confidence)	0	1
vOTU-1815	16561	No	NA	19	16	0	Low-quality	Genome-fragment	36.92	AAI-based (high-confidence)	0	1
vOTU-1817	16547	No	NA	20	2	0	Low-quality	Genome-fragment	11.72	HMM-based (lower-bound)	0	1
vOTU-1818	16543	No	NA	19	11	3	Low-quality	Genome-fragment	34.12	AAI-based (high-confidence)	0	1
vOTU-1820	16537	No	NA	12	5	0	Low-quality	Genome-fragment	18.5	AAI-based (medium-confidence)	0	1
vOTU-1823	16508	No	NA	21	5	0	Low-quality	Genome-fragment	35.15	AAI-based (medium-confidence)	0	1
vOTU-1824	16499	No	NA	38	8	0	Low-quality	Genome-fragment	12.24	AAI-based (high-confidence)	0	1
vOTU-1825	16492	No	NA	27	12	0	Low-quality	Genome-fragment	38.4	AAI-based (medium-confidence)	0	1
vOTU-1826	16485	No	NA	23	14	0	Low-quality	Genome-fragment	45.5	AAI-based (high-confidence)	0	1
vOTU-1827	16476	No	NA	31	7	0	Low-quality	Genome-fragment	26.1	AAI-based (medium-confidence)	0	1
vOTU-1828	16466	No	NA	22	1	4	Low-quality	Genome-fragment	11.36	AAI-based (medium-confidence)	0	1
vOTU-1829	16455	No	NA	20	0	3	Not-determined	Genome-fragment	NA	NA	0	1	no viral genes detected
vOTU-1830	16445	No	NA	24	1	9	Low-quality	Genome-fragment	14.72	HMM-based (lower-bound)	0	1.01
vOTU-1832	16439	No	NA	8	0	0	Not-determined	Genome-fragment	NA	NA	0	1	no viral genes detected
vOTU-1833	16432	No	NA	29	3	2	Low-quality	Genome-fragment	14.92	AAI-based (medium-confidence)	0	1
vOTU-1834	16432	No	NA	23	0	1	Not-determined	Genome-fragment	NA	NA	0	1	no viral genes detected
vOTU-1835	16419	No	NA	20	7	0	Low-quality	Genome-fragment	40.31	AAI-based (medium-confidence)	0	1
vOTU-1836	16419	No	NA	22	1	0	Low-quality	Genome-fragment	31.08	HMM-based (lower-bound)	0	1
vOTU-1837	16418	No	NA	16	4	0	Low-quality	Genome-fragment	12.68	AAI-based (medium-confidence)	0	1
vOTU-1838	16396	No	NA	18	7	0	Low-quality	Genome-fragment	12.78	AAI-based (high-confidence)	0	1
vOTU-1839	16369	No	NA	21	5	0	Low-quality	Genome-fragment	22	HMM-based (lower-bound)	0	1
vOTU-1840	16362	No	NA	21	1	10	High-quality	High-quality	100	HMM-based (lower-bound)	0	1
vOTU-1842	16339	No	NA	17	7	0	Low-quality	Genome-fragment	34.5	AAI-based (high-confidence)	0	1
vOTU-1843	16339	No	NA	21	9	0	Low-quality	Genome-fragment	35.73	AAI-based (high-confidence)	0	1
vOTU-1847	16299	No	NA	35	11	0	Low-quality	Genome-fragment	45.58	AAI-based (high-confidence)	0	1
vOTU-1848	16298	No	NA	28	5	0	Low-quality	Genome-fragment	12.71	AAI-based (high-confidence)	0	1
vOTU-1850	16277	No	NA	25	9	0	Low-quality	Genome-fragment	42.02	AAI-based (medium-confidence)	0	1
vOTU-1851	16263	No	NA	10	4	1	Low-quality	Genome-fragment	23.72	AAI-based (medium-confidence)	0	1
vOTU-1852	16259	No	NA	17	2	0	Low-quality	Genome-fragment	40.92	AAI-based (medium-confidence)	0	1
vOTU-1854	16243	No	NA	23	4	0	Low-quality	Genome-fragment	36.24	AAI-based (medium-confidence)	0	1
vOTU-1857	16180	No	NA	18	9	0	Low-quality	Genome-fragment	41.47	AAI-based (high-confidence)	0	1
vOTU-1859	16178	No	NA	19	10	0	Low-quality	Genome-fragment	35.85	AAI-based (high-confidence)	0	1
vOTU-1861	16151	No	NA	30	18	1	Low-quality	Genome-fragment	29.13	AAI-based (high-confidence)	0	1
vOTU-1863	16145	No	NA	27	10	0	Low-quality	Genome-fragment	48.93	AAI-based (high-confidence)	0	1
vOTU-1865	16094	No	NA	31	10	1	Low-quality	Genome-fragment	33.92	AAI-based (high-confidence)	0	1
vOTU-1866	16089	No	NA	23	3	0	Low-quality	Genome-fragment	15.5	HMM-based (lower-bound)	0	1
vOTU-1867	16089	No	NA	22	3	0	Low-quality	Genome-fragment	12.74	AAI-based (high-confidence)	0	1
vOTU-1868	16086	No	NA	13	6	1	Low-quality	Genome-fragment	17.87	AAI-based (medium-confidence)	0	1
vOTU-1869	16080	No	NA	13	5	0	Low-quality	Genome-fragment	49.2	AAI-based (high-confidence)	0	1
vOTU-1870	16076	No	NA	21	4	0	Low-quality	Genome-fragment	36.59	AAI-based (medium-confidence)	0	1
vOTU-1872	16035	No	NA	16	4	0	Low-quality	Genome-fragment	9.36	HMM-based (lower-bound)	0	1.02
vOTU-1873	16035	No	NA	12	3	0	Low-quality	Genome-fragment	37.15	AAI-based (medium-confidence)	0	1
vOTU-1874	16026	No	NA	16	1	0	Low-quality	Genome-fragment	22.03	AAI-based (medium-confidence)	0	1
vOTU-1876	15983	No	NA	21	6	0	Low-quality	Genome-fragment	20.18	HMM-based (lower-bound)	0	1
vOTU-1877	15974	No	NA	37	0	0	Low-quality	Genome-fragment	7.39	AAI-based (medium-confidence)	0	1	no viral genes detected
vOTU-1878	15941	No	NA	18	3	0	Low-quality	Genome-fragment	6.49	AAI-based (medium-confidence)	0	1
vOTU-1880	15919	No	NA	20	7	0	Low-quality	Genome-fragment	34.91	AAI-based (high-confidence)	0	1
vOTU-1882	15911	No	NA	21	18	0	Low-quality	Genome-fragment	33.29	AAI-based (medium-confidence)	0	1
vOTU-1883	15909	No	NA	19	11	0	Low-quality	Genome-fragment	35.13	AAI-based (high-confidence)	0	1
vOTU-1884	15886	No	NA	17	6	0	Low-quality	Genome-fragment	33.99	AAI-based (medium-confidence)	0	1.01
vOTU-1885	15884	No	NA	22	12	0	Low-quality	Genome-fragment	34.52	AAI-based (high-confidence)	0	1
vOTU-1886	15870	No	NA	33	2	3	Low-quality	Genome-fragment	12.37	AAI-based (high-confidence)	0	1
vOTU-1887	15847	No	NA	17	9	0	Low-quality	Genome-fragment	31.18	AAI-based (high-confidence)	0	1
vOTU-1888	15840	No	NA	17	11	0	Low-quality	Genome-fragment	37.6	AAI-based (medium-confidence)	0	1
vOTU-1889	15827	No	NA	20	4	1	Low-quality	Genome-fragment	18.28	HMM-based (lower-bound)	0	1
vOTU-1890	15825	No	NA	31	4	0	Low-quality	Genome-fragment	24.53	AAI-based (high-confidence)	0	1
vOTU-1891	15825	No	NA	24	5	0	Low-quality	Genome-fragment	19.56	AAI-based (high-confidence)	0	1
vOTU-1892	15816	No	NA	23	6	0	Low-quality	Genome-fragment	33.37	AAI-based (high-confidence)	0	1
vOTU-1893	15816	No	NA	22	6	0	Low-quality	Genome-fragment	36.3	AAI-based (high-confidence)	0	1
vOTU-1894	15797	No	NA	21	4	0	Low-quality	Genome-fragment	17.98	HMM-based (lower-bound)	0	1
vOTU-1895	15795	No	NA	11	1	2	Low-quality	Genome-fragment	23.42	HMM-based (lower-bound)	0	1
vOTU-1896	15787	No	NA	20	4	0	Low-quality	Genome-fragment	32.94	AAI-based (high-confidence)	0	1
vOTU-1897	15785	No	NA	33	11	0	Low-quality	Genome-fragment	40.63	AAI-based (high-confidence)	0	1
vOTU-1898	15761	No	NA	22	7	0	Low-quality	Genome-fragment	31.4	AAI-based (high-confidence)	0	1
vOTU-1899	15759	No	NA	21	14	0	Low-quality	Genome-fragment	43.5	AAI-based (high-confidence)	0	1
vOTU-1900	15753	No	NA	26	3	1	Low-quality	Genome-fragment	40.83	AAI-based (medium-confidence)	0	1.01
vOTU-1901	15744	No	NA	22	3	0	Low-quality	Genome-fragment	12.34	AAI-based (high-confidence)	0	1
vOTU-1905	15713	No	NA	19	0	1	Not-determined	Genome-fragment	NA	NA	0	1	no viral genes detected
vOTU-1906	15707	No	NA	25	8	0	High-quality	High-quality	100	AAI-based (high-confidence)	0	1
vOTU-1907	15702	No	NA	24	1	3	Low-quality	Genome-fragment	10	HMM-based (lower-bound)	0	1
vOTU-1908	15700	No	NA	17	12	0	Low-quality	Genome-fragment	34.05	AAI-based (medium-confidence)	0	1
vOTU-1909	15683	No	NA	16	1	3	Low-quality	Genome-fragment	17.6	HMM-based (lower-bound)	0	1
vOTU-1911	15673	No	NA	18	2	0	Low-quality	Genome-fragment	11.1	HMM-based (lower-bound)	0	1
vOTU-1913	15665	No	NA	8	1	0	Low-quality	Genome-fragment	34.1	AAI-based (high-confidence)	0	1
vOTU-1914	15664	No	NA	20	9	0	Low-quality	Genome-fragment	47.47	AAI-based (medium-confidence)	0	1
vOTU-1915	15655	No	NA	14	2	0	Low-quality	Genome-fragment	40.57	AAI-based (medium-confidence)	0	1
vOTU-1916	15654	No	NA	19	8	0	Low-quality	Genome-fragment	34.26	AAI-based (high-confidence)	0	1
vOTU-1918	15651	No	NA	20	8	0	Low-quality	Genome-fragment	33.68	AAI-based (medium-confidence)	0	1
vOTU-1919	15646	No	NA	23	11	0	Low-quality	Genome-fragment	40.76	AAI-based (medium-confidence)	0	1
vOTU-1920	15641	No	NA	24	6	0	Low-quality	Genome-fragment	35.35	AAI-based (high-confidence)	0	1
vOTU-1921	15624	No	NA	21	3	2	Low-quality	Genome-fragment	35.25	AAI-based (medium-confidence)	0	1
vOTU-1922	15621	No	NA	35	3	0	Low-quality	Genome-fragment	26.29	AAI-based (medium-confidence)	0	1
vOTU-1924	15614	No	NA	11	0	1	Low-quality	Genome-fragment	25.16	AAI-based (high-confidence)	0	1	no viral genes detected
vOTU-1926	15596	No	NA	19	14	1	Low-quality	Genome-fragment	38.81	AAI-based (medium-confidence)	0	1
vOTU-1930	15509	No	NA	20	2	0	Low-quality	Genome-fragment	11	AAI-based (medium-confidence)	0	1
vOTU-1931	15506	No	NA	19	0	1	Low-quality	Genome-fragment	44.41	AAI-based (medium-confidence)	0	1	no viral genes detected
vOTU-1933	15491	No	NA	22	7	0	Low-quality	Genome-fragment	35.22	AAI-based (medium-confidence)	0	1
vOTU-1934	15490	No	NA	12	1	2	Low-quality	Genome-fragment	8.29	AAI-based (medium-confidence)	0	1
vOTU-1935	15484	No	NA	18	16	0	Low-quality	Genome-fragment	38.27	AAI-based (high-confidence)	0	1
vOTU-1936	15473	No	NA	22	8	0	Low-quality	Genome-fragment	28	AAI-based (high-confidence)	0	1
vOTU-1937	15463	No	NA	32	3	2	Low-quality	Genome-fragment	32.6	AAI-based (medium-confidence)	0	1
vOTU-1938	15445	No	NA	18	11	0	Low-quality	Genome-fragment	41.41	AAI-based (high-confidence)	0	1
vOTU-1939	15438	No	NA	22	6	0	Low-quality	Genome-fragment	31.3	AAI-based (high-confidence)	0	1
vOTU-1940	15435	No	NA	18	4	0	Low-quality	Genome-fragment	41.88	AAI-based (medium-confidence)	0	1
vOTU-1941	15425	No	NA	19	1	3	Low-quality	Genome-fragment	10.37	HMM-based (lower-bound)	0	1
vOTU-1942	15423	No	NA	25	11	1	Low-quality	Genome-fragment	36.93	AAI-based (high-confidence)	0	1
vOTU-1944	15421	No	NA	20	2	10	Low-quality	Genome-fragment	21.67	HMM-based (lower-bound)	0	1
vOTU-1945	15403	No	NA	16	2	0	Low-quality	Genome-fragment	33.6	AAI-based (high-confidence)	0	1
vOTU-1946	15400	No	NA	7	3	0	Low-quality	Genome-fragment	9.29	AAI-based (medium-confidence)	0	1
vOTU-1948	15395	No	NA	23	1	0	Low-quality	Genome-fragment	12.96	AAI-based (high-confidence)	0	1
vOTU-1950	15385	No	NA	22	6	1	Low-quality	Genome-fragment	19.42	HMM-based (lower-bound)	0	1
vOTU-1951	15382	No	NA	18	9	2	Low-quality	Genome-fragment	37.85	AAI-based (high-confidence)	0	1.01
vOTU-1952	15381	No	NA	18	11	0	Low-quality	Genome-fragment	32.3	AAI-based (high-confidence)	0	1
vOTU-1953	15369	No	NA	22	9	0	Low-quality	Genome-fragment	41.82	AAI-based (medium-confidence)	0	1
vOTU-1954	15362	No	NA	12	1	4	Low-quality	Genome-fragment	24.11	AAI-based (medium-confidence)	0	1
vOTU-1956	15337	No	NA	17	10	0	Low-quality	Genome-fragment	37.09	AAI-based (medium-confidence)	0	1
vOTU-1959	15320	No	NA	22	6	1	Low-quality	Genome-fragment	37.46	AAI-based (high-confidence)	0	1
vOTU-1960	15316	No	NA	19	11	0	Low-quality	Genome-fragment	30.39	AAI-based (high-confidence)	0	1
vOTU-1961	15297	No	NA	24	3	0	Low-quality	Genome-fragment	14.73	HMM-based (lower-bound)	0	1
vOTU-1962	15290	No	NA	23	2	0	Low-quality	Genome-fragment	10.83	HMM-based (lower-bound)	0	1
vOTU-1963	15285	No	NA	16	5	0	Low-quality	Genome-fragment	23.62	AAI-based (high-confidence)	0	1
vOTU-1964	15281	No	NA	16	11	1	Low-quality	Genome-fragment	33.23	AAI-based (high-confidence)	0	1.01
vOTU-1966	15260	No	NA	20	1	1	Low-quality	Genome-fragment	26.76	AAI-based (medium-confidence)	0	1
vOTU-1967	15246	No	NA	15	7	0	Low-quality	Genome-fragment	28.52	AAI-based (medium-confidence)	0	1
vOTU-1969	15242	No	NA	22	7	0	Low-quality	Genome-fragment	37.33	AAI-based (medium-confidence)	0	1
vOTU-1971	15220	No	NA	26	4	0	Medium-quality	Genome-fragment	63.56	AAI-based (high-confidence)	0	1
vOTU-1972	15217	No	NA	25	2	0	Low-quality	Genome-fragment	44.25	AAI-based (medium-confidence)	0	1
vOTU-1974	15212	No	NA	18	10	0	Low-quality	Genome-fragment	43.21	AAI-based (high-confidence)	0	1
vOTU-1975	15210	No	NA	26	2	0	Low-quality	Genome-fragment	9.24	AAI-based (high-confidence)	0	1
vOTU-1976	15207	No	NA	14	4	0	High-quality	High-quality	100	AAI-based (medium-confidence)	0	1.01
vOTU-1978	15201	No	NA	15	5	1	Medium-quality	Genome-fragment	67.28	AAI-based (medium-confidence)	0	1
vOTU-1979	15197	No	NA	22	6	1	Low-quality	Genome-fragment	20.45	HMM-based (lower-bound)	0	1
vOTU-1980	15191	No	NA	17	2	1	Low-quality	Genome-fragment	24.9	AAI-based (medium-confidence)	0	1
vOTU-1981	15180	No	NA	21	11	0	Low-quality	Genome-fragment	38.81	AAI-based (high-confidence)	0	1
vOTU-1982	15170	No	NA	16	1	8	High-quality	High-quality	100	HMM-based (lower-bound)	0	1
vOTU-1983	15162	No	NA	23	6	0	Low-quality	Genome-fragment	34.56	AAI-based (high-confidence)	0	1.02
vOTU-1984	15150	No	NA	21	11	0	Low-quality	Genome-fragment	33.29	AAI-based (high-confidence)	0	1
vOTU-1986	15141	No	NA	21	10	0	Low-quality	Genome-fragment	47.37	AAI-based (high-confidence)	0	1
vOTU-1988	15135	No	NA	12	6	0	Low-quality	Genome-fragment	11.37	AAI-based (high-confidence)	0	1
vOTU-1990	15124	No	NA	25	4	1	Low-quality	Genome-fragment	34.54	AAI-based (medium-confidence)	0	1
vOTU-1991	15113	No	NA	20	8	1	Low-quality	Genome-fragment	37.87	AAI-based (high-confidence)	0	1
vOTU-1992	15110	No	NA	18	9	0	Low-quality	Genome-fragment	36.23	AAI-based (high-confidence)	0	1
vOTU-1993	15094	No	NA	19	1	1	Low-quality	Genome-fragment	23.54	HMM-based (lower-bound)	0	1
vOTU-1994	15088	No	NA	19	13	0	Low-quality	Genome-fragment	41.09	AAI-based (medium-confidence)	0	1
vOTU-1996	15086	No	NA	16	2	0	Low-quality	Genome-fragment	20.8	AAI-based (medium-confidence)	0	1
vOTU-1997	15072	No	NA	28	7	0	Low-quality	Genome-fragment	20.5	AAI-based (high-confidence)	0	1
vOTU-1998	15070	No	NA	18	12	0	Low-quality	Genome-fragment	37.02	AAI-based (high-confidence)	0	1
vOTU-2000	15041	No	NA	19	1	4	Low-quality	Genome-fragment	10.14	HMM-based (lower-bound)	0	1
vOTU-2001	15038	No	NA	23	10	0	Low-quality	Genome-fragment	41.05	AAI-based (high-confidence)	0	1
vOTU-2002	15020	No	NA	18	9	0	Medium-quality	Genome-fragment	77.26	AAI-based (medium-confidence)	0	1
vOTU-2003	15016	No	NA	24	7	0	Low-quality	Genome-fragment	29.48	AAI-based (high-confidence)	0	1
vOTU-2004	15002	No	NA	15	1	3	Low-quality	Genome-fragment	10.31	HMM-based (lower-bound)	0	1
vOTU-2006	14991	No	NA	25	5	1	Low-quality	Genome-fragment	26.22	AAI-based (high-confidence)	0	1
vOTU-2007	14978	No	NA	20	1	1	Low-quality	Genome-fragment	18.46	HMM-based (lower-bound)	0	1.01
vOTU-2008	14966	No	NA	21	0	1	Not-determined	Genome-fragment	NA	NA	0	1.01	no viral genes detected
vOTU-2012	14942	No	NA	26	12	0	Low-quality	Genome-fragment	39.86	AAI-based (medium-confidence)	0	1
vOTU-2013	14925	No	NA	6	2	0	Low-quality	Genome-fragment	10.55	AAI-based (high-confidence)	0	1
vOTU-2014	14922	No	NA	22	1	6	Low-quality	Genome-fragment	42.68	AAI-based (high-confidence)	0	1
vOTU-2016	14907	No	NA	19	4	1	Low-quality	Genome-fragment	10.29	AAI-based (high-confidence)	0	1
vOTU-2017	14894	No	NA	25	7	0	Low-quality	Genome-fragment	32.79	AAI-based (high-confidence)	0	1
vOTU-2018	14889	No	NA	35	4	0	Low-quality	Genome-fragment	22.96	HMM-based (lower-bound)	0	1
vOTU-2020	14882	No	NA	27	4	1	Low-quality	Genome-fragment	40.48	AAI-based (medium-confidence)	0	1
vOTU-2021	14879	No	NA	17	13	1	Low-quality	Genome-fragment	18.25	AAI-based (high-confidence)	0	1
vOTU-2022	14865	No	NA	20	2	1	Low-quality	Genome-fragment	7.6	HMM-based (lower-bound)	0	1
vOTU-2023	14865	No	NA	22	11	0	Low-quality	Genome-fragment	31.83	AAI-based (high-confidence)	0	1
vOTU-2024	14855	No	NA	13	2	1	Low-quality	Genome-fragment	30.93	AAI-based (medium-confidence)	0	1
vOTU-2025	14850	No	NA	11	2	1	Low-quality	Genome-fragment	18.78	AAI-based (medium-confidence)	0	1
vOTU-2026	14821	No	NA	22	3	0	Low-quality	Genome-fragment	24.67	AAI-based (high-confidence)	0	1
vOTU-2027	14813	No	NA	13	2	3	Low-quality	Genome-fragment	10.87	HMM-based (lower-bound)	0	1
vOTU-2028	14810	No	NA	22	2	0	Low-quality	Genome-fragment	16.06	HMM-based (lower-bound)	0	1
vOTU-2029	14799	No	NA	20	1	1	Low-quality	Genome-fragment	9.11	HMM-based (lower-bound)	0	1.01
vOTU-2030	14771	No	NA	8	3	0	Low-quality	Genome-fragment	21.65	AAI-based (medium-confidence)	0	1
vOTU-2031	14769	No	NA	26	1	1	Low-quality	Genome-fragment	18.82	HMM-based (lower-bound)	0	1	low-confidence DTR
vOTU-2032	14749	No	NA	18	9	0	Low-quality	Genome-fragment	30.18	AAI-based (high-confidence)	0	1
vOTU-2033	14738	No	NA	22	2	2	Low-quality	Genome-fragment	31.1	AAI-based (medium-confidence)	0	1
vOTU-2034	14716	No	NA	6	1	0	Low-quality	Genome-fragment	22.44	AAI-based (medium-confidence)	0	1
vOTU-2036	14688	No	NA	17	10	0	Low-quality	Genome-fragment	37.54	AAI-based (high-confidence)	0	1
vOTU-2037	14686	No	NA	34	3	3	Low-quality	Genome-fragment	8.34	AAI-based (medium-confidence)	0	1
vOTU-2038	14685	No	NA	21	6	0	Low-quality	Genome-fragment	21.68	AAI-based (medium-confidence)	0	1
vOTU-2039	14677	No	NA	17	3	2	Low-quality	Genome-fragment	17.82	HMM-based (lower-bound)	0	1
vOTU-2040	14674	No	NA	21	5	0	Low-quality	Genome-fragment	28.78	AAI-based (high-confidence)	0	1
vOTU-2041	14673	No	NA	21	16	0	Low-quality	Genome-fragment	32.32	AAI-based (high-confidence)	0	1
vOTU-2042	14671	No	NA	19	2	1	Low-quality	Genome-fragment	10.39	HMM-based (lower-bound)	0	1
vOTU-2044	14666	No	NA	17	10	1	Low-quality	Genome-fragment	44.9	AAI-based (high-confidence)	0	1
vOTU-2045	14662	No	NA	30	16	0	Medium-quality	Genome-fragment	67.77	AAI-based (medium-confidence)	0	1
vOTU-2046	14641	No	NA	31	9	0	Low-quality	Genome-fragment	37.42	AAI-based (high-confidence)	0	1
vOTU-2047	14633	No	NA	21	6	0	Low-quality	Genome-fragment	29.72	AAI-based (high-confidence)	0	1
vOTU-2048	14626	No	NA	12	10	0	Low-quality	Genome-fragment	22.5	HMM-based (lower-bound)	0	1
vOTU-2049	14614	No	NA	16	2	0	Low-quality	Genome-fragment	31.61	AAI-based (medium-confidence)	0	1
vOTU-2050	14610	No	NA	20	13	0	Low-quality	Genome-fragment	33.09	AAI-based (medium-confidence)	0	1
vOTU-2051	14598	No	NA	23	6	0	Low-quality	Genome-fragment	19.64	HMM-based (lower-bound)	0	1
vOTU-2052	14595	No	NA	22	4	0	Low-quality	Genome-fragment	24.2	HMM-based (lower-bound)	0	1
vOTU-2053	14591	No	NA	16	0	0	Low-quality	Genome-fragment	13.17	AAI-based (high-confidence)	0	1	no viral genes detected
vOTU-2054	14590	No	NA	23	3	0	Low-quality	Genome-fragment	25.03	AAI-based (high-confidence)	0	1
vOTU-2055	14587	No	NA	23	3	0	Low-quality	Genome-fragment	32.46	AAI-based (medium-confidence)	0	1
vOTU-2056	14570	No	NA	15	11	0	Low-quality	Genome-fragment	16.19	AAI-based (high-confidence)	0	1
vOTU-2057	14566	No	NA	20	7	0	Low-quality	Genome-fragment	17.4	HMM-based (lower-bound)	0	1
vOTU-2058	14553	No	NA	6	2	0	Low-quality	Genome-fragment	9.78	AAI-based (medium-confidence)	0	1
vOTU-2060	14550	No	NA	23	13	1	Low-quality	Genome-fragment	26.63	AAI-based (high-confidence)	0	1
vOTU-2061	14548	No	NA	16	2	0	Low-quality	Genome-fragment	10.3	HMM-based (lower-bound)	0	1
vOTU-2062	14538	No	NA	19	14	0	Low-quality	Genome-fragment	23.4	AAI-based (high-confidence)	0	1
vOTU-2063	14521	No	NA	24	8	0	Low-quality	Genome-fragment	31.69	AAI-based (high-confidence)	0	1
vOTU-2064	14505	No	NA	30	5	0	Low-quality	Genome-fragment	15.86	HMM-based (lower-bound)	0	1
vOTU-2065	14503	No	NA	14	0	1	Not-determined	Genome-fragment	NA	NA	0	1	no viral genes detected
vOTU-2068	14484	No	NA	23	8	0	Low-quality	Genome-fragment	35.75	AAI-based (medium-confidence)	0	1
vOTU-2069	14474	No	NA	20	9	0	Low-quality	Genome-fragment	23.51	AAI-based (high-confidence)	0	1
vOTU-2070	14473	No	NA	22	4	0	Low-quality	Genome-fragment	22.74	HMM-based (lower-bound)	0	1
vOTU-2071	14463	No	NA	18	10	0	Low-quality	Genome-fragment	40.59	AAI-based (medium-confidence)	0	1
vOTU-2072	14459	No	NA	23	5	0	Low-quality	Genome-fragment	30.87	AAI-based (high-confidence)	0	1
vOTU-2073	14448	No	NA	28	1	1	Low-quality	Genome-fragment	36.31	AAI-based (high-confidence)	0	1.01
vOTU-2074	14442	No	NA	24	6	0	Low-quality	Genome-fragment	26.6	AAI-based (medium-confidence)	0	1
vOTU-2075	14439	No	NA	17	6	1	Complete	High-quality	100	DTR (high-confidence)	0	1.01
vOTU-2076	14438	No	NA	21	8	1	Low-quality	Genome-fragment	23.96	AAI-based (high-confidence)	0	1.01
vOTU-2077	14426	No	NA	14	1	1	High-quality	High-quality	100	HMM-based (lower-bound)	0	1
vOTU-2078	14417	No	NA	13	2	0	Low-quality	Genome-fragment	10.21	HMM-based (lower-bound)	0	1
vOTU-2079	14413	No	NA	18	6	0	Low-quality	Genome-fragment	16.32	HMM-based (lower-bound)	0	1
vOTU-2081	14402	No	NA	20	6	0	Low-quality	Genome-fragment	19.38	HMM-based (lower-bound)	0	1
vOTU-2082	14397	No	NA	28	8	0	Low-quality	Genome-fragment	23.11	AAI-based (high-confidence)	0	1
vOTU-2084	14385	No	NA	19	7	0	Low-quality	Genome-fragment	31.23	AAI-based (medium-confidence)	0	1
vOTU-2085	14371	No	NA	14	1	7	Low-quality	Genome-fragment	6.04	HMM-based (lower-bound)	0	1.01
vOTU-2086	14367	No	NA	19	1	6	Low-quality	Genome-fragment	24.58	AAI-based (medium-confidence)	0	1
vOTU-2088	14346	No	NA	34	2	1	Low-quality	Genome-fragment	8.19	HMM-based (lower-bound)	0	1
vOTU-2090	14337	No	NA	18	1	0	Low-quality	Genome-fragment	5.55	AAI-based (medium-confidence)	0	1
vOTU-2091	14331	No	NA	16	1	1	Low-quality	Genome-fragment	16.09	HMM-based (lower-bound)	0	1
vOTU-2092	14326	No	NA	26	2	0	Low-quality	Genome-fragment	35.96	AAI-based (medium-confidence)	0	1
vOTU-2093	14322	No	NA	17	9	0	Low-quality	Genome-fragment	30.28	AAI-based (medium-confidence)	0	1
vOTU-2094	14305	No	NA	10	1	5	Low-quality	Genome-fragment	25.05	HMM-based (lower-bound)	0	1
vOTU-2095	14301	No	NA	15	7	0	Low-quality	Genome-fragment	11.15	AAI-based (medium-confidence)	0	1
vOTU-2097	14298	No	NA	23	6	1	Low-quality	Genome-fragment	20.11	AAI-based (high-confidence)	0	1
vOTU-2098	14294	No	NA	13	4	1	Low-quality	Genome-fragment	31.57	AAI-based (medium-confidence)	0	1
vOTU-2099	14294	No	NA	18	14	0	Low-quality	Genome-fragment	34.13	AAI-based (high-confidence)	0	1
vOTU-2101	14279	No	NA	15	8	0	Low-quality	Genome-fragment	30.64	AAI-based (high-confidence)	0	1
vOTU-2102	14277	No	NA	19	5	1	Low-quality	Genome-fragment	17.7	HMM-based (lower-bound)	0	1
vOTU-2104	14256	No	NA	15	1	8	Low-quality	Genome-fragment	20.47	HMM-based (lower-bound)	0	1
vOTU-2105	14238	No	NA	13	7	0	Low-quality	Genome-fragment	34.42	AAI-based (medium-confidence)	0	1
vOTU-2106	14237	No	NA	15	0	1	Not-determined	Genome-fragment	NA	NA	0	1	no viral genes detected
vOTU-2107	14233	No	NA	11	2	1	Low-quality	Genome-fragment	23.82	AAI-based (high-confidence)	0	1
vOTU-2108	14227	No	NA	16	4	0	Low-quality	Genome-fragment	34.13	AAI-based (medium-confidence)	0	1
vOTU-2109	14220	No	NA	22	1	3	Low-quality	Genome-fragment	39.5	AAI-based (medium-confidence)	0	1
vOTU-2110	14218	No	NA	29	2	2	Low-quality	Genome-fragment	30.46	AAI-based (high-confidence)	0	1
vOTU-2111	14216	No	NA	15	7	0	Low-quality	Genome-fragment	26.61	AAI-based (high-confidence)	0	1
vOTU-2113	14192	No	NA	25	2	1	Low-quality	Genome-fragment	48.04	AAI-based (medium-confidence)	0	1
vOTU-2114	14189	No	NA	18	8	0	Low-quality	Genome-fragment	30.18	AAI-based (high-confidence)	0	1
vOTU-2115	14188	No	NA	16	10	0	Low-quality	Genome-fragment	36.8	AAI-based (high-confidence)	0	1
vOTU-2116	14186	No	NA	21	0	1	Low-quality	Genome-fragment	24.77	AAI-based (high-confidence)	0	1	no viral genes detected
vOTU-2117	14185	No	NA	14	0	0	Low-quality	Genome-fragment	23.41	AAI-based (medium-confidence)	0	1.02	no viral genes detected
vOTU-2118	14184	No	NA	23	5	0	Low-quality	Genome-fragment	32	AAI-based (high-confidence)	0	1
vOTU-2119	14184	No	NA	17	9	0	Low-quality	Genome-fragment	29.36	AAI-based (high-confidence)	0	1
vOTU-2121	14164	No	NA	20	7	1	High-quality	High-quality	100	AAI-based (high-confidence)	0	1
vOTU-2122	14158	No	NA	16	5	0	Low-quality	Genome-fragment	31.44	AAI-based (high-confidence)	0	1
vOTU-2125	14144	No	NA	17	1	1	Low-quality	Genome-fragment	33.1	AAI-based (medium-confidence)	0	1.07
vOTU-2126	14142	No	NA	14	1	3	Low-quality	Genome-fragment	11.96	HMM-based (lower-bound)	0	1
vOTU-2127	14129	No	NA	17	4	0	Low-quality	Genome-fragment	43.06	AAI-based (high-confidence)	0	1
vOTU-2128	14126	No	NA	21	1	3	Low-quality	Genome-fragment	15.86	HMM-based (lower-bound)	0	1
vOTU-2129	14126	No	NA	18	1	1	Low-quality	Genome-fragment	29.25	AAI-based (medium-confidence)	0	1
vOTU-2131	14114	No	NA	19	5	0	Low-quality	Genome-fragment	17.5	HMM-based (lower-bound)	0	1
vOTU-2132	14109	No	NA	14	2	0	Low-quality	Genome-fragment	10	HMM-based (lower-bound)	0	1
vOTU-2134	14102	No	NA	20	2	1	Low-quality	Genome-fragment	9.99	HMM-based (lower-bound)	0	1
vOTU-2135	14098	No	NA	17	10	0	Low-quality	Genome-fragment	26.79	AAI-based (high-confidence)	0	1
vOTU-2136	14098	No	NA	21	6	1	Low-quality	Genome-fragment	23.49	AAI-based (high-confidence)	0	1
vOTU-2137	14085	No	NA	17	13	0	Low-quality	Genome-fragment	31.14	AAI-based (high-confidence)	0	1
vOTU-2138	14083	No	NA	18	1	0	Low-quality	Genome-fragment	30.84	AAI-based (high-confidence)	0	1
vOTU-2141	14064	No	NA	24	4	2	Low-quality	Genome-fragment	33.18	AAI-based (medium-confidence)	0	1.01
vOTU-2142	14059	No	NA	16	1	5	Low-quality	Genome-fragment	20.48	HMM-based (lower-bound)	0	1
vOTU-2144	14054	No	NA	6	4	0	Low-quality	Genome-fragment	12.4	AAI-based (medium-confidence)	0	1
vOTU-2145	14052	No	NA	17	2	0	Low-quality	Genome-fragment	33.26	HMM-based (lower-bound)	0	1
vOTU-2146	14049	No	NA	25	1	4	Low-quality	Genome-fragment	33.54	AAI-based (medium-confidence)	0	1
vOTU-2147	14044	No	NA	25	2	1	Low-quality	Genome-fragment	15.12	AAI-based (medium-confidence)	0	1
vOTU-2151	14017	No	NA	21	5	1	Low-quality	Genome-fragment	17.38	HMM-based (lower-bound)	0	1
vOTU-2152	14013	No	NA	18	1	2	Low-quality	Genome-fragment	32.55	AAI-based (medium-confidence)	0	1
vOTU-2155	13990	No	NA	12	3	0	Low-quality	Genome-fragment	35.37	AAI-based (high-confidence)	0	1
vOTU-2156	13985	No	NA	25	0	1	Not-determined	Genome-fragment	NA	NA	0	1	no viral genes detected
vOTU-2158	13982	No	NA	18	12	0	Low-quality	Genome-fragment	42.01	AAI-based (medium-confidence)	0	1
vOTU-2159	13969	No	NA	19	5	1	Low-quality	Genome-fragment	17.32	HMM-based (lower-bound)	0	1
vOTU-2160	13938	No	NA	21	14	0	Low-quality	Genome-fragment	26.65	AAI-based (high-confidence)	0	1
vOTU-2161	13918	No	NA	16	8	0	Low-quality	Genome-fragment	32.08	AAI-based (high-confidence)	0	1
vOTU-2163	13906	No	NA	28	2	1	Low-quality	Genome-fragment	22.08	AAI-based (high-confidence)	0	1
vOTU-2164	13905	No	NA	18	1	2	Low-quality	Genome-fragment	10.73	AAI-based (high-confidence)	0	1
vOTU-2165	13905	No	NA	13	4	1	Low-quality	Genome-fragment	30.26	AAI-based (medium-confidence)	0	1
vOTU-2166	13902	No	NA	17	2	1	Low-quality	Genome-fragment	5.87	AAI-based (high-confidence)	0	1
vOTU-2167	13901	No	NA	17	8	1	Low-quality	Genome-fragment	32.61	AAI-based (high-confidence)	0	1
vOTU-2168	13895	No	NA	8	0	0	Not-determined	Genome-fragment	NA	NA	0	1	no viral genes detected
vOTU-2169	13894	No	NA	30	5	0	Low-quality	Genome-fragment	26.93	HMM-based (lower-bound)	0	1
vOTU-2171	13888	No	NA	25	2	1	Low-quality	Genome-fragment	36.41	AAI-based (medium-confidence)	0	1
vOTU-2173	13870	No	NA	14	2	0	Low-quality	Genome-fragment	9.83	HMM-based (lower-bound)	0	1
vOTU-2174	13847	No	NA	15	0	1	Not-determined	Genome-fragment	NA	NA	0	1	no viral genes detected
vOTU-2175	13839	No	NA	24	7	0	Low-quality	Genome-fragment	29.96	AAI-based (high-confidence)	0	1
vOTU-2177	13836	No	NA	13	1	1	Low-quality	Genome-fragment	7.5	HMM-based (lower-bound)	0	1
vOTU-2180	13817	No	NA	16	0	0	Not-determined	Genome-fragment	NA	NA	0	1	no viral genes detected
vOTU-2182	13809	No	NA	21	0	1	Not-determined	Genome-fragment	NA	NA	0	1	no viral genes detected
vOTU-2183	13800	No	NA	13	2	1	Low-quality	Genome-fragment	30.16	HMM-based (lower-bound)	0	1
vOTU-2184	13799	No	NA	21	3	1	Low-quality	Genome-fragment	21.96	AAI-based (high-confidence)	0	1
vOTU-2185	13797	No	NA	21	3	0	Low-quality	Genome-fragment	30.07	AAI-based (medium-confidence)	0	1
vOTU-2186	13793	No	NA	20	7	0	Low-quality	Genome-fragment	22.68	AAI-based (high-confidence)	0	1.01
vOTU-2187	13790	No	NA	19	2	2	Low-quality	Genome-fragment	37.95	AAI-based (medium-confidence)	0	1
vOTU-2188	13787	No	NA	9	6	0	Low-quality	Genome-fragment	7.52	AAI-based (medium-confidence)	0	1.07
vOTU-2189	13786	No	NA	16	11	0	Low-quality	Genome-fragment	11.65	AAI-based (high-confidence)	0	1
vOTU-2190	13786	No	NA	20	6	0	Low-quality	Genome-fragment	31.61	HMM-based (lower-bound)	0	1
vOTU-2191	13785	No	NA	18	9	0	Low-quality	Genome-fragment	34.82	AAI-based (high-confidence)	0	1
vOTU-2192	13785	No	NA	17	9	1	Low-quality	Genome-fragment	29.54	AAI-based (high-confidence)	0	1
vOTU-2194	13779	No	NA	11	2	0	Low-quality	Genome-fragment	34.98	AAI-based (medium-confidence)	0	1.01
vOTU-2195	13774	No	NA	17	7	0	Medium-quality	Genome-fragment	77.26	AAI-based (medium-confidence)	0	1
vOTU-2196	13758	No	NA	15	3	0	Low-quality	Genome-fragment	37.77	AAI-based (medium-confidence)	0	1
vOTU-2197	13757	No	NA	10	1	4	Low-quality	Genome-fragment	5.59	HMM-based (lower-bound)	0	1.01
vOTU-2198	13752	No	NA	14	1	2	Low-quality	Genome-fragment	13.05	AAI-based (medium-confidence)	0	1
vOTU-2199	13741	No	NA	17	6	0	Low-quality	Genome-fragment	29.2	AAI-based (high-confidence)	0	1
vOTU-2200	13737	No	NA	17	6	0	High-quality	High-quality	100	AAI-based (high-confidence)	0	1
vOTU-2201	13732	No	NA	21	2	1	Low-quality	Genome-fragment	13.67	HMM-based (lower-bound)	0	1
vOTU-2202	13726	No	NA	20	6	0	Low-quality	Genome-fragment	18.47	HMM-based (lower-bound)	0	1
vOTU-2203	13722	No	NA	27	8	0	Low-quality	Genome-fragment	22.09	AAI-based (high-confidence)	0	1
vOTU-2204	13722	No	NA	17	6	0	Low-quality	Genome-fragment	46.18	HMM-based (lower-bound)	0	1
vOTU-2206	13715	No	NA	18	2	0	Low-quality	Genome-fragment	11.33	AAI-based (high-confidence)	0	1
vOTU-2208	13708	No	NA	18	6	0	Low-quality	Genome-fragment	18.44	HMM-based (lower-bound)	0	1
vOTU-2209	13706	No	NA	14	1	1	Low-quality	Genome-fragment	10.39	HMM-based (lower-bound)	0	1
vOTU-2210	13703	No	NA	17	1	0	Low-quality	Genome-fragment	6.17	HMM-based (lower-bound)	0	1
vOTU-2212	13685	No	NA	25	3	0	Low-quality	Genome-fragment	13.1	AAI-based (high-confidence)	0	1
vOTU-2213	13683	No	NA	24	9	0	Low-quality	Genome-fragment	30.06	AAI-based (high-confidence)	0	1
vOTU-2214	13683	No	NA	15	2	0	Low-quality	Genome-fragment	5.3	AAI-based (medium-confidence)	0	1
vOTU-2215	13674	No	NA	13	1	2	Low-quality	Genome-fragment	20.69	HMM-based (lower-bound)	0	1
vOTU-2216	13672	No	NA	16	9	0	Low-quality	Genome-fragment	35.82	AAI-based (medium-confidence)	0	1
vOTU-2219	13658	No	NA	22	2	1	Low-quality	Genome-fragment	19.61	HMM-based (lower-bound)	0	1
vOTU-2220	13650	No	NA	16	1	2	Low-quality	Genome-fragment	15.32	HMM-based (lower-bound)	0	1
vOTU-2221	13644	No	NA	20	2	0	Low-quality	Genome-fragment	9.66	HMM-based (lower-bound)	0	1
vOTU-2222	13640	No	NA	18	6	0	Low-quality	Genome-fragment	36.83	HMM-based (lower-bound)	0	1.01
vOTU-2223	13634	No	NA	19	2	0	Low-quality	Genome-fragment	9.66	HMM-based (lower-bound)	0	1
vOTU-2224	13629	No	NA	15	1	0	Low-quality	Genome-fragment	8.86	AAI-based (high-confidence)	0	1
vOTU-2225	13618	No	NA	18	6	0	Low-quality	Genome-fragment	28.47	AAI-based (medium-confidence)	0	1
vOTU-2226	13615	No	NA	20	1	1	Low-quality	Genome-fragment	20.97	AAI-based (medium-confidence)	0	1
vOTU-2227	13611	No	NA	20	8	0	Low-quality	Genome-fragment	22.08	AAI-based (high-confidence)	0	1
vOTU-2228	13604	No	NA	19	6	0	Low-quality	Genome-fragment	18.3	HMM-based (lower-bound)	0	1
vOTU-2229	13603	No	NA	21	4	1	Low-quality	Genome-fragment	19.88	HMM-based (lower-bound)	0	1
vOTU-2231	13593	No	NA	12	0	1	Low-quality	Genome-fragment	16.63	AAI-based (high-confidence)	0	1	no viral genes detected
vOTU-2232	13575	No	NA	15	11	0	Low-quality	Genome-fragment	10.58	AAI-based (high-confidence)	0	1
vOTU-2233	13574	No	NA	16	7	0	Low-quality	Genome-fragment	28.47	AAI-based (medium-confidence)	0	1
vOTU-2235	13543	No	NA	21	8	0	Low-quality	Genome-fragment	29.86	AAI-based (high-confidence)	0	1
vOTU-2236	13540	No	NA	18	2	1	Low-quality	Genome-fragment	9.29	AAI-based (high-confidence)	0	1
vOTU-2237	13531	No	NA	19	6	0	Low-quality	Genome-fragment	11.62	HMM-based (lower-bound)	0	1
vOTU-2238	13528	No	NA	17	7	0	Low-quality	Genome-fragment	29.32	AAI-based (medium-confidence)	0	1
vOTU-2239	13524	No	NA	26	2	1	Low-quality	Genome-fragment	21.33	AAI-based (high-confidence)	0	1
vOTU-2241	13503	No	NA	15	2	0	Low-quality	Genome-fragment	8.07	AAI-based (medium-confidence)	0	1
vOTU-2242	13500	No	NA	18	2	0	Low-quality	Genome-fragment	9.56	HMM-based (lower-bound)	0	1
vOTU-2244	13491	No	NA	19	3	2	Low-quality	Genome-fragment	9.85	AAI-based (high-confidence)	0	1
vOTU-2245	13487	No	NA	6	2	0	Low-quality	Genome-fragment	20.71	AAI-based (high-confidence)	0	1
vOTU-2246	13486	No	NA	19	6	0	Low-quality	Genome-fragment	17.03	HMM-based (lower-bound)	0	1
vOTU-2247	13479	No	NA	19	1	4	Low-quality	Genome-fragment	9.06	HMM-based (lower-bound)	0	1
vOTU-2248	13475	No	NA	11	1	6	Low-quality	Genome-fragment	19.98	HMM-based (lower-bound)	0	1
vOTU-2251	13455	No	NA	17	9	0	Low-quality	Genome-fragment	25.42	AAI-based (medium-confidence)	0	1
vOTU-2252	13454	No	NA	21	2	1	Low-quality	Genome-fragment	22.24	AAI-based (medium-confidence)	0	1
vOTU-2254	13437	No	NA	21	4	0	Low-quality	Genome-fragment	9.05	AAI-based (high-confidence)	0	1
vOTU-2255	13433	No	NA	13	2	0	High-quality	High-quality	100	HMM-based (lower-bound)	0	1
vOTU-2259	13410	No	NA	16	2	1	Low-quality	Genome-fragment	33.24	AAI-based (high-confidence)	0	1
vOTU-2260	13403	No	NA	18	6	0	Low-quality	Genome-fragment	14.25	HMM-based (lower-bound)	0	1.01
vOTU-2262	13396	No	NA	19	5	2	Low-quality	Genome-fragment	34.5	AAI-based (medium-confidence)	0	1
vOTU-2263	13389	No	NA	22	2	2	Low-quality	Genome-fragment	11.27	AAI-based (high-confidence)	0	1
vOTU-2264	13388	No	NA	23	2	0	Medium-quality	Genome-fragment	71.73	AAI-based (high-confidence)	0	1
vOTU-2266	13387	No	NA	18	14	0	Low-quality	Genome-fragment	29.52	AAI-based (high-confidence)	0	1
vOTU-2268	13362	No	NA	18	11	0	Low-quality	Genome-fragment	28.98	AAI-based (medium-confidence)	0	1
vOTU-2269	13359	No	NA	18	5	0	Low-quality	Genome-fragment	16.57	HMM-based (lower-bound)	0	1.01
vOTU-2270	13358	No	NA	20	11	0	Low-quality	Genome-fragment	28.77	AAI-based (high-confidence)	0	1
vOTU-2271	13338	No	NA	18	8	1	Low-quality	Genome-fragment	32.65	AAI-based (high-confidence)	0	1
vOTU-2273	13329	No	NA	15	4	1	Low-quality	Genome-fragment	10.39	AAI-based (high-confidence)	0	1
vOTU-2274	13328	No	NA	18	0	0	Not-determined	Genome-fragment	NA	NA	0	1	no viral genes detected
vOTU-2276	13326	No	NA	18	5	0	Low-quality	Genome-fragment	14.32	HMM-based (lower-bound)	0	1
vOTU-2277	13313	No	NA	18	1	0	Low-quality	Genome-fragment	29.76	AAI-based (medium-confidence)	0	1.03
vOTU-2278	13308	No	NA	14	2	0	Low-quality	Genome-fragment	5.15	AAI-based (medium-confidence)	0	1
vOTU-2279	13300	No	NA	3	0	0	Low-quality	Genome-fragment	21.92	AAI-based (medium-confidence)	0	1	no viral genes detected
vOTU-2280	13300	No	NA	12	1	0	Low-quality	Genome-fragment	20.12	HMM-based (lower-bound)	0	1
vOTU-2281	13291	No	NA	26	3	1	Low-quality	Genome-fragment	38.54	AAI-based (high-confidence)	0	1
vOTU-2282	13277	No	NA	22	3	0	Low-quality	Genome-fragment	29.66	AAI-based (medium-confidence)	0	1
vOTU-2283	13270	No	NA	17	9	0	Low-quality	Genome-fragment	28.21	AAI-based (high-confidence)	0	1
vOTU-2284	13269	No	NA	16	0	1	Not-determined	Genome-fragment	NA	NA	0	1	no viral genes detected
vOTU-2285	13255	No	NA	17	3	0	Low-quality	Genome-fragment	20.4	HMM-based (lower-bound)	0	1
vOTU-2288	13243	No	NA	13	5	0	Low-quality	Genome-fragment	24.59	AAI-based (medium-confidence)	0	1.01
vOTU-2289	13238	No	NA	16	2	1	Low-quality	Genome-fragment	9.38	HMM-based (lower-bound)	0	1
vOTU-2290	13235	No	NA	19	2	0	Low-quality	Genome-fragment	28.8	AAI-based (high-confidence)	0	1
vOTU-2291	13230	No	NA	15	4	1	Low-quality	Genome-fragment	8.04	AAI-based (high-confidence)	0	1.01
vOTU-2292	13229	No	NA	19	4	0	Low-quality	Genome-fragment	15.25	HMM-based (lower-bound)	0	1
vOTU-2293	13222	No	NA	11	1	3	Low-quality	Genome-fragment	9.53	HMM-based (lower-bound)	0	1
vOTU-2296	13205	No	NA	15	11	0	Low-quality	Genome-fragment	30.86	HMM-based (lower-bound)	0	1
vOTU-2297	13199	No	NA	27	2	0	Low-quality	Genome-fragment	35.11	AAI-based (medium-confidence)	0	1
vOTU-2298	13184	No	NA	13	3	3	Low-quality	Genome-fragment	27.81	AAI-based (medium-confidence)	0	1
vOTU-2300	13182	No	NA	16	9	0	Low-quality	Genome-fragment	34.61	AAI-based (medium-confidence)	0	1
vOTU-2301	13175	No	NA	17	11	0	Low-quality	Genome-fragment	29.02	AAI-based (medium-confidence)	0	1
vOTU-2302	13167	No	NA	21	0	1	Low-quality	Genome-fragment	29.53	AAI-based (medium-confidence)	0	1	no viral genes detected
vOTU-2303	13163	No	NA	21	6	0	Low-quality	Genome-fragment	31.2	AAI-based (medium-confidence)	0	1
vOTU-2304	13162	No	NA	11	1	1	Low-quality	Genome-fragment	6.07	HMM-based (lower-bound)	0	1
vOTU-2305	13155	No	NA	16	10	0	Low-quality	Genome-fragment	38.02	AAI-based (medium-confidence)	0	1
vOTU-2306	13152	No	NA	10	1	0	Low-quality	Genome-fragment	8.81	HMM-based (lower-bound)	0	1.01
vOTU-2308	13134	No	NA	20	12	0	Medium-quality	Genome-fragment	86	AAI-based (medium-confidence)	0	1
vOTU-2310	13131	No	NA	26	5	3	Low-quality	Genome-fragment	10.24	AAI-based (medium-confidence)	0	1
vOTU-2311	13130	No	NA	12	1	0	Low-quality	Genome-fragment	33.15	AAI-based (medium-confidence)	0	1
vOTU-2312	13129	No	NA	21	1	1	Low-quality	Genome-fragment	17.37	HMM-based (lower-bound)	0	1.01
vOTU-2314	13105	No	NA	16	4	0	Low-quality	Genome-fragment	43.95	HMM-based (lower-bound)	0	1
vOTU-2315	13101	No	NA	16	5	0	Low-quality	Genome-fragment	30.52	AAI-based (medium-confidence)	0	1
vOTU-2316	13098	No	NA	13	3	1	Low-quality	Genome-fragment	12.78	HMM-based (lower-bound)	0	1
vOTU-2317	13097	No	NA	21	6	0	Low-quality	Genome-fragment	21.4	AAI-based (high-confidence)	0	1.01
vOTU-2318	13097	No	NA	18	9	0	Low-quality	Genome-fragment	26.81	AAI-based (high-confidence)	0	1
vOTU-2319	13083	No	NA	22	1	0	Low-quality	Genome-fragment	15.89	AAI-based (high-confidence)	0	1
vOTU-2320	13083	No	NA	16	3	2	Low-quality	Genome-fragment	21.58	AAI-based (high-confidence)	0	1
vOTU-2321	13076	No	NA	18	3	0	Low-quality	Genome-fragment	10.19	AAI-based (high-confidence)	0	1
vOTU-2322	13074	No	NA	20	2	0	Low-quality	Genome-fragment	9.26	HMM-based (lower-bound)	0	1
vOTU-2323	13073	No	NA	15	9	0	Low-quality	Genome-fragment	36.08	AAI-based (high-confidence)	0	1
vOTU-2324	13072	No	NA	10	5	0	Low-quality	Genome-fragment	12.8	HMM-based (lower-bound)	0	1
vOTU-2325	13071	No	NA	17	4	1	Low-quality	Genome-fragment	7.48	AAI-based (high-confidence)	0	1
vOTU-2326	13059	No	NA	23	1	0	Low-quality	Genome-fragment	7.22	HMM-based (lower-bound)	0	1
vOTU-2330	13023	No	NA	13	0	1	Not-determined	Genome-fragment	NA	NA	0	1	no viral genes detected
vOTU-2332	13020	No	NA	19	6	0	Low-quality	Genome-fragment	28.69	AAI-based (high-confidence)	0	1
vOTU-2333	13016	No	NA	18	7	1	Low-quality	Genome-fragment	29.05	AAI-based (high-confidence)	0	1
vOTU-2334	12999	No	NA	2	0	1	Not-determined	Genome-fragment	NA	NA	0	1	no viral genes detected
vOTU-2335	12994	No	NA	10	0	0	Not-determined	Genome-fragment	NA	NA	0	1	no viral genes detected
vOTU-2336	12992	No	NA	17	8	0	Low-quality	Genome-fragment	21.31	AAI-based (high-confidence)	0	1
vOTU-2337	12992	No	NA	7	3	0	Low-quality	Genome-fragment	8.4	HMM-based (lower-bound)	0	1
vOTU-2338	12985	No	NA	15	1	1	Low-quality	Genome-fragment	5.85	HMM-based (lower-bound)	0	1
vOTU-2339	12980	No	NA	17	8	0	Low-quality	Genome-fragment	26.92	AAI-based (high-confidence)	0	1
vOTU-2340	12977	No	NA	16	6	0	Low-quality	Genome-fragment	27.86	AAI-based (high-confidence)	0	1
vOTU-2341	12975	No	NA	15	0	0	Low-quality	Genome-fragment	5.02	AAI-based (medium-confidence)	0	1	no viral genes detected
vOTU-2342	12962	No	NA	16	3	0	High-quality	High-quality	95.28	AAI-based (medium-confidence)	0	1
vOTU-2343	12959	No	NA	15	2	0	Low-quality	Genome-fragment	13.11	AAI-based (high-confidence)	0	1
vOTU-2345	12951	No	NA	21	6	0	Low-quality	Genome-fragment	16.25	HMM-based (lower-bound)	0	1
vOTU-2346	12947	No	NA	10	1	1	Low-quality	Genome-fragment	4.99	AAI-based (medium-confidence)	0	1
vOTU-2347	12940	No	NA	23	2	1	Low-quality	Genome-fragment	17.86	HMM-based (lower-bound)	0	1	low-confidence DTR
vOTU-2349	12927	No	NA	16	12	0	Low-quality	Genome-fragment	29.11	AAI-based (high-confidence)	0	1
vOTU-2350	12925	No	NA	18	9	0	Low-quality	Genome-fragment	22.22	AAI-based (medium-confidence)	0	1
vOTU-2352	12921	No	NA	15	6	1	Low-quality	Genome-fragment	22.31	AAI-based (high-confidence)	0	1
vOTU-2353	12917	No	NA	16	8	0	Low-quality	Genome-fragment	26.71	AAI-based (medium-confidence)	0	1
vOTU-2354	12916	No	NA	16	10	1	Low-quality	Genome-fragment	27.72	AAI-based (high-confidence)	0	1
vOTU-2355	12911	No	NA	19	4	0	Low-quality	Genome-fragment	27.18	AAI-based (high-confidence)	0	1
vOTU-2356	12907	No	NA	38	2	0	Low-quality	Genome-fragment	10.07	AAI-based (medium-confidence)	0	1
vOTU-2357	12905	No	NA	15	0	1	Not-determined	Genome-fragment	NA	NA	0	1	no viral genes detected
vOTU-2359	12885	No	NA	20	7	0	Low-quality	Genome-fragment	36.63	AAI-based (medium-confidence)	0	1
vOTU-2360	12878	No	NA	15	7	0	Low-quality	Genome-fragment	26.06	AAI-based (medium-confidence)	0	1
vOTU-2362	12867	No	NA	15	6	0	Low-quality	Genome-fragment	20.95	AAI-based (medium-confidence)	0	1
vOTU-2363	12865	No	NA	11	1	4	Low-quality	Genome-fragment	18.32	HMM-based (lower-bound)	0	1
vOTU-2364	12864	No	NA	19	2	0	Low-quality	Genome-fragment	26.98	HMM-based (lower-bound)	0	1
vOTU-2365	12854	No	NA	17	7	1	Low-quality	Genome-fragment	28.64	AAI-based (high-confidence)	0	1
vOTU-2366	12850	No	NA	18	7	0	Low-quality	Genome-fragment	27.3	AAI-based (high-confidence)	0	1.01
vOTU-2367	12850	No	NA	15	5	0	Low-quality	Genome-fragment	27.16	AAI-based (high-confidence)	0	1
vOTU-2369	12835	No	NA	14	2	1	Low-quality	Genome-fragment	34.22	AAI-based (medium-confidence)	0	1
vOTU-2372	12828	No	NA	15	0	1	Not-determined	Genome-fragment	NA	NA	0	1	no viral genes detected
vOTU-2373	12827	No	NA	19	15	0	Low-quality	Genome-fragment	27.36	AAI-based (high-confidence)	0	1
vOTU-2374	12821	No	NA	21	4	2	Low-quality	Genome-fragment	9.99	AAI-based (high-confidence)	0	1
vOTU-2375	12818	No	NA	27	6	0	Low-quality	Genome-fragment	32.8	AAI-based (high-confidence)	0	1.01
vOTU-2376	12809	No	NA	14	5	0	Low-quality	Genome-fragment	27.18	AAI-based (high-confidence)	0	1
vOTU-2377	12804	No	NA	13	0	0	Not-determined	Genome-fragment	NA	NA	0	1	no viral genes detected
vOTU-2378	12804	No	NA	12	8	0	Low-quality	Genome-fragment	31.75	AAI-based (medium-confidence)	0	1
vOTU-2379	12802	No	NA	10	1	0	Low-quality	Genome-fragment	7.91	HMM-based (lower-bound)	0	1
vOTU-2380	12800	No	NA	6	1	2	Low-quality	Genome-fragment	19.79	AAI-based (medium-confidence)	0	1
vOTU-2381	12799	No	NA	28	4	0	Low-quality	Genome-fragment	20.12	AAI-based (high-confidence)	0	1
vOTU-2382	12799	No	NA	21	6	0	Low-quality	Genome-fragment	17.81	HMM-based (lower-bound)	0	1
vOTU-2383	12793	No	NA	21	2	0	Low-quality	Genome-fragment	35.32	AAI-based (high-confidence)	0	1
vOTU-2385	12779	No	NA	17	1	0	Low-quality	Genome-fragment	10.77	AAI-based (high-confidence)	0	1
vOTU-2386	12778	No	NA	24	1	1	Low-quality	Genome-fragment	16.29	HMM-based (lower-bound)	0	1.01	low-confidence DTR
vOTU-2389	12760	No	NA	32	5	0	Low-quality	Genome-fragment	35.55	AAI-based (high-confidence)	0	1
vOTU-2390	12754	No	NA	21	6	0	High-quality	High-quality	92.94	AAI-based (high-confidence)	0	1
vOTU-2391	12752	No	NA	17	6	0	Low-quality	Genome-fragment	27.57	AAI-based (high-confidence)	0	1
vOTU-2392	12751	No	NA	16	0	0	Not-determined	Genome-fragment	NA	NA	0	1	no viral genes detected
vOTU-2394	12744	No	NA	28	2	0	Low-quality	Genome-fragment	8.19	AAI-based (medium-confidence)	0	1
vOTU-2396	12739	No	NA	21	2	1	Low-quality	Genome-fragment	20.76	AAI-based (high-confidence)	0	1
vOTU-2398	12719	No	NA	26	2	1	Low-quality	Genome-fragment	11.51	AAI-based (medium-confidence)	0	1
vOTU-2399	12716	No	NA	17	1	0	Low-quality	Genome-fragment	9.16	HMM-based (lower-bound)	0	1
vOTU-2400	12710	No	NA	17	9	1	Low-quality	Genome-fragment	34.85	AAI-based (high-confidence)	0	1
vOTU-2401	12709	No	NA	29	2	0	Low-quality	Genome-fragment	9.47	AAI-based (high-confidence)	0	1
vOTU-2402	12707	No	NA	14	1	0	Low-quality	Genome-fragment	15.85	HMM-based (lower-bound)	0	1
vOTU-2403	12704	No	NA	15	3	1	Low-quality	Genome-fragment	9.9	AAI-based (high-confidence)	0	1
vOTU-2405	12696	No	NA	25	7	0	Low-quality	Genome-fragment	25.28	AAI-based (medium-confidence)	0	1
vOTU-2407	12693	No	NA	20	5	1	Low-quality	Genome-fragment	39.06	AAI-based (high-confidence)	0	1
vOTU-2408	12664	No	NA	14	3	0	Low-quality	Genome-fragment	29.16	AAI-based (high-confidence)	0	1
vOTU-2410	12659	No	NA	20	11	0	Low-quality	Genome-fragment	34.91	AAI-based (high-confidence)	0	1
vOTU-2412	12651	No	NA	16	1	3	Low-quality	Genome-fragment	7.96	HMM-based (lower-bound)	0	1
vOTU-2413	12648	No	NA	16	2	1	Low-quality	Genome-fragment	8.63	HMM-based (lower-bound)	0	1
vOTU-2416	12643	No	NA	20	5	0	Low-quality	Genome-fragment	15.67	HMM-based (lower-bound)	0	1
vOTU-2417	12634	No	NA	14	7	0	Low-quality	Genome-fragment	28.15	AAI-based (high-confidence)	0	1
vOTU-2419	12621	No	NA	17	0	0	Low-quality	Genome-fragment	28.37	AAI-based (medium-confidence)	0	1	no viral genes detected
vOTU-2420	12620	No	NA	17	2	0	Low-quality	Genome-fragment	8.94	HMM-based (lower-bound)	0	1
vOTU-2421	12619	No	NA	12	6	0	Low-quality	Genome-fragment	8.44	AAI-based (medium-confidence)	0	1
vOTU-2422	12618	No	NA	20	3	2	Low-quality	Genome-fragment	25.72	HMM-based (lower-bound)	0	1
vOTU-2423	12604	No	NA	19	6	0	Low-quality	Genome-fragment	15.34	HMM-based (lower-bound)	0	1
vOTU-2424	12597	No	NA	12	1	3	Low-quality	Genome-fragment	8.47	HMM-based (lower-bound)	0	1
vOTU-2425	12580	No	NA	18	1	1	Low-quality	Genome-fragment	19.7	HMM-based (lower-bound)	0	1
vOTU-2429	12547	No	NA	10	3	0	Low-quality	Genome-fragment	10.79	AAI-based (medium-confidence)	0	1
vOTU-2430	12546	No	NA	15	11	1	Low-quality	Genome-fragment	26.98	AAI-based (medium-confidence)	0	1
vOTU-2431	12546	No	NA	16	13	0	Low-quality	Genome-fragment	10.66	AAI-based (high-confidence)	0	1
vOTU-2432	12542	No	NA	15	0	1	Not-determined	Genome-fragment	NA	NA	0	1	no viral genes detected
vOTU-2433	12527	No	NA	16	10	0	Low-quality	Genome-fragment	31.24	AAI-based (medium-confidence)	0	1
vOTU-2434	12526	No	NA	21	3	1	Low-quality	Genome-fragment	20.16	AAI-based (medium-confidence)	0	1
vOTU-2435	12515	No	NA	14	0	0	Not-determined	Genome-fragment	NA	NA	0	1	no viral genes detected
vOTU-2436	12510	No	NA	17	13	0	Low-quality	Genome-fragment	27.21	AAI-based (high-confidence)	0	1
vOTU-2437	12507	No	NA	16	1	1	Low-quality	Genome-fragment	14.04	HMM-based (lower-bound)	0	1
vOTU-2438	12506	No	NA	16	8	0	Low-quality	Genome-fragment	26.38	AAI-based (high-confidence)	0	1
vOTU-2441	12495	No	NA	16	1	5	Low-quality	Genome-fragment	21.4	AAI-based (high-confidence)	0	1
vOTU-2442	12494	No	NA	31	9	1	Low-quality	Genome-fragment	29.44	AAI-based (high-confidence)	0	1
vOTU-2443	12493	No	NA	27	2	1	Low-quality	Genome-fragment	11.2	AAI-based (high-confidence)	0	1
vOTU-2444	12493	No	NA	25	5	0	Low-quality	Genome-fragment	10.46	AAI-based (high-confidence)	0	1
vOTU-2445	12492	No	NA	20	6	0	Low-quality	Genome-fragment	9.2	AAI-based (high-confidence)	0	1
vOTU-2446	12489	No	NA	26	7	0	Low-quality	Genome-fragment	20.66	AAI-based (high-confidence)	0	1
vOTU-2447	12484	No	NA	10	0	0	Not-determined	Genome-fragment	NA	NA	0	1	no viral genes detected
vOTU-2448	12483	No	NA	12	0	0	Low-quality	Genome-fragment	11.96	AAI-based (medium-confidence)	0	1	no viral genes detected
vOTU-2450	12474	No	NA	17	4	2	Low-quality	Genome-fragment	22.31	AAI-based (medium-confidence)	0	1
vOTU-2451	12461	No	NA	21	3	0	Low-quality	Genome-fragment	27.32	AAI-based (high-confidence)	0	1
vOTU-2452	12461	No	NA	14	7	0	Low-quality	Genome-fragment	26.96	AAI-based (medium-confidence)	0	1
vOTU-2453	12451	No	NA	18	8	0	Low-quality	Genome-fragment	34.6	AAI-based (medium-confidence)	0	1
vOTU-2454	12446	No	NA	8	0	6	Not-determined	Genome-fragment	NA	NA	0	1	no viral genes detected
vOTU-2455	12441	No	NA	15	1	9	Low-quality	Genome-fragment	5.05	HMM-based (lower-bound)	0	1
vOTU-2458	12430	No	NA	19	0	1	Low-quality	Genome-fragment	18.92	AAI-based (high-confidence)	0	1	no viral genes detected
vOTU-2459	12422	No	NA	16	2	0	Low-quality	Genome-fragment	11.9	HMM-based (lower-bound)	0	1
vOTU-2461	12416	No	NA	16	1	0	High-quality	High-quality	100	HMM-based (lower-bound)	0	1
vOTU-2462	12415	No	NA	21	6	0	Low-quality	Genome-fragment	23.89	AAI-based (medium-confidence)	0	1
vOTU-2463	12404	No	NA	19	2	1	Low-quality	Genome-fragment	19.74	AAI-based (medium-confidence)	0	1
vOTU-2464	12404	No	NA	14	10	0	Low-quality	Genome-fragment	20.46	AAI-based (medium-confidence)	0	1
vOTU-2465	12397	No	NA	19	3	1	Low-quality	Genome-fragment	15.18	HMM-based (lower-bound)	0	1
vOTU-2466	12377	No	NA	17	13	0	Low-quality	Genome-fragment	27.48	AAI-based (medium-confidence)	0	1
vOTU-2467	12369	No	NA	16	10	1	Low-quality	Genome-fragment	33.93	AAI-based (high-confidence)	0	1
vOTU-2469	12364	No	NA	29	0	1	Low-quality	Genome-fragment	17.75	AAI-based (high-confidence)	0	1	no viral genes detected
vOTU-2471	12348	No	NA	15	9	0	Low-quality	Genome-fragment	31.34	AAI-based (high-confidence)	0	1
vOTU-2472	12345	No	NA	19	8	2	Low-quality	Genome-fragment	21.69	AAI-based (medium-confidence)	0	1
vOTU-2473	12334	No	NA	17	6	0	Low-quality	Genome-fragment	10.26	AAI-based (high-confidence)	0	1
vOTU-2475	12331	No	NA	15	10	0	Low-quality	Genome-fragment	25.89	AAI-based (high-confidence)	0	1
vOTU-2476	12331	No	NA	14	7	1	Low-quality	Genome-fragment	25.93	AAI-based (high-confidence)	0	1
vOTU-2477	12330	No	NA	31	4	0	Low-quality	Genome-fragment	18.63	AAI-based (high-confidence)	0	1
vOTU-2478	12329	No	NA	19	5	1	Low-quality	Genome-fragment	20.45	AAI-based (high-confidence)	0	1
vOTU-2479	12319	No	NA	13	3	1	Low-quality	Genome-fragment	13.99	AAI-based (medium-confidence)	0	1
vOTU-2480	12313	No	NA	14	1	2	Low-quality	Genome-fragment	13.82	HMM-based (lower-bound)	0	1
vOTU-2481	12308	No	NA	8	2	0	Low-quality	Genome-fragment	27.63	AAI-based (high-confidence)	0	1.03
vOTU-2482	12305	No	NA	16	14	0	Low-quality	Genome-fragment	25.93	AAI-based (medium-confidence)	0	1
vOTU-2483	12304	No	NA	14	0	0	Low-quality	Genome-fragment	18.82	AAI-based (medium-confidence)	0	1	no viral genes detected
vOTU-2485	12288	No	NA	6	0	0	Low-quality	Genome-fragment	19.59	AAI-based (medium-confidence)	0	1	no viral genes detected
vOTU-2486	12285	No	NA	18	6	0	Low-quality	Genome-fragment	25.08	AAI-based (high-confidence)	0	1
vOTU-2488	12270	No	NA	13	1	0	Low-quality	Genome-fragment	26.71	AAI-based (medium-confidence)	0	1
vOTU-2489	12268	No	NA	18	3	1	Low-quality	Genome-fragment	9.56	AAI-based (high-confidence)	0	1
vOTU-2491	12263	No	NA	16	6	0	Low-quality	Genome-fragment	17.28	AAI-based (high-confidence)	0	1
vOTU-2492	12253	No	NA	16	1	6	Low-quality	Genome-fragment	20.74	HMM-based (lower-bound)	0	1
vOTU-2493	12252	No	NA	14	1	1	Low-quality	Genome-fragment	7.26	HMM-based (lower-bound)	0	1
vOTU-2494	12252	No	NA	15	8	0	Low-quality	Genome-fragment	23.28	AAI-based (high-confidence)	0	1
vOTU-2496	12244	No	NA	17	4	1	Low-quality	Genome-fragment	36.34	AAI-based (medium-confidence)	0	1
vOTU-2497	12242	No	NA	11	4	0	Low-quality	Genome-fragment	28.86	AAI-based (medium-confidence)	0	1
vOTU-2500	12238	No	NA	10	0	0	Not-determined	Genome-fragment	NA	NA	0	1	no viral genes detected
vOTU-2503	12232	No	NA	23	2	0	Low-quality	Genome-fragment	25.78	HMM-based (lower-bound)	0	1
vOTU-2504	12230	No	NA	18	2	0	Low-quality	Genome-fragment	9.47	AAI-based (medium-confidence)	0	1
vOTU-2505	12226	No	NA	16	2	1	Low-quality	Genome-fragment	10.77	AAI-based (medium-confidence)	0	1
vOTU-2507	12220	No	NA	15	2	0	Low-quality	Genome-fragment	16.84	AAI-based (medium-confidence)	0	1
vOTU-2509	12201	No	NA	24	3	0	Low-quality	Genome-fragment	15.1	AAI-based (medium-confidence)	0	1
vOTU-2510	12196	No	NA	17	4	0	Low-quality	Genome-fragment	34.98	AAI-based (medium-confidence)	0	1
vOTU-2511	12188	No	NA	6	0	0	Not-determined	Genome-fragment	NA	NA	0	1	no viral genes detected
vOTU-2512	12187	No	NA	18	5	1	Low-quality	Genome-fragment	26.74	AAI-based (high-confidence)	0	1
vOTU-2513	12183	No	NA	12	6	0	Low-quality	Genome-fragment	25.52	AAI-based (high-confidence)	0	1
vOTU-2514	12178	No	NA	15	6	0	Low-quality	Genome-fragment	26.41	AAI-based (high-confidence)	0	1
vOTU-2515	12159	No	NA	10	1	1	Low-quality	Genome-fragment	5.61	HMM-based (lower-bound)	0	1.01
vOTU-2516	12156	No	NA	22	1	1	Low-quality	Genome-fragment	6.87	HMM-based (lower-bound)	0	1
vOTU-2517	12151	No	NA	23	1	1	Low-quality	Genome-fragment	33.95	AAI-based (medium-confidence)	0	1
vOTU-2519	12145	No	NA	23	2	0	Low-quality	Genome-fragment	7.04	AAI-based (high-confidence)	0	1
vOTU-2520	12138	No	NA	21	4	1	Low-quality	Genome-fragment	27.9	AAI-based (medium-confidence)	0	1
vOTU-2521	12135	No	NA	18	3	0	Low-quality	Genome-fragment	7.7	AAI-based (high-confidence)	0	1
vOTU-2522	12127	No	NA	21	3	1	Low-quality	Genome-fragment	31.23	AAI-based (medium-confidence)	0	1
vOTU-2523	12122	No	NA	23	2	2	Low-quality	Genome-fragment	27.75	AAI-based (medium-confidence)	0	1
vOTU-2524	12119	No	NA	13	5	0	Low-quality	Genome-fragment	33.29	AAI-based (medium-confidence)	0	1.01
vOTU-2525	12115	No	NA	22	3	1	Low-quality	Genome-fragment	26.38	AAI-based (high-confidence)	0	1
vOTU-2526	12114	No	NA	22	1	0	Low-quality	Genome-fragment	36.27	HMM-based (lower-bound)	0	1.01
vOTU-2527	12107	No	NA	18	5	0	Low-quality	Genome-fragment	33.18	AAI-based (medium-confidence)	0	1
vOTU-2528	12106	No	NA	12	6	0	Low-quality	Genome-fragment	22.08	AAI-based (medium-confidence)	0	1
vOTU-2529	12102	No	NA	19	11	0	Low-quality	Genome-fragment	35.78	AAI-based (medium-confidence)	0	1
vOTU-2530	12086	No	NA	15	0	0	Not-determined	Genome-fragment	NA	NA	0	1	no viral genes detected
vOTU-2531	12085	No	NA	9	0	0	Not-determined	Genome-fragment	NA	NA	0	1.05	no viral genes detected
vOTU-2532	12082	No	NA	18	4	1	Low-quality	Genome-fragment	31.88	AAI-based (medium-confidence)	0	1
vOTU-2533	12080	No	NA	18	6	0	Low-quality	Genome-fragment	16.25	HMM-based (lower-bound)	0	1
vOTU-2534	12077	No	NA	18	8	0	Low-quality	Genome-fragment	22.34	AAI-based (high-confidence)	0	1
vOTU-2535	12076	No	NA	15	2	0	Low-quality	Genome-fragment	26.69	AAI-based (high-confidence)	0	1.01
vOTU-2537	12073	No	NA	18	1	1	Low-quality	Genome-fragment	32.01	AAI-based (high-confidence)	0	1
vOTU-2538	12069	No	NA	15	11	0	Low-quality	Genome-fragment	25.81	AAI-based (high-confidence)	0	1
vOTU-2539	12064	No	NA	25	1	1	Low-quality	Genome-fragment	17.32	HMM-based (lower-bound)	0	1
vOTU-2540	12064	No	NA	12	4	0	Low-quality	Genome-fragment	26.23	AAI-based (high-confidence)	0	1
vOTU-2541	12062	No	NA	15	12	0	Low-quality	Genome-fragment	33.25	AAI-based (high-confidence)	0	1
vOTU-2543	12058	No	NA	15	7	0	Low-quality	Genome-fragment	25.02	AAI-based (high-confidence)	0	1
vOTU-2544	12055	No	NA	17	9	0	Low-quality	Genome-fragment	33.36	AAI-based (medium-confidence)	0	1
vOTU-2545	12053	No	NA	20	4	0	Low-quality	Genome-fragment	35.69	AAI-based (high-confidence)	0	1
vOTU-2546	12051	No	NA	15	0	3	Not-determined	Genome-fragment	NA	NA	0	1.01	no viral genes detected; low-confidence DTR
vOTU-2547	12051	No	NA	15	7	0	Low-quality	Genome-fragment	19.95	AAI-based (high-confidence)	0	1
vOTU-2548	12048	No	NA	15	3	0	Low-quality	Genome-fragment	25.15	AAI-based (high-confidence)	0	1
vOTU-2550	12033	No	NA	13	2	0	Low-quality	Genome-fragment	10.79	AAI-based (high-confidence)	0	1
vOTU-2551	12032	No	NA	20	1	1	Low-quality	Genome-fragment	15.34	HMM-based (lower-bound)	0	1
vOTU-2552	12028	No	NA	21	10	0	Low-quality	Genome-fragment	25.94	AAI-based (medium-confidence)	0	1
vOTU-2553	12026	No	NA	19	11	0	Low-quality	Genome-fragment	25.55	AAI-based (high-confidence)	0	1
vOTU-2554	12023	No	NA	29	11	0	Low-quality	Genome-fragment	22.11	AAI-based (medium-confidence)	0	1
vOTU-2555	12020	No	NA	19	2	0	Low-quality	Genome-fragment	25.15	HMM-based (lower-bound)	0	1
vOTU-2556	12019	No	NA	26	0	0	Low-quality	Genome-fragment	9.37	AAI-based (high-confidence)	0	1	no viral genes detected
vOTU-2557	12018	No	NA	11	0	0	Not-determined	Genome-fragment	NA	NA	0	1	no viral genes detected
vOTU-2558	12017	No	NA	16	2	0	Low-quality	Genome-fragment	7.52	HMM-based (lower-bound)	0	2.01	high kmer_freq may indicate large duplication; low-confidence DTR
vOTU-2559	12010	No	NA	17	6	0	Low-quality	Genome-fragment	28.41	AAI-based (high-confidence)	0	1
[truncated: 3,031 more rows]
