# Supplementary material for: Antidepressants amitriptyline, fluoxetine, and traditional Chinese medicine Xiaoyaosan caused alterations in gut DNA virome composition and function in rats exposed chronic unpredictable mild stress
Source: Front Microbiol. 2023 Apr 14;14:1132403. doi: 10.3389/fmicb.2023.1132403 (PMC10140408; doi:10.3389/fmicb.2023.1132403)
Supplement: SUPPLEMENTARY TABLE S3 — CRISPR-Cas spacer in our metagenomic scaffolds matches from the viral sequences in each group. [file Table_3.xlsx]

## Sheet: Sheet1
Supplementary Table S3. CRISPR-Cas spacer in our metagenomic scaffolds matches from the viral sequences in each group
Group name	virus	host_anno	spacer
HC	vOTU-10	Alistipes communis (taxid 2585118)	NODE_18798_length_4574_cov_4.524350
HC	vOTU-1018	Flavonifractor plautii (taxid 292800)	NODE_9171_length_8981_cov_5.133760
HC	vOTU-1020	Ruthenibacterium lactatiformans (taxid 1550024)	NODE_276673_length_638_cov_2.153298
HC	vOTU-1020	Paenibacillus sp. 32O-W (taxid 1695218)	NODE_42767_length_2361_cov_3.994308
HC	vOTU-1020	Flavonifractor plautii (taxid 292800)	NODE_475_length_102441_cov_62.395442
HC	vOTU-1020	Paenibacillus sp. 32O-W (taxid 1695218)	NODE_648932_length_352_cov_1.687273
HC	vOTU-1020	Flavonifractor plautii (taxid 292800)	NODE_8633_length_9566_cov_4.692486
HC	vOTU-1022	Lachnospiraceae bacterium GAM79 (taxid 2109691)	NODE_2456_length_33187_cov_7.784325
HC	vOTU-1024	Lachnospiraceae bacterium GAM79 (taxid 2109691)	NODE_174_length_162071_cov_8.076398
HC	vOTU-1039	unclassified (taxid 0)	NODE_86527_length_1425_cov_1.853116
HC	vOTU-1040	Flavonifractor plautii (taxid 292800)	NODE_475_length_102441_cov_62.395442
HC	vOTU-1040	Clostridiales (taxid 186802)	NODE_671118_length_344_cov_0.962547
HC	vOTU-1087	Clostridiales bacterium (taxid 1898207)	NODE_59352_length_1858_cov_4.418866
HC	vOTU-1094	Roseburia intestinalis L1-82 (taxid 536231)	NODE_5_length_443375_cov_48.596914
HC	vOTU-1094	unclassified (taxid 0)	NODE_56302_length_1930_cov_27.390178
HC	vOTU-1096	unclassified (taxid 0)	NODE_122821_length_1116_cov_1.976901
HC	vOTU-1096	unclassified (taxid 0)	NODE_746891_length_318_cov_1.012448
HC	vOTU-1098	unclassified (taxid 0)	NODE_267625_length_653_cov_1.477431
HC	vOTU-1098	Alphaproteobacteria (taxid 28211)	NODE_348126_length_547_cov_1.810638
HC	vOTU-1118	Prevotella ruminicola 23 (taxid 264731)	NODE_3000_length_27724_cov_77.141064
HC	vOTU-1127	Clostridiales bacterium (taxid 1898207)	NODE_384729_length_511_cov_1.156682
HC	vOTU-1130	unclassified (taxid 0)	NODE_561957_length_391_cov_0.920382
HC	vOTU-1130	unclassified (taxid 0)	NODE_643576_length_354_cov_2.162455
HC	vOTU-1143	Flavonifractor plautii (taxid 292800)	NODE_475_length_102441_cov_62.395442
HC	vOTU-1151	Roseburia intestinalis L1-82 (taxid 536231)	NODE_5_length_443375_cov_48.596914
HC	vOTU-1174	Blautia producta (taxid 33035)	NODE_1691_length_45565_cov_18.152524
HC	vOTU-1174	Blautia producta (taxid 33035)	NODE_230_length_142158_cov_16.344705
HC	vOTU-1180	unclassified (taxid 0)	NODE_561957_length_391_cov_0.920382
HC	vOTU-1185	unclassified (taxid 0)	NODE_721426_length_326_cov_1.445783
HC	vOTU-1203	Alistipes communis (taxid 2585118)	NODE_18798_length_4574_cov_4.524350
HC	vOTU-1222	unclassified (taxid 0)	NODE_605456_length_370_cov_1.815700
HC	vOTU-1231	unclassified (taxid 0)	NODE_273961_length_642_cov_32.699115
HC	vOTU-1231	Duncaniella (taxid 2518495)	NODE_9285_length_8894_cov_68.692299
HC	vOTU-1245	Lactobacillus pentosus KCA1 (taxid 1136177)	NODE_903_length_69965_cov_11.662961
HC	vOTU-1269	Flavonifractor plautii (taxid 292800)	NODE_475_length_102441_cov_62.395442
HC	vOTU-1269	Paenibacillus sp. 32O-W (taxid 1695218)	NODE_648932_length_352_cov_1.687273
HC	vOTU-1289	Flavonifractor plautii (taxid 292800)	NODE_475_length_102441_cov_62.395442
HC	vOTU-1289	unclassified (taxid 0)	NODE_788028_length_305_cov_2.030702
HC	vOTU-1289	Flavonifractor plautii (taxid 292800)	NODE_9171_length_8981_cov_5.133760
HC	vOTU-1297	Alistipes communis (taxid 2585118)	NODE_18798_length_4574_cov_4.524350
HC	vOTU-13	unclassified (taxid 0)	NODE_107668_length_1222_cov_2.775546
HC	vOTU-1312	unclassified (taxid 0)	NODE_86527_length_1425_cov_1.853116
HC	vOTU-1352	Clostridiales bacterium (taxid 1898207)	NODE_59352_length_1858_cov_4.418866
HC	vOTU-1358	Lachnoclostridium phocaeense (taxid 1871021)	NODE_10_length_384562_cov_12.648891
HC	vOTU-1381	unclassified (taxid 0)	NODE_290966_length_617_cov_1.548148
HC	vOTU-1388	Clostridiales bacterium CCNA10 (taxid 2109688)	NODE_518_length_98307_cov_19.735335
HC	vOTU-1392	unclassified (taxid 0)	NODE_313984_length_586_cov_78.493124
HC	vOTU-1403	unclassified (taxid 0)	NODE_605456_length_370_cov_1.815700
HC	vOTU-1404	Clostridiales (taxid 186802)	NODE_671118_length_344_cov_0.962547
HC	vOTU-1409	Clostridiales bacterium (taxid 1898207)	NODE_562724_length_390_cov_1.776358
HC	vOTU-1425	unclassified (taxid 0)	NODE_105971_length_1236_cov_1.830026
HC	vOTU-1446	Flavonifractor plautii (taxid 292800)	NODE_475_length_102441_cov_62.395442
HC	vOTU-1482	unclassified (taxid 0)	NODE_267625_length_653_cov_1.477431
HC	vOTU-1532	unclassified (taxid 0)	NODE_416622_length_483_cov_2.908867
HC	vOTU-1559	[Ruminococcus] gnavus ATCC 29149 (taxid 411470)	NODE_664307_length_346_cov_1.843866
HC	vOTU-1563	unclassified (taxid 0)	NODE_775179_length_309_cov_1.517241
HC	vOTU-157	unclassified (taxid 0)	NODE_525018_length_410_cov_1.588589
HC	vOTU-1597	Bacteroides (taxid 816)	NODE_6198_length_13398_cov_10.092035
HC	vOTU-1597	unclassified (taxid 0)	NODE_94730_length_1335_cov_7.817170
HC	vOTU-161	Clostridiales bacterium CCNA10 (taxid 2109688)	NODE_518_length_98307_cov_19.735335
HC	vOTU-165	Monaibacterium sp. ALG8 (taxid 2715211)	NODE_3365_length_24895_cov_77.783061
HC	vOTU-1679	unclassified (taxid 0)	NODE_313984_length_586_cov_78.493124
HC	vOTU-1712	Blautia producta (taxid 33035)	NODE_230_length_142158_cov_16.344705
HC	vOTU-1768	Aminipila butyrica (taxid 433296)	NODE_2520_length_32553_cov_8.639672
HC	vOTU-1772	Clostridiales bacterium (taxid 1898207)	NODE_107440_length_1224_cov_2.139494
HC	vOTU-1772	Clostridiales bacterium (taxid 1898207)	NODE_70907_length_1637_cov_4.359615
HC	vOTU-1795	unclassified (taxid 0)	NODE_171762_length_886_cov_1.699629
HC	vOTU-1869	Flavonifractor plautii (taxid 292800)	NODE_475_length_102441_cov_62.395442
HC	vOTU-1869	unclassified (taxid 0)	NODE_788028_length_305_cov_2.030702
HC	vOTU-1969	Clostridiales (taxid 186802)	NODE_126450_length_1094_cov_2.498525
HC	vOTU-1972	Oscillospiraceae (taxid 216572)	NODE_79739_length_1509_cov_5.574022
HC	vOTU-1975	Roseburia intestinalis L1-82 (taxid 536231)	NODE_5_length_443375_cov_48.596914
HC	vOTU-1992	Flavonifractor plautii (taxid 292800)	NODE_475_length_102441_cov_62.395442
HC	vOTU-1992	unclassified (taxid 0)	NODE_788028_length_305_cov_2.030702
HC	vOTU-2001	Flavonifractor plautii (taxid 292800)	NODE_475_length_102441_cov_62.395442
HC	vOTU-2001	Flavonifractor plautii (taxid 292800)	NODE_8633_length_9566_cov_4.692486
HC	vOTU-2115	[Ruminococcus] gnavus ATCC 29149 (taxid 411470)	NODE_2009_length_39774_cov_9.786558
HC	vOTU-2127	unclassified (taxid 0)	NODE_416622_length_483_cov_2.908867
HC	vOTU-218	Duncaniella (taxid 2518495)	NODE_9285_length_8894_cov_68.692299
HC	vOTU-2197	unclassified (taxid 0)	NODE_46922_length_2205_cov_2.854323
HC	vOTU-2197	Clostridiales bacterium CCNA10 (taxid 2109688)	NODE_53606_length_1999_cov_5.009365
HC	vOTU-2222	unclassified (taxid 0)	NODE_122821_length_1116_cov_1.976901
HC	vOTU-2239	Duncaniella dubosii (taxid 2518971)	NODE_409_length_110173_cov_68.786704
HC	vOTU-23	Flavonifractor plautii (taxid 292800)	NODE_331_length_122911_cov_16.822948
HC	vOTU-2334	Paenibacillus sp. CAA11 (taxid 1532905)	NODE_236600_length_709_cov_2.878165
HC	vOTU-2353	Blautia producta (taxid 33035)	NODE_230_length_142158_cov_16.344705
HC	vOTU-236	unclassified Bacteroides (taxid 2646097)	NODE_23412_length_3792_cov_6.793809
HC	vOTU-238	unclassified (taxid 0)	NODE_405605_length_492_cov_5.848193
HC	vOTU-244	unclassified Bacteroides (taxid 2646097)	NODE_23412_length_3792_cov_6.793809
HC	vOTU-245	unclassified (taxid 0)	NODE_233977_length_715_cov_1.429467
HC	vOTU-2458	Duncaniella dubosii (taxid 2518971)	NODE_409_length_110173_cov_68.786704
HC	vOTU-2467	Flavonifractor plautii (taxid 292800)	NODE_475_length_102441_cov_62.395442
HC	vOTU-2467	Paenibacillus sp. 32O-W (taxid 1695218)	NODE_648932_length_352_cov_1.687273
HC	vOTU-2467	Flavonifractor plautii (taxid 292800)	NODE_8633_length_9566_cov_4.692486
HC	vOTU-2521	Roseburia intestinalis L1-82 (taxid 536231)	NODE_5_length_443375_cov_48.596914
HC	vOTU-2522	unclassified (taxid 0)	NODE_721426_length_326_cov_1.445783
HC	vOTU-2532	unclassified (taxid 0)	NODE_721426_length_326_cov_1.445783
HC	vOTU-2535	Prevotella ruminicola 23 (taxid 264731)	NODE_3000_length_27724_cov_77.141064
HC	vOTU-2540	Clostridiales bacterium (taxid 1898207)	NODE_107440_length_1224_cov_2.139494
HC	vOTU-2599	Alphaproteobacteria (taxid 28211)	NODE_348126_length_547_cov_1.810638
HC	vOTU-2635	Intestinimonas butyriciproducens (taxid 1297617)	NODE_353362_length_541_cov_3.047414
HC	vOTU-2663	Clostridiales (taxid 186802)	NODE_671118_length_344_cov_0.962547
HC	vOTU-2684	unclassified (taxid 0)	NODE_119801_length_1135_cov_1.837429
HC	vOTU-2684	unclassified (taxid 0)	NODE_425345_length_476_cov_2.659148
HC	vOTU-280	Monaibacterium sp. ALG8 (taxid 2715211)	NODE_3365_length_24895_cov_77.783061
HC	vOTU-2812	Lachnospiraceae bacterium GAM79 (taxid 2109691)	NODE_2456_length_33187_cov_7.784325
HC	vOTU-285	Clostridiales bacterium CCNA10 (taxid 2109688)	NODE_518_length_98307_cov_19.735335
HC	vOTU-29	Roseburia intestinalis L1-82 (taxid 536231)	NODE_5_length_443375_cov_48.596914
HC	vOTU-295	unclassified (taxid 0)	NODE_313984_length_586_cov_78.493124
HC	vOTU-295	Duncaniella dubosii (taxid 2518971)	NODE_409_length_110173_cov_68.786704
HC	vOTU-3	Muribaculum intestinale (taxid 1796646)	NODE_369_length_116845_cov_8.725473
HC	vOTU-3	Halomonas (taxid 2745)	NODE_839_length_73617_cov_8.795010
HC	vOTU-3004	Blautia producta (taxid 33035)	NODE_230_length_142158_cov_16.344705
HC	vOTU-3048	Paenibacillus donghaensis (taxid 414771)	NODE_3452_length_24347_cov_9.952410
HC	vOTU-3048	Paenibacillus donghaensis (taxid 414771)	NODE_5783_length_14435_cov_10.006756
HC	vOTU-3065	unclassified (taxid 0)	NODE_483401_length_435_cov_1.782123
HC	vOTU-3068	Clostridiales (taxid 186802)	NODE_126450_length_1094_cov_2.498525
HC	vOTU-3104	Alphaproteobacteria (taxid 28211)	NODE_348126_length_547_cov_1.810638
HC	vOTU-311	Porphyromonas gingivalis (taxid 837)	NODE_123924_length_1109_cov_2.297481
HC	vOTU-3136	Oscillospiraceae (taxid 216572)	NODE_79739_length_1509_cov_5.574022
HC	vOTU-3141	Paenibacillus sp. CAA11 (taxid 1532905)	NODE_236600_length_709_cov_2.878165
HC	vOTU-3146	unclassified (taxid 0)	NODE_86527_length_1425_cov_1.853116
HC	vOTU-317	Aminipila butyrica (taxid 433296)	NODE_2520_length_32553_cov_8.639672
HC	vOTU-325	Flavonifractor plautii (taxid 292800)	NODE_331_length_122911_cov_16.822948
HC	vOTU-3296	Duncaniella (taxid 2518495)	NODE_9285_length_8894_cov_68.692299
HC	vOTU-332	Paenibacillus donghaensis (taxid 414771)	NODE_5783_length_14435_cov_10.006756
HC	vOTU-3332	Ruthenibacterium lactatiformans (taxid 1550024)	NODE_276673_length_638_cov_2.153298
HC	vOTU-3332	Intestinimonas butyriciproducens (taxid 1297617)	NODE_353362_length_541_cov_3.047414
HC	vOTU-3347	Blautia producta (taxid 33035)	NODE_230_length_142158_cov_16.344705
HC	vOTU-3376	unclassified (taxid 0)	NODE_105971_length_1236_cov_1.830026
HC	vOTU-3503	Clostridiales bacterium (taxid 1898207)	NODE_260812_length_664_cov_2.264055
HC	vOTU-352	Clostridiales bacterium (taxid 1898207)	NODE_168048_length_899_cov_3.071776
HC	vOTU-352	Clostridiales bacterium CCNA10 (taxid 2109688)	NODE_518_length_98307_cov_19.735335
HC	vOTU-3524	Intestinimonas butyriciproducens (taxid 1297617)	NODE_61810_length_1804_cov_4.869716
HC	vOTU-3567	Paenibacillus donghaensis (taxid 414771)	NODE_610890_length_368_cov_1.271478
HC	vOTU-3582	Clostridiales bacterium (taxid 1898207)	NODE_59352_length_1858_cov_4.418866
HC	vOTU-3588	Lachnospiraceae bacterium GAM79 (taxid 2109691)	NODE_174_length_162071_cov_8.076398
HC	vOTU-3710	Flavonifractor plautii (taxid 292800)	NODE_475_length_102441_cov_62.395442
HC	vOTU-3815	Lachnospiraceae bacterium GAM79 (taxid 2109691)	NODE_180_length_160011_cov_8.285949
HC	vOTU-3815	Lachnospiraceae bacterium GAM79 (taxid 2109691)	NODE_2456_length_33187_cov_7.784325
HC	vOTU-3815	Aminipila butyrica (taxid 433296)	NODE_2520_length_32553_cov_8.639672
HC	vOTU-3815	Massilistercora timonensis (taxid 2086584)	NODE_3440_length_24394_cov_11.212362
HC	vOTU-3857	Lachnospiraceae bacterium GAM79 (taxid 2109691)	NODE_2456_length_33187_cov_7.784325
HC	vOTU-3871	Duncaniella (taxid 2518495)	NODE_9285_length_8894_cov_68.692299
HC	vOTU-3894	unclassified (taxid 0)	NODE_405605_length_492_cov_5.848193
HC	vOTU-3896	Flavonifractor plautii (taxid 292800)	NODE_475_length_102441_cov_62.395442
HC	vOTU-3910	Prevotella ruminicola 23 (taxid 264731)	NODE_3000_length_27724_cov_77.141064
HC	vOTU-402	Lachnospiraceae bacterium GAM79 (taxid 2109691)	NODE_2456_length_33187_cov_7.784325
HC	vOTU-4116	Paenibacillus sp. CAA11 (taxid 1532905)	NODE_236600_length_709_cov_2.878165
HC	vOTU-4133	Streptomyces leeuwenhoekii (taxid 1437453)	NODE_3891_length_21590_cov_87.719658
HC	vOTU-4166	Flavonifractor plautii (taxid 292800)	NODE_9171_length_8981_cov_5.133760
HC	vOTU-417	Clostridiales (taxid 186802)	NODE_605180_length_370_cov_2.174061
HC	vOTU-417	Clostridiales (taxid 186802)	NODE_745997_length_318_cov_1.473029
HC	vOTU-4204	unclassified (taxid 0)	NODE_267625_length_653_cov_1.477431
HC	vOTU-4204	unclassified (taxid 0)	NODE_46922_length_2205_cov_2.854323
HC	vOTU-4228	Alphaproteobacteria (taxid 28211)	NODE_348126_length_547_cov_1.810638
HC	vOTU-427	Phocaeicola dorei (taxid 357276)	NODE_2083_length_38699_cov_6.713505
HC	vOTU-429	Paenibacillus donghaensis (taxid 414771)	NODE_3452_length_24347_cov_9.952410
HC	vOTU-429	unclassified (taxid 0)	NODE_756298_length_315_cov_1.029412
HC	vOTU-4290	unclassified (taxid 0)	NODE_234603_length_713_cov_3.754717
HC	vOTU-4320	unclassified (taxid 0)	NODE_13444_length_6191_cov_22.798332
HC	vOTU-4324	Lachnospiraceae bacterium GAM79 (taxid 2109691)	NODE_2456_length_33187_cov_7.784325
HC	vOTU-4345	unclassified (taxid 0)	NODE_273961_length_642_cov_32.699115
HC	vOTU-4345	Duncaniella (taxid 2518495)	NODE_9285_length_8894_cov_68.692299
HC	vOTU-436	unclassified (taxid 0)	NODE_171762_length_886_cov_1.699629
HC	vOTU-438	Aminipila butyrica (taxid 433296)	NODE_2520_length_32553_cov_8.639672
HC	vOTU-4488	Aminipila butyrica (taxid 433296)	NODE_2520_length_32553_cov_8.639672
HC	vOTU-4550	unclassified (taxid 0)	NODE_290966_length_617_cov_1.548148
HC	vOTU-458	Roseburia intestinalis L1-82 (taxid 536231)	NODE_5_length_443375_cov_48.596914
HC	vOTU-4590	unclassified (taxid 0)	NODE_273961_length_642_cov_32.699115
HC	vOTU-4590	unclassified (taxid 0)	NODE_405605_length_492_cov_5.848193
HC	vOTU-471	Blautia producta (taxid 33035)	NODE_230_length_142158_cov_16.344705
HC	vOTU-471	Paenibacillus sp. 32O-W (taxid 1695218)	NODE_635562_length_358_cov_0.857651
HC	vOTU-4723	Clostridiales (taxid 186802)	NODE_569164_length_387_cov_1.490323
HC	vOTU-475	Prevotella ruminicola 23 (taxid 264731)	NODE_3000_length_27724_cov_77.141064
HC	vOTU-475	Prevotella ruminicola 23 (taxid 264731)	NODE_415696_length_484_cov_1.950860
HC	vOTU-476	Flavonifractor plautii (taxid 292800)	NODE_475_length_102441_cov_62.395442
HC	vOTU-478	Nostoc sp. 'Peltigera membranacea cyanobiont' N6 (taxid 1261031)	NODE_11226_length_7359_cov_20.770530
HC	vOTU-4787	Clostridiales bacterium (taxid 1898207)	NODE_107440_length_1224_cov_2.139494
HC	vOTU-4800	unclassified (taxid 0)	NODE_86527_length_1425_cov_1.853116
HC	vOTU-484	Homo sapiens (taxid 9606)	NODE_3809_length_22058_cov_15.040853
HC	vOTU-487	Roseburia intestinalis L1-82 (taxid 536231)	NODE_5_length_443375_cov_48.596914
HC	vOTU-493	Clostridiales (taxid 186802)	NODE_126450_length_1094_cov_2.498525
HC	vOTU-4932	Massilistercora timonensis (taxid 2086584)	NODE_3440_length_24394_cov_11.212362
HC	vOTU-494	unclassified (taxid 0)	NODE_438750_length_466_cov_1.712082
HC	vOTU-4983	Paenibacillus donghaensis (taxid 414771)	NODE_5783_length_14435_cov_10.006756
HC	vOTU-504	unclassified (taxid 0)	NODE_46922_length_2205_cov_2.854323
HC	vOTU-5043	unclassified (taxid 0)	NODE_171762_length_886_cov_1.699629
HC	vOTU-5043	Flavonifractor plautii (taxid 292800)	NODE_331_length_122911_cov_16.822948
HC	vOTU-5110	unclassified (taxid 0)	NODE_86527_length_1425_cov_1.853116
HC	vOTU-5155	unclassified (taxid 0)	NODE_13444_length_6191_cov_22.798332
HC	vOTU-5215	Massilistercora timonensis (taxid 2086584)	NODE_3440_length_24394_cov_11.212362
HC	vOTU-5224	unclassified (taxid 0)	NODE_710032_length_330_cov_1.154150
HC	vOTU-5240	Lachnospiraceae bacterium GAM79 (taxid 2109691)	NODE_174_length_162071_cov_8.076398
HC	vOTU-5280	Aminipila butyrica (taxid 433296)	NODE_2520_length_32553_cov_8.639672
HC	vOTU-531	Clostridiales (taxid 186802)	NODE_126450_length_1094_cov_2.498525
HC	vOTU-534	Blautia producta (taxid 33035)	NODE_1691_length_45565_cov_18.152524
HC	vOTU-536	unclassified (taxid 0)	NODE_788028_length_305_cov_2.030702
HC	vOTU-537	Blautia producta (taxid 33035)	NODE_230_length_142158_cov_16.344705
HC	vOTU-537	Blautia sp. SC05B48 (taxid 2479767)	NODE_267_length_135079_cov_16.398002
HC	vOTU-5400	Lachnospiraceae bacterium GAM79 (taxid 2109691)	NODE_180_length_160011_cov_8.285949
HC	vOTU-5400	Aminipila butyrica (taxid 433296)	NODE_2520_length_32553_cov_8.639672
HC	vOTU-5400	Massilistercora timonensis (taxid 2086584)	NODE_3440_length_24394_cov_11.212362
HC	vOTU-541	unclassified (taxid 0)	NODE_26290_length_3451_cov_2.468880
HC	vOTU-541	unclassified (taxid 0)	NODE_55694_length_1946_cov_2.476190
HC	vOTU-542	unclassified (taxid 0)	NODE_605456_length_370_cov_1.815700
HC	vOTU-5531	Paenibacillus sp. 32O-W (taxid 1695218)	NODE_635562_length_358_cov_0.857651
HC	vOTU-555	Proteobacteria (taxid 1224)	NODE_17356_length_4907_cov_3.283644
HC	vOTU-555	Azospirillum brasilense (taxid 192)	NODE_419549_length_481_cov_1.653465
HC	vOTU-555	Hyphomicrobium nitrativorans NL23 (taxid 1029756)	NODE_462126_length_449_cov_2.534946
HC	vOTU-5589	unclassified (taxid 0)	NODE_435648_length_468_cov_2.276215
HC	vOTU-562	[Ruminococcus] gnavus ATCC 29149 (taxid 411470)	NODE_217967_length_751_cov_1.632047
HC	vOTU-563	unclassified (taxid 0)	NODE_405605_length_492_cov_5.848193
HC	vOTU-564	Flavonifractor plautii (taxid 292800)	NODE_475_length_102441_cov_62.395442
HC	vOTU-5735	Paenibacillus donghaensis (taxid 414771)	NODE_3452_length_24347_cov_9.952410
HC	vOTU-577	Paenibacillus donghaensis (taxid 414771)	NODE_3452_length_24347_cov_9.952410
HC	vOTU-577	Paenibacillus donghaensis (taxid 414771)	NODE_5783_length_14435_cov_10.006756
HC	vOTU-577	unclassified (taxid 0)	NODE_612782_length_367_cov_1.527586
HC	vOTU-577	[Ruminococcus] gnavus ATCC 29149 (taxid 411470)	NODE_664307_length_346_cov_1.843866
HC	vOTU-582	unclassified (taxid 0)	NODE_273961_length_642_cov_32.699115
HC	vOTU-585	Flavonifractor plautii (taxid 292800)	NODE_475_length_102441_cov_62.395442
HC	vOTU-5860	Paenibacillus sp. 32O-W (taxid 1695218)	NODE_635562_length_358_cov_0.857651
HC	vOTU-595	Paenibacillus sp. 32O-W (taxid 1695218)	NODE_648932_length_352_cov_1.687273
HC	vOTU-595	Flavonifractor plautii (taxid 292800)	NODE_8633_length_9566_cov_4.692486
HC	vOTU-5977	Blautia producta (taxid 33035)	NODE_230_length_142158_cov_16.344705
HC	vOTU-603	Clostridiales (taxid 186802)	NODE_703907_length_332_cov_1.160784
HC	vOTU-6048	Bacteroides (taxid 816)	NODE_6198_length_13398_cov_10.092035
HC	vOTU-6068	Blautia producta (taxid 33035)	NODE_230_length_142158_cov_16.344705
HC	vOTU-6101	Clostridiales bacterium CCNA10 (taxid 2109688)	NODE_518_length_98307_cov_19.735335
HC	vOTU-623	unclassified (taxid 0)	NODE_561957_length_391_cov_0.920382
HC	vOTU-6237	unclassified (taxid 0)	NODE_105971_length_1236_cov_1.830026
HC	vOTU-6263	Blautia producta (taxid 33035)	NODE_230_length_142158_cov_16.344705
HC	vOTU-6278	Paenibacillus sp. 32O-W (taxid 1695218)	NODE_635562_length_358_cov_0.857651
HC	vOTU-636	Lachnospiraceae bacterium GAM79 (taxid 2109691)	NODE_174_length_162071_cov_8.076398
HC	vOTU-636	[Ruminococcus] gnavus ATCC 29149 (taxid 411470)	NODE_2009_length_39774_cov_9.786558
HC	vOTU-6470	unclassified (taxid 0)	NODE_300235_length_604_cov_1.681214
HC	vOTU-649	Flavonifractor plautii (taxid 292800)	NODE_475_length_102441_cov_62.395442
HC	vOTU-6510	unclassified (taxid 0)	NODE_721426_length_326_cov_1.445783
HC	vOTU-6575	Paenibacillus sp. CAA11 (taxid 1532905)	NODE_236600_length_709_cov_2.878165
HC	vOTU-6575	Duncaniella (taxid 2518495)	NODE_9285_length_8894_cov_68.692299
HC	vOTU-658	Prevotella ruminicola 23 (taxid 264731)	NODE_3000_length_27724_cov_77.141064
HC	vOTU-671	Clostridiales bacterium CCNA10 (taxid 2109688)	NODE_518_length_98307_cov_19.735335
HC	vOTU-678	Clostridiales bacterium (taxid 1898207)	NODE_59352_length_1858_cov_4.418866
HC	vOTU-685	Flavonifractor plautii (taxid 292800)	NODE_475_length_102441_cov_62.395442
HC	vOTU-687	Roseburia intestinalis L1-82 (taxid 536231)	NODE_1150_length_59971_cov_8.260510
HC	vOTU-687	Paenibacillus donghaensis (taxid 414771)	NODE_610890_length_368_cov_1.271478
HC	vOTU-722	Lachnospiraceae bacterium GAM79 (taxid 2109691)	NODE_2456_length_33187_cov_7.784325
HC	vOTU-741	Streptomyces leeuwenhoekii (taxid 1437453)	NODE_3891_length_21590_cov_87.719658
HC	vOTU-751	unclassified (taxid 0)	NODE_435648_length_468_cov_2.276215
HC	vOTU-770	unclassified (taxid 0)	NODE_561957_length_391_cov_0.920382
HC	vOTU-79	Lactobacillus pentosus KCA1 (taxid 1136177)	NODE_903_length_69965_cov_11.662961
HC	vOTU-791	Alistipes communis (taxid 2585118)	NODE_18798_length_4574_cov_4.524350
HC	vOTU-791	unclassified (taxid 0)	NODE_733543_length_322_cov_1.367347
HC	vOTU-804	[Ruminococcus] gnavus ATCC 29149 (taxid 411470)	NODE_664307_length_346_cov_1.843866
HC	vOTU-819	Monaibacterium sp. ALG8 (taxid 2715211)	NODE_3365_length_24895_cov_77.783061
HC	vOTU-862	unclassified (taxid 0)	NODE_86527_length_1425_cov_1.853116
HC	vOTU-871	Streptococcus suis GZ1 (taxid 423211)	NODE_6093_length_13655_cov_23.228384
HC	vOTU-889	unclassified (taxid 0)	NODE_313984_length_586_cov_78.493124
HC	vOTU-896	Paenibacillus donghaensis (taxid 414771)	NODE_5783_length_14435_cov_10.006756
HC	vOTU-904	Homo sapiens (taxid 9606)	NODE_68451_length_1678_cov_3.863210
HC	vOTU-933	Blautia sp. SC05B48 (taxid 2479767)	NODE_267_length_135079_cov_16.398002
HC	vOTU-937	Flavonifractor plautii (taxid 292800)	NODE_475_length_102441_cov_62.395442
HC	vOTU-937	Flavonifractor plautii (taxid 292800)	NODE_559_length_95300_cov_57.508039
HC	vOTU-959	Clostridiales bacterium (taxid 1898207)	NODE_59352_length_1858_cov_4.418866
HC	vOTU-96	Paenibacillus sp. CAA11 (taxid 1532905)	NODE_236600_length_709_cov_2.878165
HC	vOTU-972	Lachnospiraceae (taxid 186803)	NODE_788_length_76609_cov_10.330202
CUMS	vOTU-1008	Tannerella sp. oral taxon HOT-286 (taxid 712710)	NODE_83098_length_1539_cov_4.945280
CUMS	vOTU-1020	unclassified (taxid 0)	NODE_169318_length_944_cov_2.665513
CUMS	vOTU-1020	Clostridiales bacterium (taxid 1898207)	NODE_199418_length_845_cov_2.045573
CUMS	vOTU-1020	Intestinimonas butyriciproducens (taxid 1297617)	NODE_47290_length_2303_cov_2.175651
CUMS	vOTU-1020	Paenibacillus sp. 32O-W (taxid 1695218)	NODE_543678_length_431_cov_2.033898
CUMS	vOTU-1020	Flavonifractor plautii (taxid 292800)	NODE_6969_length_12261_cov_6.493434
CUMS	vOTU-1022	Lachnospiraceae bacterium GAM79 (taxid 2109691)	NODE_3005_length_27221_cov_6.248968
CUMS	vOTU-1039	unclassified (taxid 0)	NODE_220387_length_790_cov_2.109397
CUMS	vOTU-1039	Filifactor alocis ATCC 35896 (taxid 546269)	NODE_236680_length_753_cov_2.204142
CUMS	vOTU-1041	Akkermansia muciniphila (taxid 239935)	NODE_466_length_98392_cov_9.498652
CUMS	vOTU-1094	unclassified (taxid 0)	NODE_60169_length_1930_cov_16.090664
CUMS	vOTU-1096	Lachnospiraceae bacterium GAM79 (taxid 2109691)	NODE_3005_length_27221_cov_6.248968
CUMS	vOTU-1098	unclassified (taxid 0)	NODE_704017_length_358_cov_3.007117
CUMS	vOTU-1118	Prevotella (taxid 838)	NODE_760_length_73396_cov_42.477843
CUMS	vOTU-1151	Roseburia intestinalis L1-82 (taxid 536231)	NODE_8_length_443456_cov_23.936912
CUMS	vOTU-1174	unclassified (taxid 0)	NODE_110511_length_1260_cov_3.797971
CUMS	vOTU-1179	Rhodothermus marinus (taxid 29549)	NODE_47307_length_2302_cov_2.927191
CUMS	vOTU-1179	Flavonifractor plautii (taxid 292800)	NODE_832_length_69400_cov_7.500426
CUMS	vOTU-1231	unclassified Duncaniella (taxid 2649562)	NODE_6604_length_12957_cov_64.994022
CUMS	vOTU-1269	unclassified (taxid 0)	NODE_169318_length_944_cov_2.665513
CUMS	vOTU-1269	Paenibacillus sp. 32O-W (taxid 1695218)	NODE_543678_length_431_cov_2.033898
CUMS	vOTU-1269	Flavonifractor plautii (taxid 292800)	NODE_6969_length_12261_cov_6.493434
CUMS	vOTU-1270	Pseudomonas (taxid 286)	NODE_18306_length_4910_cov_9.186634
CUMS	vOTU-13	[Clostridium] cellulosi (taxid 29343)	NODE_897_length_65664_cov_9.871468
CUMS	vOTU-1305	Tannerella sp. oral taxon HOT-286 (taxid 712710)	NODE_83098_length_1539_cov_4.945280
CUMS	vOTU-1312	unclassified (taxid 0)	NODE_220387_length_790_cov_2.109397
CUMS	vOTU-1322	Flavonifractor plautii (taxid 292800)	NODE_14444_length_6098_cov_9.608537
CUMS	vOTU-1392	unclassified (taxid 0)	NODE_110384_length_1261_cov_30.682432
CUMS	vOTU-1409	Intestinimonas butyriciproducens (taxid 1297617)	NODE_132206_length_1115_cov_2.599229
CUMS	vOTU-1409	Flavonifractor plautii (taxid 292800)	NODE_6969_length_12261_cov_6.493434
CUMS	vOTU-1482	unclassified (taxid 0)	NODE_67457_length_1782_cov_2.107918
CUMS	vOTU-1532	unclassified (taxid 0)	NODE_602252_length_401_cov_1.493827
CUMS	vOTU-1563	unclassified (taxid 0)	NODE_762623_length_338_cov_1.716475
CUMS	vOTU-1597	Tannerella sp. oral taxon HOT-286 (taxid 712710)	NODE_4850_length_17501_cov_11.832530
CUMS	vOTU-1609	[Clostridium] cellulosi (taxid 29343)	NODE_897_length_65664_cov_9.871468
CUMS	vOTU-161	Oscillibacter valericigenes Sjm18-20 (taxid 693746)	NODE_2302_length_33874_cov_8.225701
CUMS	vOTU-161	Oscillibacter sp. NSJ-62 (taxid 2763056)	NODE_4841_length_17539_cov_7.765663
CUMS	vOTU-1637	unclassified (taxid 0)	NODE_34387_length_2943_cov_2.696441
CUMS	vOTU-165	Monaibacterium sp. ALG8 (taxid 2715211)	NODE_3301_length_24895_cov_13.490491
CUMS	vOTU-1666	unclassified (taxid 0)	NODE_67457_length_1782_cov_2.107918
CUMS	vOTU-1668	Pseudomonas (taxid 286)	NODE_18306_length_4910_cov_9.186634
CUMS	vOTU-1670	unclassified (taxid 0)	NODE_247536_length_731_cov_1.620795
CUMS	vOTU-1679	unclassified (taxid 0)	NODE_110384_length_1261_cov_30.682432
CUMS	vOTU-1711	unclassified (taxid 0)	NODE_334089_length_601_cov_1.145038
CUMS	vOTU-1712	Clostridium (taxid 1485)	NODE_233835_length_759_cov_3.580645
CUMS	vOTU-1726	Paenibacillus sp. UniB2 (taxid 2726185)	NODE_109887_length_1265_cov_4.569865
CUMS	vOTU-1726	Paenibacillus sp. UniB2 (taxid 2726185)	NODE_4765_length_17792_cov_5.046176
CUMS	vOTU-1768	unclassified (taxid 0)	NODE_62315_length_1882_cov_3.229363
CUMS	vOTU-1772	Clostridiales bacterium (taxid 1898207)	NODE_6573_length_13031_cov_7.322680
CUMS	vOTU-1772	Flavonifractor plautii (taxid 292800)	NODE_6969_length_12261_cov_6.493434
CUMS	vOTU-1795	Parascardovia denticolens DSM 10105 = JCM 12538 (taxid 864564)	NODE_213141_length_808_cov_1.991792
CUMS	vOTU-1795	Parascardovia denticolens DSM 10105 = JCM 12538 (taxid 864564)	NODE_513129_length_449_cov_1.943548
CUMS	vOTU-1797	unclassified (taxid 0)	NODE_232040_length_763_cov_4.718659
CUMS	vOTU-1892	Flavonifractor plautii (taxid 292800)	NODE_20925_length_4368_cov_3.510371
CUMS	vOTU-1892	unclassified (taxid 0)	NODE_597349_length_403_cov_2.340491
CUMS	vOTU-1896	Flavonifractor plautii (taxid 292800)	NODE_20925_length_4368_cov_3.510371
CUMS	vOTU-1896	unclassified (taxid 0)	NODE_597349_length_403_cov_2.340491
CUMS	vOTU-1922	Pseudomonas (taxid 286)	NODE_18306_length_4910_cov_9.186634
CUMS	vOTU-1975	Roseburia intestinalis L1-82 (taxid 536231)	NODE_8_length_443456_cov_23.936912
CUMS	vOTU-2001	Paenibacillus sp. 32O-W (taxid 1695218)	NODE_543678_length_431_cov_2.033898
CUMS	vOTU-2041	unclassified (taxid 0)	NODE_334089_length_601_cov_1.145038
CUMS	vOTU-2115	unclassified (taxid 0)	NODE_239916_length_746_cov_2.370703
CUMS	vOTU-2127	unclassified (taxid 0)	NODE_602252_length_401_cov_1.493827
CUMS	vOTU-2190	Faecalibacterium prausnitzii (taxid 853)	NODE_1634_length_44084_cov_4.389847
CUMS	vOTU-2237	unclassified (taxid 0)	NODE_619718_length_393_cov_1.405063
CUMS	vOTU-23	Flavonifractor plautii (taxid 292800)	NODE_373_length_112722_cov_18.070194
CUMS	vOTU-2339	Flavonifractor plautii (taxid 292800)	NODE_832_length_69400_cov_7.500426
CUMS	vOTU-234	Oscillospiraceae (taxid 216572)	NODE_8153_length_10481_cov_4.405133
CUMS	vOTU-2353	Clostridium (taxid 1485)	NODE_233835_length_759_cov_3.580645
CUMS	vOTU-2355	unclassified (taxid 0)	NODE_597349_length_403_cov_2.340491
CUMS	vOTU-236	unclassified Bacteroides (taxid 2646097)	NODE_23867_length_3933_cov_12.888485
CUMS	vOTU-2360	unclassified (taxid 0)	NODE_67457_length_1782_cov_2.107918
CUMS	vOTU-238	unclassified (taxid 0)	NODE_110384_length_1261_cov_30.682432
CUMS	vOTU-238	unclassified Duncaniella (taxid 2649562)	NODE_6604_length_12957_cov_64.994022
CUMS	vOTU-244	unclassified Bacteroides (taxid 2646097)	NODE_23867_length_3933_cov_12.888485
CUMS	vOTU-245	Flavonifractor plautii (taxid 292800)	NODE_832_length_69400_cov_7.500426
CUMS	vOTU-2467	Clostridiales bacterium (taxid 1898207)	NODE_199418_length_845_cov_2.045573
CUMS	vOTU-2467	Paenibacillus sp. 32O-W (taxid 1695218)	NODE_543678_length_431_cov_2.033898
CUMS	vOTU-2467	Flavonifractor plautii (taxid 292800)	NODE_6969_length_12261_cov_6.493434
CUMS	vOTU-249	Oscillibacter valericigenes Sjm18-20 (taxid 693746)	NODE_720_length_75175_cov_7.376974
CUMS	vOTU-2514	Flavonifractor plautii (taxid 292800)	NODE_832_length_69400_cov_7.500426
CUMS	vOTU-2521	Roseburia intestinalis L1-82 (taxid 536231)	NODE_8_length_443456_cov_23.936912
CUMS	vOTU-2528	Parascardovia denticolens DSM 10105 = JCM 12538 (taxid 864564)	NODE_513129_length_449_cov_1.943548
CUMS	vOTU-2535	Bacteroides ovatus (taxid 28116)	NODE_188953_length_876_cov_9.320401
CUMS	vOTU-2535	unclassified (taxid 0)	NODE_251965_length_722_cov_30.384496
CUMS	vOTU-2540	Flavonifractor plautii (taxid 292800)	NODE_6969_length_12261_cov_6.493434
CUMS	vOTU-2543	unclassified (taxid 0)	NODE_67457_length_1782_cov_2.107918
CUMS	vOTU-2599	unclassified (taxid 0)	NODE_67457_length_1782_cov_2.107918
CUMS	vOTU-2599	unclassified (taxid 0)	NODE_704017_length_358_cov_3.007117
CUMS	vOTU-2626	Faecalibacterium prausnitzii (taxid 853)	NODE_1634_length_44084_cov_4.389847
CUMS	vOTU-2628	unclassified (taxid 0)	NODE_109528_length_1268_cov_3.093199
CUMS	vOTU-2635	Intestinimonas butyriciproducens (taxid 1297617)	NODE_155667_length_999_cov_2.137744
CUMS	vOTU-2684	unclassified (taxid 0)	NODE_201145_length_840_cov_3.730013
CUMS	vOTU-2718	Flavonifractor plautii (taxid 292800)	NODE_20925_length_4368_cov_3.510371
CUMS	vOTU-2718	unclassified (taxid 0)	NODE_597349_length_403_cov_2.340491
CUMS	vOTU-278	Clostridiales (taxid 186802)	NODE_59653_length_1943_cov_3.040193
CUMS	vOTU-280	Monaibacterium sp. ALG8 (taxid 2715211)	NODE_3301_length_24895_cov_13.490491
CUMS	vOTU-284	cellular organisms (taxid 131567)	NODE_81347_length_1562_cov_6.786532
CUMS	vOTU-285	Oscillibacter valericigenes Sjm18-20 (taxid 693746)	NODE_2302_length_33874_cov_8.225701
CUMS	vOTU-29	Roseburia intestinalis L1-82 (taxid 536231)	NODE_8_length_443456_cov_23.936912
CUMS	vOTU-295	unclassified (taxid 0)	NODE_110384_length_1261_cov_30.682432
CUMS	vOTU-2970	Plasmodium vivax (taxid 5855)	NODE_21672_length_4246_cov_2.451427
CUMS	vOTU-2982	Rhodothermus marinus (taxid 29549)	NODE_47307_length_2302_cov_2.927191
CUMS	vOTU-3	unclassified Duncaniella (taxid 2649562)	NODE_3_length_614085_cov_137.435841
CUMS	vOTU-3004	Aerococcus christensenii (taxid 87541)	NODE_19757_length_4592_cov_3.450720
CUMS	vOTU-3065	Oscillibacter valericigenes Sjm18-20 (taxid 693746)	NODE_4787_length_17705_cov_4.513218
CUMS	vOTU-3104	unclassified (taxid 0)	NODE_704017_length_358_cov_3.007117
CUMS	vOTU-3108	unclassified (taxid 0)	NODE_304039_length_639_cov_1.663701
CUMS	vOTU-311	Porphyromonas gingivalis (taxid 837)	NODE_173055_length_930_cov_6.754982
CUMS	vOTU-3146	unclassified (taxid 0)	NODE_220387_length_790_cov_2.109397
CUMS	vOTU-3168	Flavonifractor plautii (taxid 292800)	NODE_14444_length_6098_cov_9.608537
CUMS	vOTU-317	unclassified (taxid 0)	NODE_62315_length_1882_cov_3.229363
CUMS	vOTU-3178	unclassified (taxid 0)	NODE_14570_length_6041_cov_10.590711
CUMS	vOTU-3200	unclassified (taxid 0)	NODE_334089_length_601_cov_1.145038
CUMS	vOTU-323	Intestinimonas butyriciproducens (taxid 1297617)	NODE_570395_length_417_cov_1.314706
CUMS	vOTU-325	Flavonifractor plautii (taxid 292800)	NODE_373_length_112722_cov_18.070194
CUMS	vOTU-3280	unclassified (taxid 0)	NODE_169318_length_944_cov_2.665513
CUMS	vOTU-3315	Blautia (taxid 572511)	NODE_9750_length_8804_cov_6.891715
CUMS	vOTU-3332	Intestinimonas butyriciproducens (taxid 1297617)	NODE_155667_length_999_cov_2.137744
CUMS	vOTU-3332	Intestinimonas butyriciproducens (taxid 1297617)	NODE_47290_length_2303_cov_2.175651
CUMS	vOTU-3347	Clostridium (taxid 1485)	NODE_233835_length_759_cov_3.580645
CUMS	vOTU-3368	unclassified (taxid 0)	NODE_169318_length_944_cov_2.665513
CUMS	vOTU-3503	Intestinimonas butyriciproducens (taxid 1297617)	NODE_132206_length_1115_cov_2.599229
CUMS	vOTU-352	Clostridiales bacterium (taxid 1898207)	NODE_174137_length_926_cov_5.023557
CUMS	vOTU-352	Oscillibacter sp. NSJ-62 (taxid 2763056)	NODE_4841_length_17539_cov_7.765663
CUMS	vOTU-3524	Intestinimonas butyriciproducens (taxid 1297617)	NODE_112625_length_1244_cov_3.405313
CUMS	vOTU-357	Flavonifractor plautii (taxid 292800)	NODE_14444_length_6098_cov_9.608537
CUMS	vOTU-357	Pseudomonas (taxid 286)	NODE_18306_length_4910_cov_9.186634
CUMS	vOTU-357	Parascardovia denticolens DSM 10105 = JCM 12538 (taxid 864564)	NODE_213141_length_808_cov_1.991792
CUMS	vOTU-3588	Lachnospiraceae bacterium GAM79 (taxid 2109691)	NODE_149_length_174574_cov_51.005066
CUMS	vOTU-36	unclassified (taxid 0)	NODE_762623_length_338_cov_1.716475
CUMS	vOTU-3602	Parascardovia denticolens DSM 10105 = JCM 12538 (taxid 864564)	NODE_213141_length_808_cov_1.991792
CUMS	vOTU-367	unclassified Bacteroides (taxid 2646097)	NODE_23867_length_3933_cov_12.888485
CUMS	vOTU-3714	Pseudomonas (taxid 286)	NODE_18306_length_4910_cov_9.186634
CUMS	vOTU-3714	Clostridiales (taxid 186802)	NODE_591519_length_406_cov_1.832827
CUMS	vOTU-3815	unclassified (taxid 0)	NODE_257266_length_713_cov_1.638365
CUMS	vOTU-3815	unclassified (taxid 0)	NODE_62315_length_1882_cov_3.229363
CUMS	vOTU-3910	Bacteroides ovatus (taxid 28116)	NODE_188953_length_876_cov_9.320401
CUMS	vOTU-3910	unclassified (taxid 0)	NODE_251965_length_722_cov_30.384496
CUMS	vOTU-3910	Prevotella (taxid 838)	NODE_760_length_73396_cov_42.477843
CUMS	vOTU-3913	Clostridiales (taxid 186802)	NODE_62036_length_1888_cov_3.576477
CUMS	vOTU-3920	Blautia sp. N6H1-15 (taxid 1912897)	NODE_188_length_156270_cov_32.386291
CUMS	vOTU-3920	unclassified (taxid 0)	NODE_826856_length_319_cov_1.528926
CUMS	vOTU-3969	Lachnospiraceae bacterium GAM79 (taxid 2109691)	NODE_3005_length_27221_cov_6.248968
CUMS	vOTU-402	Lachnospiraceae bacterium GAM79 (taxid 2109691)	NODE_3005_length_27221_cov_6.248968
CUMS	vOTU-4166	Clostridiales (taxid 186802)	NODE_59653_length_1943_cov_3.040193
CUMS	vOTU-4169	unclassified (taxid 0)	NODE_169318_length_944_cov_2.665513
CUMS	vOTU-417	Clostridiales (taxid 186802)	NODE_115824_length_1221_cov_1.779720
CUMS	vOTU-417	Clostridiales (taxid 186802)	NODE_483906_length_468_cov_1.432225
CUMS	vOTU-417	Clostridiales (taxid 186802)	NODE_749977_length_342_cov_2.233962
CUMS	vOTU-4228	unclassified (taxid 0)	NODE_704017_length_358_cov_3.007117
CUMS	vOTU-424	Flavonifractor plautii (taxid 292800)	NODE_6969_length_12261_cov_6.493434
CUMS	vOTU-424	unclassified (taxid 0)	NODE_737104_length_347_cov_1.096296
CUMS	vOTU-427	Shewanella sp. M2 (taxid 2487742)	NODE_360807_length_571_cov_2.372470
CUMS	vOTU-429	Monaibacterium sp. ALG8 (taxid 2715211)	NODE_893452_length_302_cov_0.933333
CUMS	vOTU-4290	unclassified (taxid 0)	NODE_737104_length_347_cov_1.096296
CUMS	vOTU-4315	Flavonifractor plautii (taxid 292800)	NODE_14444_length_6098_cov_9.608537
CUMS	vOTU-4345	unclassified Duncaniella (taxid 2649562)	NODE_6604_length_12957_cov_64.994022
CUMS	vOTU-438	unclassified (taxid 0)	NODE_62315_length_1882_cov_3.229363
CUMS	vOTU-4459	Clostridiales (taxid 186802)	NODE_59653_length_1943_cov_3.040193
CUMS	vOTU-458	Roseburia intestinalis L1-82 (taxid 536231)	NODE_8_length_443456_cov_23.936912
CUMS	vOTU-4590	unclassified (taxid 0)	NODE_110384_length_1261_cov_30.682432
CUMS	vOTU-4659	Parascardovia denticolens DSM 10105 = JCM 12538 (taxid 864564)	NODE_213141_length_808_cov_1.991792
CUMS	vOTU-471	Clostridium (taxid 1485)	NODE_233835_length_759_cov_3.580645
CUMS	vOTU-4743	unclassified (taxid 0)	NODE_304039_length_639_cov_1.663701
CUMS	vOTU-4748	Clostridiales (taxid 186802)	NODE_269103_length_692_cov_1.998374
CUMS	vOTU-475	Bacteroides ovatus (taxid 28116)	NODE_188953_length_876_cov_9.320401
CUMS	vOTU-475	unclassified (taxid 0)	NODE_251965_length_722_cov_30.384496
CUMS	vOTU-475	Prevotella (taxid 838)	NODE_760_length_73396_cov_42.477843
CUMS	vOTU-4787	Flavonifractor plautii (taxid 292800)	NODE_6969_length_12261_cov_6.493434
CUMS	vOTU-4800	unclassified (taxid 0)	NODE_220387_length_790_cov_2.109397
CUMS	vOTU-4803	unclassified (taxid 0)	NODE_67457_length_1782_cov_2.107918
CUMS	vOTU-4822	Blautia sp. N6H1-15 (taxid 1912897)	NODE_188_length_156270_cov_32.386291
CUMS	vOTU-4859	Intestinimonas butyriciproducens (taxid 1297617)	NODE_132206_length_1115_cov_2.599229
CUMS	vOTU-487	Roseburia intestinalis L1-82 (taxid 536231)	NODE_8_length_443456_cov_23.936912
CUMS	vOTU-494	unclassified (taxid 0)	NODE_487728_length_465_cov_2.461340
CUMS	vOTU-4954	unclassified (taxid 0)	NODE_169318_length_944_cov_2.665513
CUMS	vOTU-4962	unclassified (taxid 0)	NODE_304039_length_639_cov_1.663701
CUMS	vOTU-5	Akkermansia muciniphila (taxid 239935)	NODE_6_length_548859_cov_10.407154
CUMS	vOTU-504	unclassified (taxid 0)	NODE_67457_length_1782_cov_2.107918
CUMS	vOTU-5043	Flavonifractor plautii (taxid 292800)	NODE_373_length_112722_cov_18.070194
CUMS	vOTU-5110	unclassified (taxid 0)	NODE_220387_length_790_cov_2.109397
CUMS	vOTU-523	Enterobacteriaceae (taxid 543)	NODE_181051_length_902_cov_2.510303
CUMS	vOTU-5240	Lachnospiraceae bacterium GAM79 (taxid 2109691)	NODE_149_length_174574_cov_51.005066
CUMS	vOTU-5248	unclassified (taxid 0)	NODE_34387_length_2943_cov_2.696441
CUMS	vOTU-5281	Flavonifractor plautii (taxid 292800)	NODE_14444_length_6098_cov_9.608537
CUMS	vOTU-5302	unclassified (taxid 0)	NODE_232040_length_763_cov_4.718659
CUMS	vOTU-531	Clostridiales (taxid 186802)	NODE_269103_length_692_cov_1.998374
CUMS	vOTU-531	Clostridiales (taxid 186802)	NODE_741340_length_345_cov_2.055970
CUMS	vOTU-5329	unclassified (taxid 0)	NODE_169318_length_944_cov_2.665513
CUMS	vOTU-534	unclassified (taxid 0)	NODE_110511_length_1260_cov_3.797971
CUMS	vOTU-534	Clostridium baratii (taxid 1561)	NODE_814882_length_322_cov_2.877551
CUMS	vOTU-537	Clostridium (taxid 1485)	NODE_233835_length_759_cov_3.580645
CUMS	vOTU-5400	unclassified (taxid 0)	NODE_62315_length_1882_cov_3.229363
CUMS	vOTU-541	unclassified (taxid 0)	NODE_617280_length_394_cov_1.533123
CUMS	vOTU-555	Azospirillum brasilense (taxid 192)	NODE_480569_length_470_cov_1.801527
CUMS	vOTU-555	Hyphomicrobium nitrativorans NL23 (taxid 1029756)	NODE_743187_length_345_cov_1.007463
CUMS	vOTU-5575	Faecalibacterium prausnitzii (taxid 853)	NODE_1634_length_44084_cov_4.389847
CUMS	vOTU-563	unclassified (taxid 0)	NODE_110384_length_1261_cov_30.682432
CUMS	vOTU-563	unclassified Duncaniella (taxid 2649562)	NODE_6604_length_12957_cov_64.994022
CUMS	vOTU-5773	Blautia sp. N6H1-15 (taxid 1912897)	NODE_188_length_156270_cov_32.386291
CUMS	vOTU-5784	Flavonifractor plautii (taxid 292800)	NODE_14444_length_6098_cov_9.608537
CUMS	vOTU-582	unclassified (taxid 0)	NODE_110384_length_1261_cov_30.682432
CUMS	vOTU-5861	unclassified (taxid 0)	NODE_304039_length_639_cov_1.663701
CUMS	vOTU-5864	Pseudomonas (taxid 286)	NODE_18306_length_4910_cov_9.186634
CUMS	vOTU-5865	Rhodothermus marinus (taxid 29549)	NODE_47307_length_2302_cov_2.927191
CUMS	vOTU-5910	Flavonifractor plautii (taxid 292800)	NODE_14444_length_6098_cov_9.608537
CUMS	vOTU-5915	Bacillus thuringiensis (taxid 1428)	NODE_139131_length_1077_cov_2.285000
CUMS	vOTU-595	Clostridiales bacterium (taxid 1898207)	NODE_199418_length_845_cov_2.045573
CUMS	vOTU-595	Flavonifractor plautii (taxid 292800)	NODE_6969_length_12261_cov_6.493434
CUMS	vOTU-5977	Clostridium (taxid 1485)	NODE_233835_length_759_cov_3.580645
CUMS	vOTU-6005	unclassified (taxid 0)	NODE_67457_length_1782_cov_2.107918
CUMS	vOTU-6048	Tannerella sp. oral taxon HOT-286 (taxid 712710)	NODE_4850_length_17501_cov_11.832530
CUMS	vOTU-6073	Flavonifractor plautii (taxid 292800)	NODE_14444_length_6098_cov_9.608537
CUMS	vOTU-609	Filifactor alocis ATCC 35896 (taxid 546269)	NODE_236680_length_753_cov_2.204142
CUMS	vOTU-6101	Oscillibacter valericigenes Sjm18-20 (taxid 693746)	NODE_2302_length_33874_cov_8.225701
CUMS	vOTU-6263	Aerococcus christensenii (taxid 87541)	NODE_19757_length_4592_cov_3.450720
CUMS	vOTU-6342	unclassified (taxid 0)	NODE_169318_length_944_cov_2.665513
CUMS	vOTU-636	Lachnospiraceae bacterium GAM79 (taxid 2109691)	NODE_149_length_174574_cov_51.005066
CUMS	vOTU-636	unclassified (taxid 0)	NODE_239916_length_746_cov_2.370703
CUMS	vOTU-6412	Pseudomonas (taxid 286)	NODE_18306_length_4910_cov_9.186634
CUMS	vOTU-6470	unclassified (taxid 0)	NODE_737104_length_347_cov_1.096296
CUMS	vOTU-658	Bacteroides ovatus (taxid 28116)	NODE_188953_length_876_cov_9.320401
CUMS	vOTU-658	unclassified (taxid 0)	NODE_251965_length_722_cov_30.384496
CUMS	vOTU-6613	Pseudomonas (taxid 286)	NODE_18306_length_4910_cov_9.186634
CUMS	vOTU-671	Oscillibacter valericigenes Sjm18-20 (taxid 693746)	NODE_2302_length_33874_cov_8.225701
CUMS	vOTU-722	Lachnospiraceae bacterium GAM79 (taxid 2109691)	NODE_3005_length_27221_cov_6.248968
CUMS	vOTU-735	unclassified (taxid 0)	NODE_34387_length_2943_cov_2.696441
CUMS	vOTU-757	Intestinimonas butyriciproducens (taxid 1297617)	NODE_155667_length_999_cov_2.137744
CUMS	vOTU-770	Bacteria (taxid 2)	NODE_10132_length_8486_cov_5.489713
CUMS	vOTU-770	unclassified (taxid 0)	NODE_555723_length_425_cov_1.163793
CUMS	vOTU-774	unclassified (taxid 0)	NODE_826856_length_319_cov_1.528926
CUMS	vOTU-788	unclassified (taxid 0)	NODE_182695_length_897_cov_1.725610
CUMS	vOTU-79	Butyrivibrio proteoclasticus B316 (taxid 515622)	NODE_667615_length_372_cov_2.145763
CUMS	vOTU-791	unclassified (taxid 0)	NODE_13143_length_6656_cov_3.891625
CUMS	vOTU-804	unclassified (taxid 0)	NODE_109528_length_1268_cov_3.093199
CUMS	vOTU-819	Monaibacterium sp. ALG8 (taxid 2715211)	NODE_3301_length_24895_cov_13.490491
CUMS	vOTU-862	unclassified (taxid 0)	NODE_220387_length_790_cov_2.109397
CUMS	vOTU-862	Filifactor alocis ATCC 35896 (taxid 546269)	NODE_236680_length_753_cov_2.204142
CUMS	vOTU-871	Streptococcus suis GZ1 (taxid 423211)	NODE_6363_length_13444_cov_37.454702
CUMS	vOTU-876	Rhodothermus marinus (taxid 29549)	NODE_47307_length_2302_cov_2.927191
CUMS	vOTU-876	Flavonifractor plautii (taxid 292800)	NODE_832_length_69400_cov_7.500426
CUMS	vOTU-889	unclassified (taxid 0)	NODE_110384_length_1261_cov_30.682432
CUMS	vOTU-896	Faecalibacterium prausnitzii (taxid 853)	NODE_1634_length_44084_cov_4.389847
CUMS	vOTU-937	Clostridiales (taxid 186802)	NODE_890105_length_302_cov_2.871111
CUMS	vOTU-954	Tannerella sp. oral taxon HOT-286 (taxid 712710)	NODE_83098_length_1539_cov_4.945280
CUMS	vOTU-977	Aerococcus christensenii (taxid 87541)	NODE_19757_length_4592_cov_3.450720
Ami	vOTU-1020	Ruthenibacterium lactatiformans (taxid 1550024)	NODE_298793_length_741_cov_2.049699
Ami	vOTU-1020	Flavonifractor plautii (taxid 292800)	NODE_5007_length_18974_cov_18.675081
Ami	vOTU-1023	Ruminococcus champanellensis (taxid 1161942)	NODE_10675_length_9401_cov_8.130523
Ami	vOTU-1023	Blautia (taxid 572511)	NODE_336_length_131081_cov_8.079440
Ami	vOTU-1030	unclassified (taxid 0)	NODE_364912_length_645_cov_15.100352
Ami	vOTU-1039	Roseburia hominis (taxid 301301)	NODE_4485_length_21238_cov_8.071499
Ami	vOTU-1040	Flavonifractor plautii (taxid 292800)	NODE_5007_length_18974_cov_18.675081
Ami	vOTU-1041	Akkermansia muciniphila (taxid 239935)	NODE_8_length_529048_cov_11.097828
Ami	vOTU-1048	unclassified Lachnospiraceae (taxid 186928)	NODE_10804_length_9309_cov_4.819649
Ami	vOTU-105	Paenibacillus sp. B01 (taxid 2660554)	NODE_875101_length_341_cov_1.337121
Ami	vOTU-1094	unclassified (taxid 0)	NODE_130180_length_1323_cov_4.634029
Ami	vOTU-1096	Pandoraea pulmonicola (taxid 93221)	NODE_20658_length_5279_cov_5.390235
Ami	vOTU-1118	Prevotella ruminicola 23 (taxid 264731)	NODE_3313_length_27824_cov_14.971024
Ami	vOTU-1130	Pandoraea pulmonicola (taxid 93221)	NODE_20658_length_5279_cov_5.390235
Ami	vOTU-1143	Flavonifractor plautii (taxid 292800)	NODE_5007_length_18974_cov_18.675081
Ami	vOTU-1146	Paenibacillus sp. B01 (taxid 2660554)	NODE_875101_length_341_cov_1.337121
Ami	vOTU-1151	unclassified (taxid 0)	NODE_103268_length_1557_cov_4.628378
Ami	vOTU-1174	[Ruminococcus] gnavus ATCC 29149 (taxid 411470)	NODE_251_length_149024_cov_9.319637
Ami	vOTU-1180	Pandoraea pulmonicola (taxid 93221)	NODE_20658_length_5279_cov_5.390235
Ami	vOTU-1231	unclassified (taxid 0)	NODE_364912_length_645_cov_15.100352
Ami	vOTU-1231	unclassified (taxid 0)	NODE_815752_length_359_cov_3.897163
Ami	vOTU-1231	unclassified (taxid 0)	NODE_901122_length_333_cov_2.843750
Ami	vOTU-1245	Lactobacillus pentosus KCA1 (taxid 1136177)	NODE_62699_length_2227_cov_4.355349
Ami	vOTU-1256	Roseburia hominis (taxid 301301)	NODE_4485_length_21238_cov_8.071499
Ami	vOTU-1269	unclassified (taxid 0)	NODE_942638_length_322_cov_2.244898
Ami	vOTU-1275	unclassified (taxid 0)	NODE_364912_length_645_cov_15.100352
Ami	vOTU-1287	Pelolinea submarina (taxid 913107)	NODE_498513_length_519_cov_1.728507
Ami	vOTU-1289	Flavonifractor plautii (taxid 292800)	NODE_5007_length_18974_cov_18.675081
Ami	vOTU-13	Proteobacteria (taxid 1224)	NODE_6312_length_15261_cov_4.438422
Ami	vOTU-1312	Roseburia hominis (taxid 301301)	NODE_4485_length_21238_cov_8.071499
Ami	vOTU-1322	Clostridiales (taxid 186802)	NODE_347820_length_667_cov_2.089831
Ami	vOTU-1358	Enterocloster clostridioformis (taxid 1531)	NODE_14_length_397330_cov_64.905738
Ami	vOTU-1392	unclassified (taxid 0)	NODE_350617_length_663_cov_85.868601
Ami	vOTU-1409	Oscillospiraceae (taxid 216572)	NODE_201083_length_978_cov_4.240844
Ami	vOTU-1432	[Clostridium] cellulosi (taxid 29343)	NODE_1687_length_49775_cov_20.696789
Ami	vOTU-1482	unclassified (taxid 0)	NODE_1011878_length_305_cov_3.956140
Ami	vOTU-1482	Flavonifractor plautii (taxid 292800)	NODE_37565_length_3270_cov_3.683683
Ami	vOTU-1508	unclassified (taxid 0)	NODE_688487_length_409_cov_0.954819
Ami	vOTU-1530	Endozoicomonas montiporae CL-33 (taxid 570277)	NODE_31344_length_3760_cov_4.187347
Ami	vOTU-1532	unclassified (taxid 0)	NODE_322223_length_704_cov_1.408293
Ami	vOTU-1532	unclassified (taxid 0)	NODE_712429_length_398_cov_1.838006
Ami	vOTU-1532	unclassified (taxid 0)	NODE_853513_length_347_cov_2.192593
Ami	vOTU-1597	Bacteroidetes (taxid 976)	NODE_15781_length_6625_cov_3.802230
Ami	vOTU-1597	unclassified (taxid 0)	NODE_224896_length_905_cov_4.932367
Ami	vOTU-161	Oscillibacter valericigenes Sjm18-20 (taxid 693746)	NODE_3233_length_28473_cov_24.176011
Ami	vOTU-161	Oscillibacter sp. NSJ-62 (taxid 2763056)	NODE_5384_length_17710_cov_21.975160
Ami	vOTU-161	Oscillospiraceae (taxid 216572)	NODE_780929_length_371_cov_13.122449
Ami	vOTU-165	Monaibacterium sp. ALG8 (taxid 2715211)	NODE_16741_length_6306_cov_13.976561
Ami	vOTU-165	[Clostridium] cellulosi (taxid 29343)	NODE_1687_length_49775_cov_20.696789
Ami	vOTU-1666	Flavonifractor plautii (taxid 292800)	NODE_37565_length_3270_cov_3.683683
Ami	vOTU-1670	Blautia producta (taxid 33035)	NODE_622_length_95648_cov_6.584895
Ami	vOTU-1675	Lachnospiraceae bacterium Choco86 (taxid 2109690)	NODE_16378_length_6423_cov_5.077529
Ami	vOTU-1679	unclassified (taxid 0)	NODE_350617_length_663_cov_85.868601
Ami	vOTU-1711	unclassified (taxid 0)	NODE_666273_length_419_cov_1.476608
Ami	vOTU-1726	Paenibacillus sp. UniB2 (taxid 2726185)	NODE_932688_length_325_cov_1.354839
Ami	vOTU-1772	unclassified (taxid 0)	NODE_703527_length_402_cov_1.507692
Ami	vOTU-1811	Parascardovia denticolens DSM 10105 = JCM 12538 (taxid 864564)	NODE_93455_length_1670_cov_3.392341
Ami	vOTU-182	unclassified (taxid 0)	NODE_322223_length_704_cov_1.408293
Ami	vOTU-1826	Intestinimonas butyriciproducens (taxid 1297617)	NODE_921318_length_328_cov_1.406375
Ami	vOTU-1863	unclassified (taxid 0)	NODE_322223_length_704_cov_1.408293
Ami	vOTU-1869	Flavonifractor plautii (taxid 292800)	NODE_5007_length_18974_cov_18.675081
Ami	vOTU-1890	unclassified (taxid 0)	NODE_901122_length_333_cov_2.843750
Ami	vOTU-1899	Intestinimonas butyriciproducens (taxid 1297617)	NODE_921318_length_328_cov_1.406375
Ami	vOTU-1953	Firmicutes (taxid 1239)	NODE_19423_length_5551_cov_8.963464
Ami	vOTU-1992	Flavonifractor plautii (taxid 292800)	NODE_5007_length_18974_cov_18.675081
Ami	vOTU-2041	unclassified (taxid 0)	NODE_666273_length_419_cov_1.476608
Ami	vOTU-2115	unclassified (taxid 0)	NODE_73463_length_1985_cov_3.459644
Ami	vOTU-2127	unclassified (taxid 0)	NODE_712429_length_398_cov_1.838006
Ami	vOTU-2127	unclassified (taxid 0)	NODE_853513_length_347_cov_2.192593
Ami	vOTU-2190	unclassified (taxid 0)	NODE_134342_length_1294_cov_2.944125
Ami	vOTU-2199	unclassified (taxid 0)	NODE_269666_length_796_cov_5.013908
Ami	vOTU-2222	Bacteria (taxid 2)	NODE_10303_length_9687_cov_6.892300
Ami	vOTU-2222	Pandoraea pulmonicola (taxid 93221)	NODE_20658_length_5279_cov_5.390235
Ami	vOTU-2222	unclassified (taxid 0)	NODE_264566_length_807_cov_3.013699
Ami	vOTU-2237	unclassified (taxid 0)	NODE_1037880_length_300_cov_0.955157
Ami	vOTU-2290	unclassified (taxid 0)	NODE_657985_length_423_cov_1.488439
Ami	vOTU-2290	unclassified (taxid 0)	NODE_703527_length_402_cov_1.507692
Ami	vOTU-23	Flavonifractor plautii (taxid 292800)	NODE_8003_length_12254_cov_8.909091
Ami	vOTU-2323	Intestinimonas butyriciproducens (taxid 1297617)	NODE_921318_length_328_cov_1.406375
Ami	vOTU-2339	Parascardovia denticolens DSM 10105 = JCM 12538 (taxid 864564)	NODE_332981_length_688_cov_1.664484
Ami	vOTU-2355	Clostridiales (taxid 186802)	NODE_631773_length_436_cov_1.752089
Ami	vOTU-236	unclassified Bacteroides (taxid 2646097)	NODE_29521_length_3938_cov_11.596219
Ami	vOTU-2360	Flavonifractor plautii (taxid 292800)	NODE_37565_length_3270_cov_3.683683
Ami	vOTU-238	unclassified (taxid 0)	NODE_473563_length_538_cov_64.971800
Ami	vOTU-238	unclassified (taxid 0)	NODE_542257_length_488_cov_4.440389
Ami	vOTU-244	unclassified Bacteroides (taxid 2646097)	NODE_29521_length_3938_cov_11.596219
Ami	vOTU-2467	Flavonifractor plautii (taxid 292800)	NODE_5007_length_18974_cov_18.675081
Ami	vOTU-2486	Flavonifractor plautii (taxid 292800)	NODE_37565_length_3270_cov_3.683683
Ami	vOTU-2535	Bacteroides ovatus (taxid 28116)	NODE_235629_length_876_cov_4.570713
Ami	vOTU-2535	Prevotella ruminicola 23 (taxid 264731)	NODE_3313_length_27824_cov_14.971024
Ami	vOTU-2543	Flavonifractor plautii (taxid 292800)	NODE_37565_length_3270_cov_3.683683
Ami	vOTU-2626	unclassified (taxid 0)	NODE_134342_length_1294_cov_2.944125
Ami	vOTU-2675	Pandoraea pulmonicola (taxid 93221)	NODE_20658_length_5279_cov_5.390235
Ami	vOTU-278	Clostridiales bacterium CCNA10 (taxid 2109688)	NODE_15586_length_6690_cov_7.138515
Ami	vOTU-280	Monaibacterium sp. ALG8 (taxid 2715211)	NODE_16741_length_6306_cov_13.976561
Ami	vOTU-285	Oscillibacter sp. NSJ-62 (taxid 2763056)	NODE_5384_length_17710_cov_21.975160
Ami	vOTU-29	unclassified (taxid 0)	NODE_103268_length_1557_cov_4.628378
Ami	vOTU-29	unclassified (taxid 0)	NODE_336119_length_683_cov_3.640264
Ami	vOTU-29	unclassified (taxid 0)	NODE_457345_length_552_cov_1.768421
Ami	vOTU-29	Lachnospiraceae bacterium KM106-2 (taxid 2093742)	NODE_907_length_75078_cov_7.331476
Ami	vOTU-295	unclassified (taxid 0)	NODE_350617_length_663_cov_85.868601
Ami	vOTU-2970	unclassified (taxid 0)	NODE_548630_length_484_cov_2.194103
Ami	vOTU-3	Muribaculum sp. TLL-A4 (taxid 2530390)	NODE_6_length_540096_cov_38.068218
Ami	vOTU-3004	Lactobacillus pentosus KCA1 (taxid 1136177)	NODE_230976_length_889_cov_1.342365
Ami	vOTU-3067	Methanococcales (taxid 2182)	NODE_596231_length_455_cov_2.349206
Ami	vOTU-3074	unclassified (taxid 0)	NODE_865740_length_344_cov_1.052434
Ami	vOTU-3079	[Clostridium] scindens (taxid 29347)	NODE_492_length_107862_cov_9.726057
Ami	vOTU-3108	Flavonifractor plautii (taxid 292800)	NODE_37565_length_3270_cov_3.683683
Ami	vOTU-311	unclassified Duncaniella (taxid 2649562)	NODE_11292_length_8934_cov_10.927289
Ami	vOTU-317	Roseburia hominis (taxid 301301)	NODE_4485_length_21238_cov_8.071499
Ami	vOTU-3178	unclassified (taxid 0)	NODE_17509_length_6061_cov_30.345588
Ami	vOTU-3180	unclassified (taxid 0)	NODE_364912_length_645_cov_15.100352
Ami	vOTU-3180	unclassified (taxid 0)	NODE_901122_length_333_cov_2.843750
Ami	vOTU-3200	unclassified (taxid 0)	NODE_666273_length_419_cov_1.476608
Ami	vOTU-325	unclassified (taxid 0)	NODE_340666_length_677_cov_1.920000
Ami	vOTU-325	Flavonifractor plautii (taxid 292800)	NODE_8003_length_12254_cov_8.909091
Ami	vOTU-3280	unclassified (taxid 0)	NODE_942638_length_322_cov_2.244898
Ami	vOTU-3306	Intestinimonas butyriciproducens (taxid 1297617)	NODE_225355_length_904_cov_2.472793
Ami	vOTU-3332	Ruthenibacterium lactatiformans (taxid 1550024)	NODE_298793_length_741_cov_2.049699
Ami	vOTU-3336	Intestinimonas butyriciproducens (taxid 1297617)	NODE_921318_length_328_cov_1.406375
Ami	vOTU-3368	unclassified (taxid 0)	NODE_942638_length_322_cov_2.244898
Ami	vOTU-3426	unclassified (taxid 0)	NODE_322223_length_704_cov_1.408293
Ami	vOTU-3444	Intestinimonas butyriciproducens (taxid 1297617)	NODE_89129_length_1727_cov_1.957576
Ami	vOTU-346	Parascardovia denticolens DSM 10105 = JCM 12538 (taxid 864564)	NODE_464612_length_546_cov_1.607676
Ami	vOTU-3491	Flavonifractor plautii (taxid 292800)	NODE_454019_length_555_cov_1.569038
Ami	vOTU-3503	Oscillospiraceae (taxid 216572)	NODE_201083_length_978_cov_4.240844
Ami	vOTU-352	Oscillibacter sp. NSJ-62 (taxid 2763056)	NODE_5384_length_17710_cov_21.975160
Ami	vOTU-357	unclassified (taxid 0)	NODE_98411_length_1611_cov_10.096480
Ami	vOTU-3585	unclassified (taxid 0)	NODE_322223_length_704_cov_1.408293
Ami	vOTU-3588	Lachnospiraceae bacterium GAM79 (taxid 2109691)	NODE_175_length_174419_cov_39.075421
Ami	vOTU-367	unclassified Bacteroides (taxid 2646097)	NODE_29521_length_3938_cov_11.596219
Ami	vOTU-3700	Bacteria (taxid 2)	NODE_10303_length_9687_cov_6.892300
Ami	vOTU-3700	Pandoraea pulmonicola (taxid 93221)	NODE_20658_length_5279_cov_5.390235
Ami	vOTU-3710	Flavonifractor plautii (taxid 292800)	NODE_5007_length_18974_cov_18.675081
Ami	vOTU-3760	unclassified (taxid 0)	NODE_269666_length_796_cov_5.013908
Ami	vOTU-3765	Endozoicomonas montiporae CL-33 (taxid 570277)	NODE_31344_length_3760_cov_4.187347
Ami	vOTU-3798	unclassified (taxid 0)	NODE_703527_length_402_cov_1.507692
Ami	vOTU-3802	Clostridium botulinum (taxid 1491)	NODE_268101_length_800_cov_1.738589
Ami	vOTU-3815	unclassified (taxid 0)	NODE_559442_length_477_cov_2.850000
Ami	vOTU-3894	unclassified (taxid 0)	NODE_542257_length_488_cov_4.440389
Ami	vOTU-3896	Flavonifractor plautii (taxid 292800)	NODE_5007_length_18974_cov_18.675081
Ami	vOTU-3910	Bacteroides ovatus (taxid 28116)	NODE_235629_length_876_cov_4.570713
Ami	vOTU-3910	Prevotella ruminicola 23 (taxid 264731)	NODE_3313_length_27824_cov_14.971024
Ami	vOTU-3913	Intestinimonas butyriciproducens (taxid 1297617)	NODE_11614_length_8699_cov_7.751102
Ami	vOTU-3920	Ruminococcus champanellensis (taxid 1161942)	NODE_10675_length_9401_cov_8.130523
Ami	vOTU-3920	Blautia sp. N6H1-15 (taxid 1912897)	NODE_233_length_156252_cov_26.586509
Ami	vOTU-410	unclassified (taxid 0)	NODE_340666_length_677_cov_1.920000
Ami	vOTU-4133	Streptomyces leeuwenhoekii (taxid 1437453)	NODE_5811_length_16515_cov_109.128118
Ami	vOTU-4166	Clostridiales (taxid 186802)	NODE_162360_length_1134_cov_2.228004
Ami	vOTU-4169	unclassified (taxid 0)	NODE_942638_length_322_cov_2.244898
Ami	vOTU-417	Clostridiales (taxid 186802)	NODE_267093_length_802_cov_2.027586
Ami	vOTU-417	Clostridiales (taxid 186802)	NODE_401612_length_604_cov_1.872865
Ami	vOTU-417	Clostridiales (taxid 186802)	NODE_631773_length_436_cov_1.752089
Ami	vOTU-417	Clostridiales (taxid 186802)	NODE_817227_length_359_cov_1.379433
Ami	vOTU-4255	Endozoicomonas montiporae CL-33 (taxid 570277)	NODE_31344_length_3760_cov_4.187347
Ami	vOTU-427	Phocaeicola dorei (taxid 357276)	NODE_23518_length_4734_cov_5.907666
Ami	vOTU-4320	unclassified (taxid 0)	NODE_17509_length_6061_cov_30.345588
Ami	vOTU-4345	unclassified (taxid 0)	NODE_815752_length_359_cov_3.897163
Ami	vOTU-4362	unclassified (taxid 0)	NODE_326006_length_698_cov_1.911433
Ami	vOTU-438	Roseburia hominis (taxid 301301)	NODE_4485_length_21238_cov_8.071499
Ami	vOTU-4459	Clostridiales (taxid 186802)	NODE_162360_length_1134_cov_2.228004
Ami	vOTU-4550	unclassified (taxid 0)	NODE_326006_length_698_cov_1.911433
Ami	vOTU-4590	unclassified (taxid 0)	NODE_364912_length_645_cov_15.100352
Ami	vOTU-4590	unclassified (taxid 0)	NODE_473563_length_538_cov_64.971800
Ami	vOTU-4590	unclassified (taxid 0)	NODE_542257_length_488_cov_4.440389
Ami	vOTU-460	unclassified (taxid 0)	NODE_403815_length_602_cov_1.325714
Ami	vOTU-467	Roseburia hominis (taxid 301301)	NODE_4485_length_21238_cov_8.071499
Ami	vOTU-4743	Flavonifractor plautii (taxid 292800)	NODE_37565_length_3270_cov_3.683683
Ami	vOTU-4748	Clostridiales (taxid 186802)	NODE_323349_length_702_cov_1.948800
Ami	vOTU-475	Bacteroides ovatus (taxid 28116)	NODE_235629_length_876_cov_4.570713
Ami	vOTU-475	Prevotella ruminicola 23 (taxid 264731)	NODE_3313_length_27824_cov_14.971024
Ami	vOTU-475	Parabacteroides distasonis (taxid 823)	NODE_421699_length_584_cov_2.043393
Ami	vOTU-475	Prevotella ruminicola 23 (taxid 264731)	NODE_716440_length_396_cov_5.241379
Ami	vOTU-476	Flavonifractor plautii (taxid 292800)	NODE_5007_length_18974_cov_18.675081
Ami	vOTU-4803	Flavonifractor plautii (taxid 292800)	NODE_37565_length_3270_cov_3.683683
Ami	vOTU-4822	Blautia sp. N6H1-15 (taxid 1912897)	NODE_233_length_156252_cov_26.586509
Ami	vOTU-4825	unclassified (taxid 0)	NODE_865740_length_344_cov_1.052434
Ami	vOTU-484	Homo sapiens (taxid 9606)	NODE_1881_length_45317_cov_42.060743
Ami	vOTU-4859	Oscillospiraceae (taxid 216572)	NODE_201083_length_978_cov_4.240844
Ami	vOTU-4869	Intestinimonas butyriciproducens (taxid 1297617)	NODE_998615_length_309_cov_0.887931
Ami	vOTU-4915	Endozoicomonas montiporae CL-33 (taxid 570277)	NODE_31344_length_3760_cov_4.187347
Ami	vOTU-4954	unclassified (taxid 0)	NODE_942638_length_322_cov_2.244898
Ami	vOTU-4962	Flavonifractor plautii (taxid 292800)	NODE_37565_length_3270_cov_3.683683
Ami	vOTU-5	Akkermansia muciniphila (taxid 239935)	NODE_9_length_485194_cov_12.382627
Ami	vOTU-5030	unclassified (taxid 0)	NODE_322223_length_704_cov_1.408293
Ami	vOTU-5030	unclassified (taxid 0)	NODE_712429_length_398_cov_1.838006
Ami	vOTU-504	Flavonifractor plautii (taxid 292800)	NODE_37565_length_3270_cov_3.683683
Ami	vOTU-5043	Flavonifractor plautii (taxid 292800)	NODE_8003_length_12254_cov_8.909091
Ami	vOTU-5045	Bacteria (taxid 2)	NODE_336951_length_682_cov_2.236364
Ami	vOTU-506	unclassified (taxid 0)	NODE_688487_length_409_cov_0.954819
Ami	vOTU-5155	unclassified (taxid 0)	NODE_17509_length_6061_cov_30.345588
Ami	vOTU-521	unclassified (taxid 0)	NODE_322223_length_704_cov_1.408293
Ami	vOTU-5223	Clostridiales bacterium (taxid 1898207)	NODE_818369_length_359_cov_0.875887
Ami	vOTU-5240	Lachnospiraceae bacterium GAM79 (taxid 2109691)	NODE_175_length_174419_cov_39.075421
Ami	vOTU-5302	Roseburia hominis (taxid 301301)	NODE_4485_length_21238_cov_8.071499
Ami	vOTU-5302	unclassified (taxid 0)	NODE_618174_length_443_cov_2.016393
Ami	vOTU-531	Intestinimonas butyriciproducens (taxid 1297617)	NODE_11614_length_8699_cov_7.751102
Ami	vOTU-531	Intestinimonas butyriciproducens (taxid 1297617)	NODE_150236_length_1197_cov_2.428571
Ami	vOTU-531	unclassified (taxid 0)	NODE_215244_length_933_cov_3.846963
Ami	vOTU-5329	unclassified (taxid 0)	NODE_942638_length_322_cov_2.244898
Ami	vOTU-534	[Ruminococcus] gnavus ATCC 29149 (taxid 411470)	NODE_251_length_149024_cov_9.319637
Ami	vOTU-537	[Clostridium] scindens (taxid 29347)	NODE_492_length_107862_cov_9.726057
Ami	vOTU-5385	Pandoraea pulmonicola (taxid 93221)	NODE_20658_length_5279_cov_5.390235
Ami	vOTU-5400	Alphaproteobacteria (taxid 28211)	NODE_1408_length_56413_cov_7.763686
Ami	vOTU-5400	unclassified (taxid 0)	NODE_559442_length_477_cov_2.850000
Ami	vOTU-541	Oscillospiraceae (taxid 216572)	NODE_1998_length_43285_cov_5.811493
Ami	vOTU-546	unclassified (taxid 0)	NODE_269666_length_796_cov_5.013908
Ami	vOTU-5471	Clostridiales (taxid 186802)	NODE_981317_length_313_cov_0.940678
Ami	vOTU-555	Desulfovibrio piger (taxid 901)	NODE_3755_length_24905_cov_9.294063
Ami	vOTU-555	Hyphomicrobium nitrativorans NL23 (taxid 1029756)	NODE_9995_length_9963_cov_8.113089
Ami	vOTU-5575	unclassified (taxid 0)	NODE_134342_length_1294_cov_2.944125
Ami	vOTU-563	unclassified (taxid 0)	NODE_364912_length_645_cov_15.100352
Ami	vOTU-563	unclassified (taxid 0)	NODE_473563_length_538_cov_64.971800
Ami	vOTU-563	unclassified (taxid 0)	NODE_542257_length_488_cov_4.440389
Ami	vOTU-5633	Parascardovia denticolens DSM 10105 = JCM 12538 (taxid 864564)	NODE_332981_length_688_cov_1.664484
Ami	vOTU-564	Flavonifractor plautii (taxid 292800)	NODE_5007_length_18974_cov_18.675081
Ami	vOTU-5735	Paenibacillus donghaensis (taxid 414771)	NODE_187797_length_1026_cov_2.088514
Ami	vOTU-577	[Ruminococcus] gnavus ATCC 29149 (taxid 411470)	NODE_91497_length_1695_cov_2.665637
Ami	vOTU-5773	Blautia sp. N6H1-15 (taxid 1912897)	NODE_233_length_156252_cov_26.586509
Ami	vOTU-582	unclassified (taxid 0)	NODE_473563_length_538_cov_64.971800
Ami	vOTU-5842	[Clostridium] cellulosi (taxid 29343)	NODE_1687_length_49775_cov_20.696789
Ami	vOTU-585	Flavonifractor plautii (taxid 292800)	NODE_5007_length_18974_cov_18.675081
Ami	vOTU-5861	Flavonifractor plautii (taxid 292800)	NODE_37565_length_3270_cov_3.683683
Ami	vOTU-593	Roseburia hominis (taxid 301301)	NODE_4485_length_21238_cov_8.071499
Ami	vOTU-593	Pelolinea submarina (taxid 913107)	NODE_498513_length_519_cov_1.728507
Ami	vOTU-5977	[Clostridium] scindens (taxid 29347)	NODE_492_length_107862_cov_9.726057
Ami	vOTU-6005	Flavonifractor plautii (taxid 292800)	NODE_37565_length_3270_cov_3.683683
Ami	vOTU-6048	Bacteroidetes (taxid 976)	NODE_15781_length_6625_cov_3.802230
Ami	vOTU-6083	Intestinimonas butyriciproducens (taxid 1297617)	NODE_921318_length_328_cov_1.406375
Ami	vOTU-609	Roseburia hominis (taxid 301301)	NODE_4485_length_21238_cov_8.071499
Ami	vOTU-6101	Oscillibacter valericigenes Sjm18-20 (taxid 693746)	NODE_3233_length_28473_cov_24.176011
Ami	vOTU-6101	Oscillibacter sp. NSJ-62 (taxid 2763056)	NODE_5384_length_17710_cov_21.975160
Ami	vOTU-614	Monaibacterium sp. ALG8 (taxid 2715211)	NODE_717611_length_396_cov_1.467085
Ami	vOTU-623	Pandoraea pulmonicola (taxid 93221)	NODE_20658_length_5279_cov_5.390235
Ami	vOTU-629	unclassified (taxid 0)	NODE_221596_length_915_cov_1.970167
Ami	vOTU-6342	unclassified (taxid 0)	NODE_942638_length_322_cov_2.244898
Ami	vOTU-636	Lachnospiraceae bacterium GAM79 (taxid 2109691)	NODE_175_length_174419_cov_39.075421
Ami	vOTU-636	unclassified (taxid 0)	NODE_73463_length_1985_cov_3.459644
Ami	vOTU-6365	unclassified (taxid 0)	NODE_364912_length_645_cov_15.100352
Ami	vOTU-6372	Firmicutes (taxid 1239)	NODE_19423_length_5551_cov_8.963464
Ami	vOTU-6513	unclassified (taxid 0)	NODE_901122_length_333_cov_2.843750
Ami	vOTU-6575	unclassified (taxid 0)	NODE_815752_length_359_cov_3.897163
Ami	vOTU-658	Bacteroides ovatus (taxid 28116)	NODE_235629_length_876_cov_4.570713
Ami	vOTU-658	Prevotella ruminicola 23 (taxid 264731)	NODE_3313_length_27824_cov_14.971024
Ami	vOTU-658	Parabacteroides distasonis (taxid 823)	NODE_421699_length_584_cov_2.043393
Ami	vOTU-663	unclassified (taxid 0)	NODE_703527_length_402_cov_1.507692
Ami	vOTU-671	Oscillibacter sp. NSJ-62 (taxid 2763056)	NODE_5384_length_17710_cov_21.975160
Ami	vOTU-678	[Clostridium] cellulosi (taxid 29343)	NODE_1687_length_49775_cov_20.696789
Ami	vOTU-685	Flavonifractor plautii (taxid 292800)	NODE_5007_length_18974_cov_18.675081
Ami	vOTU-691	Clostridiales (taxid 186802)	NODE_347820_length_667_cov_2.089831
Ami	vOTU-741	unclassified (taxid 0)	NODE_268280_length_799_cov_38.198061
Ami	vOTU-770	Pandoraea pulmonicola (taxid 93221)	NODE_20658_length_5279_cov_5.390235
Ami	vOTU-774	Ruminococcus champanellensis (taxid 1161942)	NODE_10675_length_9401_cov_8.130523
Ami	vOTU-79	Lactobacillus pentosus KCA1 (taxid 1136177)	NODE_15106_length_6873_cov_4.516775
Ami	vOTU-79	Lactobacillus pentosus KCA1 (taxid 1136177)	NODE_305209_length_730_cov_3.569678
Ami	vOTU-79	Lactobacillus pentosus KCA1 (taxid 1136177)	NODE_62699_length_2227_cov_4.355349
Ami	vOTU-819	Monaibacterium sp. ALG8 (taxid 2715211)	NODE_16741_length_6306_cov_13.976561
Ami	vOTU-827	Pelolinea submarina (taxid 913107)	NODE_1323_length_58899_cov_10.504063
Ami	vOTU-838	unclassified (taxid 0)	NODE_269666_length_796_cov_5.013908
Ami	vOTU-852	Intestinimonas butyriciproducens (taxid 1297617)	NODE_921318_length_328_cov_1.406375
Ami	vOTU-853	Desulfovibrio magneticus RS-1 (taxid 573370)	NODE_591339_length_458_cov_1.850394
Ami	vOTU-862	Lachnospiraceae bacterium (taxid 1898203)	NODE_1221_length_62854_cov_8.730857
Ami	vOTU-862	Roseburia hominis (taxid 301301)	NODE_4485_length_21238_cov_8.071499
Ami	vOTU-871	Streptococcus suis (taxid 1307)	NODE_7553_length_12911_cov_37.929562
Ami	vOTU-889	unclassified (taxid 0)	NODE_350617_length_663_cov_85.868601
Ami	vOTU-893	unclassified (taxid 0)	NODE_269666_length_796_cov_5.013908
Ami	vOTU-893	Clostridiales (taxid 186802)	NODE_631773_length_436_cov_1.752089
Ami	vOTU-896	unclassified (taxid 0)	NODE_134342_length_1294_cov_2.944125
Ami	vOTU-896	[Ruminococcus] gnavus ATCC 29149 (taxid 411470)	NODE_91497_length_1695_cov_2.665637
Ami	vOTU-901	[Clostridium] cellulosi (taxid 29343)	NODE_1687_length_49775_cov_20.696789
Ami	vOTU-904	Roseburia hominis (taxid 301301)	NODE_4485_length_21238_cov_8.071499
Ami	vOTU-937	Oscillibacter valericigenes Sjm18-20 (taxid 693746)	NODE_28875_length_4007_cov_18.335115
Ami	vOTU-937	Flavonifractor plautii (taxid 292800)	NODE_5007_length_18974_cov_18.675081
Ami	vOTU-949	unclassified (taxid 0)	NODE_364912_length_645_cov_15.100352
Ami	vOTU-972	Lachnospiraceae (taxid 186803)	NODE_16090_length_6515_cov_4.644299
Ami	vOTU-977	Lactobacillus pentosus KCA1 (taxid 1136177)	NODE_230976_length_889_cov_1.342365
Flu	vOTU-1023	Faecalibacterium prausnitzii (taxid 853)	NODE_29_length_270865_cov_11.885143
Flu	vOTU-1030	Alistipes (taxid 239759)	NODE_579_length_73149_cov_74.101503
Flu	vOTU-1094	unclassified (taxid 0)	NODE_316213_length_530_cov_1.633554
Flu	vOTU-1118	unclassified (taxid 0)	NODE_58702_length_1475_cov_2.124464
Flu	vOTU-1174	unclassified (taxid 0)	NODE_101198_length_1046_cov_13.921569
Flu	vOTU-1179	unclassified (taxid 0)	NODE_520654_length_384_cov_1.452769
Flu	vOTU-1245	Lactobacillus pentosus KCA1 (taxid 1136177)	NODE_797_length_58780_cov_8.485495
Flu	vOTU-1275	unclassified Duncaniella (taxid 2649562)	NODE_208_length_122867_cov_42.595553
Flu	vOTU-1275	Alistipes (taxid 239759)	NODE_579_length_73149_cov_74.101503
Flu	vOTU-1287	Paenibacillus sp. UniB2 (taxid 2726185)	NODE_5006_length_11611_cov_8.140975
Flu	vOTU-1322	Clostridiales (taxid 186802)	NODE_374583_length_477_cov_1.370000
Flu	vOTU-1322	Intestinimonas butyriciproducens (taxid 1297617)	NODE_400113_length_457_cov_1.476316
Flu	vOTU-1392	Alistipes (taxid 239759)	NODE_579_length_73149_cov_74.101503
Flu	vOTU-1432	Lachnospiraceae bacterium GAM79 (taxid 2109691)	NODE_333_length_97859_cov_18.532460
Flu	vOTU-1482	unclassified (taxid 0)	NODE_286020_length_563_cov_1.901235
Flu	vOTU-1498	Alistipes (taxid 239759)	NODE_579_length_73149_cov_74.101503
Flu	vOTU-1576	Blautia sp. N6H1-15 (taxid 1912897)	NODE_473_length_82181_cov_12.570496
Flu	vOTU-1597	Tannerella sp. oral taxon HOT-286 (taxid 712710)	NODE_4051_length_14684_cov_11.909632
Flu	vOTU-161	Oscillibacter valericigenes Sjm18-20 (taxid 693746)	NODE_982_length_51825_cov_15.285866
Flu	vOTU-165	Lachnospiraceae bacterium GAM79 (taxid 2109691)	NODE_333_length_97859_cov_18.532460
Flu	vOTU-1679	Alistipes (taxid 239759)	NODE_579_length_73149_cov_74.101503
Flu	vOTU-1711	unclassified (taxid 0)	NODE_451506_length_422_cov_1.901449
Flu	vOTU-1712	Clostridium (taxid 1485)	NODE_156447_length_804_cov_3.480055
Flu	vOTU-1726	Clostridioides difficile (taxid 1496)	NODE_2751_length_21978_cov_7.580339
Flu	vOTU-1726	Paenibacillus sp. UniB2 (taxid 2726185)	NODE_5006_length_11611_cov_8.140975
Flu	vOTU-1890	Alistipes (taxid 239759)	NODE_579_length_73149_cov_74.101503
Flu	vOTU-1893	Blautia sp. N6H1-15 (taxid 1912897)	NODE_473_length_82181_cov_12.570496
Flu	vOTU-1953	unclassified (taxid 0)	NODE_26402_length_2565_cov_5.375000
Flu	vOTU-1972	unclassified (taxid 0)	NODE_224766_length_649_cov_1.886364
Flu	vOTU-1972	Intestinimonas butyriciproducens (taxid 1297617)	NODE_400113_length_457_cov_1.476316
Flu	vOTU-2041	unclassified (taxid 0)	NODE_451506_length_422_cov_1.901449
Flu	vOTU-2052	Intestinimonas butyriciproducens (taxid 1297617)	NODE_400113_length_457_cov_1.476316
Flu	vOTU-23	Flintibacter sp. KGMB00164 (taxid 2610895)	NODE_1711_length_33956_cov_10.182650
Flu	vOTU-234	unclassified (taxid 0)	NODE_454168_length_421_cov_0.906977
Flu	vOTU-2353	Clostridium (taxid 1485)	NODE_156447_length_804_cov_3.480055
Flu	vOTU-238	Alistipes (taxid 239759)	NODE_579_length_73149_cov_74.101503
Flu	vOTU-2458	unclassified Duncaniella (taxid 2649562)	NODE_208_length_122867_cov_42.595553
Flu	vOTU-2485	Alistipes (taxid 239759)	NODE_579_length_73149_cov_74.101503
Flu	vOTU-249	unclassified (taxid 0)	NODE_15205_length_3988_cov_2.588852
Flu	vOTU-2535	unclassified (taxid 0)	NODE_454809_length_420_cov_1.737609
Flu	vOTU-2599	unclassified (taxid 0)	NODE_286020_length_563_cov_1.901235
Flu	vOTU-2624	Paenibacillus sp. 32O-W (taxid 1695218)	NODE_622867_length_341_cov_1.121212
Flu	vOTU-278	Clostridiales (taxid 186802)	NODE_236440_length_630_cov_1.965642
Flu	vOTU-2789	Clostridiales (taxid 186802)	NODE_559086_length_366_cov_2.159170
Flu	vOTU-285	Oscillibacter valericigenes Sjm18-20 (taxid 693746)	NODE_982_length_51825_cov_15.285866
Flu	vOTU-2880	Paenibacillus sp. 32O-W (taxid 1695218)	NODE_622867_length_341_cov_1.121212
Flu	vOTU-29	unclassified (taxid 0)	NODE_556057_length_368_cov_1.013746
Flu	vOTU-295	unclassified Duncaniella (taxid 2649562)	NODE_208_length_122867_cov_42.595553
Flu	vOTU-295	Alistipes (taxid 239759)	NODE_579_length_73149_cov_74.101503
Flu	vOTU-3	unclassified Duncaniella (taxid 2649562)	NODE_3_length_435044_cov_53.263703
Flu	vOTU-3016	Clostridiales (taxid 186802)	NODE_230230_length_640_cov_1.941385
Flu	vOTU-3079	Clostridium botulinum (taxid 1491)	NODE_327705_length_518_cov_3.759637
Flu	vOTU-3108	unclassified (taxid 0)	NODE_238264_length_627_cov_2.234545
Flu	vOTU-311	Porphyromonas gingivalis (taxid 837)	NODE_91867_length_1109_cov_7.121124
Flu	vOTU-3168	Intestinimonas butyriciproducens (taxid 1297617)	NODE_400113_length_457_cov_1.476316
Flu	vOTU-317	Aminipila butyrica (taxid 433296)	NODE_161458_length_789_cov_2.637640
Flu	vOTU-3178	unclassified (taxid 0)	NODE_9583_length_6094_cov_20.722785
Flu	vOTU-3200	unclassified (taxid 0)	NODE_451506_length_422_cov_1.901449
Flu	vOTU-323	Clostridiales (taxid 186802)	NODE_199400_length_696_cov_2.927302
Flu	vOTU-323	Intestinimonas butyriciproducens (taxid 1297617)	NODE_485486_length_402_cov_2.064615
Flu	vOTU-325	Flintibacter sp. KGMB00164 (taxid 2610895)	NODE_1711_length_33956_cov_10.182650
Flu	vOTU-3251	Blautia sp. N6H1-15 (taxid 1912897)	NODE_473_length_82181_cov_12.570496
Flu	vOTU-3306	Intestinimonas butyriciproducens (taxid 1297617)	NODE_10164_length_5760_cov_4.633292
Flu	vOTU-3347	Clostridium (taxid 1485)	NODE_156447_length_804_cov_3.480055
Flu	vOTU-3351	unclassified (taxid 0)	NODE_724743_length_307_cov_2.052174
Flu	vOTU-352	Oscillibacter valericigenes Sjm18-20 (taxid 693746)	NODE_982_length_51825_cov_15.285866
Flu	vOTU-3567	Blautia sp. N6H1-15 (taxid 1912897)	NODE_473_length_82181_cov_12.570496
Flu	vOTU-3707	Blautia sp. N6H1-15 (taxid 1912897)	NODE_473_length_82181_cov_12.570496
Flu	vOTU-3897	Alistipes (taxid 239759)	NODE_579_length_73149_cov_74.101503
Flu	vOTU-3910	unclassified (taxid 0)	NODE_454809_length_420_cov_1.737609
Flu	vOTU-3910	unclassified (taxid 0)	NODE_58702_length_1475_cov_2.124464
Flu	vOTU-3913	Intestinimonas butyriciproducens (taxid 1297617)	NODE_18352_length_3411_cov_4.221356
Flu	vOTU-3920	Faecalibacterium prausnitzii (taxid 853)	NODE_29_length_270865_cov_11.885143
Flu	vOTU-4133	Alistipes (taxid 239759)	NODE_579_length_73149_cov_74.101503
Flu	vOTU-4166	Clostridiales (taxid 186802)	NODE_236440_length_630_cov_1.965642
Flu	vOTU-417	Clostridiales (taxid 186802)	NODE_484780_length_403_cov_1.101227
Flu	vOTU-417	Clostridiales (taxid 186802)	NODE_613325_length_344_cov_2.037453
Flu	vOTU-417	Clostridiales (taxid 186802)	NODE_677831_length_322_cov_0.955102
Flu	vOTU-427	Phocaeicola dorei (taxid 357276)	NODE_1473_length_38800_cov_12.329933
Flu	vOTU-427	Bacteroides fragilis (taxid 817)	NODE_303518_length_543_cov_2.630901
Flu	vOTU-4320	unclassified (taxid 0)	NODE_9583_length_6094_cov_20.722785
Flu	vOTU-4459	Clostridiales (taxid 186802)	NODE_236440_length_630_cov_1.965642
Flu	vOTU-4488	Blautia sp. N6H1-15 (taxid 1912897)	NODE_473_length_82181_cov_12.570496
Flu	vOTU-4522	Blautia sp. N6H1-15 (taxid 1912897)	NODE_473_length_82181_cov_12.570496
Flu	vOTU-4590	Alistipes (taxid 239759)	NODE_579_length_73149_cov_74.101503
Flu	vOTU-471	Clostridium (taxid 1485)	NODE_156447_length_804_cov_3.480055
Flu	vOTU-4743	unclassified (taxid 0)	NODE_238264_length_627_cov_2.234545
Flu	vOTU-4748	Clostridiales (taxid 186802)	NODE_185894_length_726_cov_2.058552
Flu	vOTU-475	unclassified (taxid 0)	NODE_454809_length_420_cov_1.737609
Flu	vOTU-475	unclassified (taxid 0)	NODE_58702_length_1475_cov_2.124464
Flu	vOTU-484	unclassified (taxid 0)	NODE_38320_length_1961_cov_1.835456
Flu	vOTU-490	Blautia sp. N6H1-15 (taxid 1912897)	NODE_473_length_82181_cov_12.570496
Flu	vOTU-494	Duncaniella dubosii (taxid 2518971)	NODE_503_length_79300_cov_21.016990
Flu	vOTU-4962	unclassified (taxid 0)	NODE_238264_length_627_cov_2.234545
Flu	vOTU-5	Akkermansia muciniphila (taxid 239935)	NODE_13815_length_4335_cov_2.682950
Flu	vOTU-5	Akkermansia muciniphila (taxid 239935)	NODE_20902_length_3075_cov_2.315210
Flu	vOTU-5043	Flintibacter sp. KGMB00164 (taxid 2610895)	NODE_1711_length_33956_cov_10.182650
Flu	vOTU-5155	unclassified (taxid 0)	NODE_9583_length_6094_cov_20.722785
Flu	vOTU-5232	Blautia sp. N6H1-15 (taxid 1912897)	NODE_473_length_82181_cov_12.570496
Flu	vOTU-531	Intestinimonas butyriciproducens (taxid 1297617)	NODE_18352_length_3411_cov_4.221356
Flu	vOTU-531	Clostridiales (taxid 186802)	NODE_230230_length_640_cov_1.941385
Flu	vOTU-531	Clostridiales (taxid 186802)	NODE_271459_length_581_cov_1.748016
Flu	vOTU-5316	Bacillus thuringiensis (taxid 1428)	NODE_466041_length_413_cov_4.970238
Flu	vOTU-534	unclassified (taxid 0)	NODE_101198_length_1046_cov_13.921569
Flu	vOTU-534	unclassified (taxid 0)	NODE_19612_length_3230_cov_10.159531
Flu	vOTU-537	Clostridium (taxid 1485)	NODE_156447_length_804_cov_3.480055
Flu	vOTU-5400	unclassified (taxid 0)	NODE_277738_length_573_cov_2.149194
Flu	vOTU-541	unclassified (taxid 0)	NODE_444348_length_427_cov_1.168571
Flu	vOTU-5471	Clostridiales (taxid 186802)	NODE_230230_length_640_cov_1.941385
Flu	vOTU-555	Proteobacteria (taxid 1224)	NODE_13780_length_4346_cov_3.457250
Flu	vOTU-555	Hyphomicrobium nitrativorans NL23 (taxid 1029756)	NODE_200055_length_695_cov_1.935275
Flu	vOTU-555	Azospirillum brasilense (taxid 192)	NODE_449355_length_424_cov_0.922190
Flu	vOTU-555	Hyphomicrobium nitrativorans NL23 (taxid 1029756)	NODE_592475_length_352_cov_2.236364
Flu	vOTU-5589	unclassified (taxid 0)	NODE_727057_length_307_cov_0.965217
Flu	vOTU-563	Alistipes (taxid 239759)	NODE_579_length_73149_cov_74.101503
Flu	vOTU-5798	Alistipes (taxid 239759)	NODE_579_length_73149_cov_74.101503
Flu	vOTU-5842	Lachnospiraceae bacterium GAM79 (taxid 2109691)	NODE_333_length_97859_cov_18.532460
Flu	vOTU-5861	unclassified (taxid 0)	NODE_238264_length_627_cov_2.234545
Flu	vOTU-5915	Bacillus thuringiensis (taxid 1428)	NODE_146429_length_837_cov_1.647368
Flu	vOTU-593	Paenibacillus sp. UniB2 (taxid 2726185)	NODE_5006_length_11611_cov_8.140975
Flu	vOTU-5977	Clostridium (taxid 1485)	NODE_156447_length_804_cov_3.480055
Flu	vOTU-6048	Tannerella sp. oral taxon HOT-286 (taxid 712710)	NODE_4051_length_14684_cov_11.909632
Flu	vOTU-6101	Oscillibacter valericigenes Sjm18-20 (taxid 693746)	NODE_982_length_51825_cov_15.285866
Flu	vOTU-6140	unclassified (taxid 0)	NODE_10906_length_5380_cov_3.165567
Flu	vOTU-6372	unclassified (taxid 0)	NODE_26402_length_2565_cov_5.375000
Flu	vOTU-6545	Clostridiales (taxid 186802)	NODE_199400_length_696_cov_2.927302
Flu	vOTU-658	unclassified (taxid 0)	NODE_454809_length_420_cov_1.737609
Flu	vOTU-671	Oscillibacter valericigenes Sjm18-20 (taxid 693746)	NODE_982_length_51825_cov_15.285866
Flu	vOTU-678	Lachnospiraceae bacterium GAM79 (taxid 2109691)	NODE_333_length_97859_cov_18.532460
Flu	vOTU-687	Blautia sp. N6H1-15 (taxid 1912897)	NODE_473_length_82181_cov_12.570496
Flu	vOTU-691	Clostridiales (taxid 186802)	NODE_374583_length_477_cov_1.370000
Flu	vOTU-741	unclassified (taxid 0)	NODE_356970_length_491_cov_5.963768
Flu	vOTU-751	unclassified (taxid 0)	NODE_727057_length_307_cov_0.965217
Flu	vOTU-774	Faecalibacterium prausnitzii (taxid 853)	NODE_29_length_270865_cov_11.885143
Flu	vOTU-79	Lactobacillus pentosus KCA1 (taxid 1136177)	NODE_797_length_58780_cov_8.485495
Flu	vOTU-853	unclassified (taxid 0)	NODE_645325_length_333_cov_1.105469
Flu	vOTU-876	unclassified (taxid 0)	NODE_520654_length_384_cov_1.452769
Flu	vOTU-889	Alistipes (taxid 239759)	NODE_579_length_73149_cov_74.101503
Flu	vOTU-901	Lachnospiraceae bacterium GAM79 (taxid 2109691)	NODE_333_length_97859_cov_18.532460
Flu	vOTU-949	Alistipes (taxid 239759)	NODE_579_length_73149_cov_74.101503
XYS	vOTU-1020	Clostridiales bacterium (taxid 1898207)	NODE_51088_length_2417_cov_3.807692
XYS	vOTU-1020	Flavonifractor plautii (taxid 292800)	NODE_562_length_88395_cov_30.589574
XYS	vOTU-1020	unclassified (taxid 0)	NODE_593067_length_415_cov_0.949704
XYS	vOTU-1020	Clostridiales bacterium (taxid 1898207)	NODE_59973_length_2147_cov_4.090338
XYS	vOTU-1020	Paenibacillus sp. 32O-W (taxid 1695218)	NODE_717220_length_360_cov_1.487633
XYS	vOTU-1020	unclassified (taxid 0)	NODE_727965_length_356_cov_1.612903
XYS	vOTU-1020	Intestinimonas butyriciproducens (taxid 1297617)	NODE_89812_length_1597_cov_10.282895
XYS	vOTU-1023	unclassified (taxid 0)	NODE_512289_length_462_cov_1.574026
XYS	vOTU-1023	Paenibacillus swuensis (taxid 1178515)	NODE_8457_length_10609_cov_3.239366
XYS	vOTU-1030	unclassified (taxid 0)	NODE_207566_length_875_cov_19.545113
XYS	vOTU-1039	Filifactor alocis ATCC 35896 (taxid 546269)	NODE_214082_length_856_cov_2.569961
XYS	vOTU-1068	Intestinimonas butyriciproducens (taxid 1297617)	NODE_87259_length_1631_cov_2.850064
XYS	vOTU-1094	unclassified (taxid 0)	NODE_128511_length_1233_cov_5.365917
XYS	vOTU-1118	unclassified (taxid 0)	NODE_25869_length_4064_cov_24.263607
XYS	vOTU-1119	Blautia producta (taxid 33035)	NODE_568424_length_428_cov_1.404558
XYS	vOTU-1119	[Ruminococcus] gnavus ATCC 29149 (taxid 411470)	NODE_629001_length_397_cov_1.378125
XYS	vOTU-1151	unclassified (taxid 0)	NODE_94183_length_1543_cov_3.126194
XYS	vOTU-1174	unclassified (taxid 0)	NODE_17224_length_5627_cov_11.124144
XYS	vOTU-1179	unclassified (taxid 0)	NODE_482478_length_482_cov_2.167901
XYS	vOTU-1179	unclassified (taxid 0)	NODE_81803_length_1710_cov_2.715248
XYS	vOTU-1203	Alistipes shahii WAL 8301 (taxid 717959)	NODE_313_length_118077_cov_7.093932
XYS	vOTU-1231	unclassified (taxid 0)	NODE_207566_length_875_cov_19.545113
XYS	vOTU-1231	unclassified (taxid 0)	NODE_21890_length_4634_cov_104.822910
XYS	vOTU-1231	unclassified (taxid 0)	NODE_726989_length_356_cov_7.053763
XYS	vOTU-1243	Intestinimonas butyriciproducens (taxid 1297617)	NODE_748550_length_349_cov_1.139706
XYS	vOTU-1245	Lactobacillus pentosus KCA1 (taxid 1136177)	NODE_12435_length_7431_cov_3.280392
XYS	vOTU-1269	Clostridiales bacterium (taxid 1898207)	NODE_51088_length_2417_cov_3.807692
XYS	vOTU-1269	Paenibacillus sp. 32O-W (taxid 1695218)	NODE_717220_length_360_cov_1.487633
XYS	vOTU-1269	Intestinimonas butyriciproducens (taxid 1297617)	NODE_87259_length_1631_cov_2.850064
XYS	vOTU-1269	Intestinimonas butyriciproducens (taxid 1297617)	NODE_89812_length_1597_cov_10.282895
XYS	vOTU-1275	unclassified (taxid 0)	NODE_207566_length_875_cov_19.545113
XYS	vOTU-1275	unclassified (taxid 0)	NODE_21890_length_4634_cov_104.822910
XYS	vOTU-1275	unclassified (taxid 0)	NODE_839839_length_320_cov_4.744856
XYS	vOTU-1284	Blautia sp. N6H1-15 (taxid 1912897)	NODE_3327_length_25506_cov_4.484329
XYS	vOTU-1287	Pelolinea submarina (taxid 913107)	NODE_155103_length_1079_cov_1.237525
XYS	vOTU-1289	Clostridiales (taxid 186802)	NODE_473240_length_489_cov_1.509709
XYS	vOTU-1297	Alistipes shahii WAL 8301 (taxid 717959)	NODE_313_length_118077_cov_7.093932
XYS	vOTU-1322	Intestinimonas butyriciproducens (taxid 1297617)	NODE_190850_length_930_cov_2.485346
XYS	vOTU-1358	Enterocloster clostridioformis (taxid 1531)	NODE_8_length_397366_cov_41.862735
XYS	vOTU-1392	unclassified (taxid 0)	NODE_412149_length_539_cov_35.389610
XYS	vOTU-1409	Intestinimonas butyriciproducens (taxid 1297617)	NODE_17966_length_5437_cov_6.003545
XYS	vOTU-1409	Clostridiales bacterium (taxid 1898207)	NODE_51088_length_2417_cov_3.807692
XYS	vOTU-1476	Blautia sp. N6H1-15 (taxid 1912897)	NODE_3327_length_25506_cov_4.484329
XYS	vOTU-1482	unclassified (taxid 0)	NODE_157998_length_1065_cov_1.577935
XYS	vOTU-1498	unclassified (taxid 0)	NODE_207566_length_875_cov_19.545113
XYS	vOTU-1522	unclassified (taxid 0)	NODE_574401_length_425_cov_0.867816
XYS	vOTU-1530	Endozoicomonas montiporae CL-33 (taxid 570277)	NODE_12622_length_7344_cov_6.596532
XYS	vOTU-1576	Paenibacillus donghaensis (taxid 414771)	NODE_200116_length_899_cov_2.330900
XYS	vOTU-1576	Paenibacillus donghaensis (taxid 414771)	NODE_373046_length_578_cov_2.301397
XYS	vOTU-1597	Tannerella sp. oral taxon HOT-286 (taxid 712710)	NODE_7359_length_12052_cov_22.018789
XYS	vOTU-161	Oscillibacter sp. NSJ-62 (taxid 2763056)	NODE_2081_length_37832_cov_20.002755
XYS	vOTU-1666	unclassified (taxid 0)	NODE_157998_length_1065_cov_1.577935
XYS	vOTU-1675	unclassified (taxid 0)	NODE_884725_length_308_cov_1.922078
XYS	vOTU-1679	Paenibacillus sp. CAA11 (taxid 1532905)	NODE_393035_length_558_cov_1.174636
XYS	vOTU-1679	unclassified (taxid 0)	NODE_412149_length_539_cov_35.389610
XYS	vOTU-1711	Flavonifractor plautii (taxid 292800)	NODE_7305_length_12106_cov_4.955774
XYS	vOTU-1712	Clostridium (taxid 1485)	NODE_94314_length_1541_cov_9.924863
XYS	vOTU-1726	Paenibacillus sp. UniB2 (taxid 2726185)	NODE_692976_length_369_cov_2.099315
XYS	vOTU-1726	Paenibacillus sp. UniB2 (taxid 2726185)	NODE_915279_length_301_cov_0.776786
XYS	vOTU-1768	unclassified (taxid 0)	NODE_764462_length_343_cov_3.210526
XYS	vOTU-1772	Clostridiales bacterium (taxid 1898207)	NODE_19738_length_5025_cov_7.708367
XYS	vOTU-1772	Clostridiales bacterium (taxid 1898207)	NODE_51088_length_2417_cov_3.807692
XYS	vOTU-1869	Clostridiales (taxid 186802)	NODE_473240_length_489_cov_1.509709
XYS	vOTU-1890	unclassified (taxid 0)	NODE_207566_length_875_cov_19.545113
XYS	vOTU-1890	unclassified (taxid 0)	NODE_21890_length_4634_cov_104.822910
XYS	vOTU-1892	Intestinimonas butyriciproducens (taxid 1297617)	NODE_748550_length_349_cov_1.139706
XYS	vOTU-1892	unclassified (taxid 0)	NODE_849564_length_318_cov_0.950207
XYS	vOTU-1896	unclassified (taxid 0)	NODE_849564_length_318_cov_0.950207
XYS	vOTU-1953	Oscillibacter sp. NSJ-62 (taxid 2763056)	NODE_102_length_183829_cov_20.459712
XYS	vOTU-1972	Intestinimonas butyriciproducens (taxid 1297617)	NODE_190850_length_930_cov_2.485346
XYS	vOTU-1983	unclassified (taxid 0)	NODE_574401_length_425_cov_0.867816
XYS	vOTU-2001	Flavonifractor plautii (taxid 292800)	NODE_562_length_88395_cov_30.589574
XYS	vOTU-2001	Paenibacillus sp. 32O-W (taxid 1695218)	NODE_717220_length_360_cov_1.487633
XYS	vOTU-2008	Cellulomonas sp. 40-2 (taxid 2729175)	NODE_5872_length_14966_cov_26.202834
XYS	vOTU-2034	unclassified Duncaniella (taxid 2649562)	NODE_34546_length_3245_cov_26.738636
XYS	vOTU-2041	Flavonifractor plautii (taxid 292800)	NODE_7305_length_12106_cov_4.955774
XYS	vOTU-2052	Intestinimonas butyriciproducens (taxid 1297617)	NODE_190850_length_930_cov_2.485346
XYS	vOTU-2115	unclassified (taxid 0)	NODE_367668_length_584_cov_2.025641
XYS	vOTU-215	Clostridiales bacterium CCNA10 (taxid 2109688)	NODE_694_length_79651_cov_26.920879
XYS	vOTU-2190	Gloeomargarita lithophora Alchichica-D10 (taxid 1188229)	NODE_15370_length_6193_cov_4.013571
XYS	vOTU-2197	Streptomyces (taxid 1883)	NODE_6370_length_13757_cov_39.385965
XYS	vOTU-2239	Paenibacillus sp. CAA11 (taxid 1532905)	NODE_393035_length_558_cov_1.174636
XYS	vOTU-2239	Saccharibacillus brassicae (taxid 2583377)	NODE_845144_length_319_cov_1.301653
XYS	vOTU-2266	unclassified (taxid 0)	NODE_553307_length_437_cov_0.852778
XYS	vOTU-23	Flintibacter sp. KGMB00164 (taxid 2610895)	NODE_4727_length_18265_cov_19.651034
XYS	vOTU-2334	unclassified (taxid 0)	NODE_207566_length_875_cov_19.545113
XYS	vOTU-2339	unclassified (taxid 0)	NODE_81803_length_1710_cov_2.715248
XYS	vOTU-2353	Clostridium (taxid 1485)	NODE_94314_length_1541_cov_9.924863
XYS	vOTU-2355	Intestinimonas butyriciproducens (taxid 1297617)	NODE_748550_length_349_cov_1.139706
XYS	vOTU-2355	unclassified (taxid 0)	NODE_849564_length_318_cov_0.950207
XYS	vOTU-2360	unclassified (taxid 0)	NODE_157998_length_1065_cov_1.577935
XYS	vOTU-238	unclassified (taxid 0)	NODE_21890_length_4634_cov_104.822910
XYS	vOTU-238	unclassified (taxid 0)	NODE_726989_length_356_cov_7.053763
XYS	vOTU-244	unclassified Bacteroides (taxid 2646097)	NODE_28436_length_3767_cov_13.193225
XYS	vOTU-245	unclassified (taxid 0)	NODE_81803_length_1710_cov_2.715248
XYS	vOTU-2458	Duncaniella dubosii (taxid 2518971)	NODE_358_length_110238_cov_65.632048
XYS	vOTU-2467	Clostridiales bacterium (taxid 1898207)	NODE_51088_length_2417_cov_3.807692
XYS	vOTU-2467	Flavonifractor plautii (taxid 292800)	NODE_562_length_88395_cov_30.589574
XYS	vOTU-2467	Clostridiales bacterium (taxid 1898207)	NODE_59973_length_2147_cov_4.090338
XYS	vOTU-2467	Intestinimonas butyriciproducens (taxid 1297617)	NODE_89812_length_1597_cov_10.282895
XYS	vOTU-2486	unclassified (taxid 0)	NODE_157998_length_1065_cov_1.577935
XYS	vOTU-2514	unclassified (taxid 0)	NODE_81803_length_1710_cov_2.715248
XYS	vOTU-2535	unclassified (taxid 0)	NODE_25869_length_4064_cov_24.263607
XYS	vOTU-2535	unclassified Duncaniella (taxid 2649562)	NODE_34546_length_3245_cov_26.738636
XYS	vOTU-2540	Clostridiales bacterium (taxid 1898207)	NODE_51088_length_2417_cov_3.807692
XYS	vOTU-2543	unclassified (taxid 0)	NODE_157998_length_1065_cov_1.577935
XYS	vOTU-2566	Blautia sp. N6H1-15 (taxid 1912897)	NODE_3327_length_25506_cov_4.484329
XYS	vOTU-2626	Gloeomargarita lithophora Alchichica-D10 (taxid 1188229)	NODE_15370_length_6193_cov_4.013571
XYS	vOTU-2657	Flavonifractor plautii (taxid 292800)	NODE_8670_length_10356_cov_21.564452
XYS	vOTU-2660	unclassified (taxid 0)	NODE_836718_length_321_cov_2.344262
XYS	vOTU-2681	unclassified (taxid 0)	NODE_380632_length_570_cov_2.855984
XYS	vOTU-2684	unclassified (taxid 0)	NODE_601547_length_410_cov_1.891892
XYS	vOTU-2718	unclassified (taxid 0)	NODE_849564_length_318_cov_0.950207
XYS	vOTU-278	Clostridiales (taxid 186802)	NODE_93350_length_1553_cov_4.715447
XYS	vOTU-2789	Intestinimonas butyriciproducens (taxid 1297617)	NODE_59579_length_2157_cov_3.616346
XYS	vOTU-285	Oscillibacter sp. NSJ-62 (taxid 2763056)	NODE_2081_length_37832_cov_20.002755
XYS	vOTU-2899	Intestinimonas butyriciproducens (taxid 1297617)	NODE_748550_length_349_cov_1.139706
XYS	vOTU-29	unclassified (taxid 0)	NODE_281238_length_704_cov_2.893142
XYS	vOTU-29	unclassified (taxid 0)	NODE_335523_length_622_cov_1.928440
XYS	vOTU-29	unclassified (taxid 0)	NODE_471587_length_490_cov_1.876513
XYS	vOTU-29	Lachnospiraceae bacterium KM106-2 (taxid 2093742)	NODE_754_length_75865_cov_8.925331
XYS	vOTU-29	unclassified (taxid 0)	NODE_94183_length_1543_cov_3.126194
XYS	vOTU-295	Duncaniella dubosii (taxid 2518971)	NODE_358_length_110238_cov_65.632048
XYS	vOTU-295	Paenibacillus sp. CAA11 (taxid 1532905)	NODE_393035_length_558_cov_1.174636
XYS	vOTU-295	unclassified (taxid 0)	NODE_412149_length_539_cov_35.389610
XYS	vOTU-295	Saccharibacillus brassicae (taxid 2583377)	NODE_845144_length_319_cov_1.301653
XYS	vOTU-2970	unclassified (taxid 0)	NODE_520472_length_457_cov_1.081579
XYS	vOTU-2982	unclassified (taxid 0)	NODE_153847_length_1085_cov_2.152778
XYS	vOTU-3	Muribaculum sp. TLL-A4 (taxid 2530390)	NODE_9_length_357601_cov_133.805778
XYS	vOTU-3004	Aerococcus christensenii (taxid 87541)	NODE_301711_length_670_cov_1.959528
XYS	vOTU-3065	Klebsiella (taxid 570)	NODE_376973_length_574_cov_1.949698
XYS	vOTU-3108	unclassified (taxid 0)	NODE_157998_length_1065_cov_1.577935
XYS	vOTU-311	Porphyromonas gingivalis (taxid 837)	NODE_149196_length_1109_cov_7.913760
XYS	vOTU-3168	Intestinimonas butyriciproducens (taxid 1297617)	NODE_190850_length_930_cov_2.485346
XYS	vOTU-317	unclassified (taxid 0)	NODE_239193_length_790_cov_2.552595
XYS	vOTU-317	unclassified (taxid 0)	NODE_764462_length_343_cov_3.210526
XYS	vOTU-3180	unclassified (taxid 0)	NODE_207566_length_875_cov_19.545113
XYS	vOTU-3200	Flavonifractor plautii (taxid 292800)	NODE_7305_length_12106_cov_4.955774
XYS	vOTU-323	Intestinimonas butyriciproducens (taxid 1297617)	NODE_190850_length_930_cov_2.485346
XYS	vOTU-323	Intestinimonas butyriciproducens (taxid 1297617)	NODE_87259_length_1631_cov_2.850064
XYS	vOTU-323	Intestinimonas butyriciproducens (taxid 1297617)	NODE_98628_length_1492_cov_2.404240
XYS	vOTU-325	Flintibacter sp. KGMB00164 (taxid 2610895)	NODE_4727_length_18265_cov_19.651034
XYS	vOTU-3251	[Ruminococcus] gnavus ATCC 29149 (taxid 411470)	NODE_75041_length_1822_cov_2.331805
XYS	vOTU-3306	Intestinimonas butyriciproducens (taxid 1297617)	NODE_87259_length_1631_cov_2.850064
XYS	vOTU-3306	Flavonifractor plautii (taxid 292800)	NODE_9793_length_9267_cov_6.046246
XYS	vOTU-3347	Clostridium (taxid 1485)	NODE_94314_length_1541_cov_9.924863
XYS	vOTU-3503	Intestinimonas butyriciproducens (taxid 1297617)	NODE_17966_length_5437_cov_6.003545
XYS	vOTU-3504	unclassified (taxid 0)	NODE_600892_length_411_cov_0.733533
XYS	vOTU-352	Clostridiales bacterium (taxid 1898207)	NODE_59973_length_2147_cov_4.090338
XYS	vOTU-3524	Intestinimonas butyriciproducens (taxid 1297617)	NODE_123453_length_1270_cov_3.111484
XYS	vOTU-3567	Paenibacillus donghaensis (taxid 414771)	NODE_284985_length_698_cov_1.611916
XYS	vOTU-357	Paenibacillus sp. 32O-W (taxid 1695218)	NODE_38260_length_3006_cov_3.094572
XYS	vOTU-3707	Lachnospiraceae bacterium KM106-2 (taxid 2093742)	NODE_22705_length_4510_cov_3.503948
XYS	vOTU-3765	Endozoicomonas montiporae CL-33 (taxid 570277)	NODE_12622_length_7344_cov_6.596532
XYS	vOTU-3815	Firmicutes (taxid 1239)	NODE_3363_length_25258_cov_8.024979
XYS	vOTU-3862	unclassified (taxid 0)	NODE_919171_length_300_cov_0.910314
XYS	vOTU-3894	unclassified (taxid 0)	NODE_207566_length_875_cov_19.545113
XYS	vOTU-3894	unclassified (taxid 0)	NODE_21890_length_4634_cov_104.822910
XYS	vOTU-3910	unclassified (taxid 0)	NODE_25869_length_4064_cov_24.263607
XYS	vOTU-3910	unclassified Duncaniella (taxid 2649562)	NODE_34546_length_3245_cov_26.738636
XYS	vOTU-3913	Intestinimonas butyriciproducens (taxid 1297617)	NODE_4303_length_20032_cov_11.853019
XYS	vOTU-3920	unclassified (taxid 0)	NODE_618900_length_402_cov_1.055385
XYS	vOTU-393	Pelolinea submarina (taxid 913107)	NODE_385236_length_566_cov_1.128834
XYS	vOTU-4037	unclassified (taxid 0)	NODE_836718_length_321_cov_2.344262
XYS	vOTU-4166	Clostridiales (taxid 186802)	NODE_93350_length_1553_cov_4.715447
XYS	vOTU-417	unclassified (taxid 0)	NODE_903195_length_304_cov_0.837004
XYS	vOTU-4255	Endozoicomonas montiporae CL-33 (taxid 570277)	NODE_12622_length_7344_cov_6.596532
XYS	vOTU-427	Bacteroides dorei CL03T12C01 (taxid 997877)	NODE_631_length_83313_cov_13.536270
XYS	vOTU-4290	unclassified (taxid 0)	NODE_340826_length_615_cov_2.953532
XYS	vOTU-4323	Paenibacillus (taxid 44249)	NODE_74017_length_1840_cov_2.168463
XYS	vOTU-4345	unclassified (taxid 0)	NODE_21890_length_4634_cov_104.822910
XYS	vOTU-438	unclassified (taxid 0)	NODE_764462_length_343_cov_3.210526
XYS	vOTU-4459	Clostridiales (taxid 186802)	NODE_93350_length_1553_cov_4.715447
XYS	vOTU-4488	unclassified (taxid 0)	NODE_239193_length_790_cov_2.552595
XYS	vOTU-4488	unclassified (taxid 0)	NODE_601561_length_410_cov_1.864865
XYS	vOTU-4522	Paenibacillus donghaensis (taxid 414771)	NODE_200116_length_899_cov_2.330900
XYS	vOTU-4522	Paenibacillus donghaensis (taxid 414771)	NODE_373046_length_578_cov_2.301397
XYS	vOTU-4590	unclassified (taxid 0)	NODE_21890_length_4634_cov_104.822910
XYS	vOTU-460	Lachnoclostridium sp. YL32 (taxid 1834196)	NODE_440_length_101660_cov_12.695362
XYS	vOTU-471	Clostridium (taxid 1485)	NODE_94314_length_1541_cov_9.924863
XYS	vOTU-4743	unclassified (taxid 0)	NODE_157998_length_1065_cov_1.577935
XYS	vOTU-4748	Intestinimonas butyriciproducens (taxid 1297617)	NODE_59579_length_2157_cov_3.616346
XYS	vOTU-475	unclassified (taxid 0)	NODE_25869_length_4064_cov_24.263607
XYS	vOTU-475	unclassified Duncaniella (taxid 2649562)	NODE_34546_length_3245_cov_26.738636
XYS	vOTU-476	Flavonifractor plautii (taxid 292800)	NODE_562_length_88395_cov_30.589574
XYS	vOTU-4787	Clostridiales bacterium (taxid 1898207)	NODE_51088_length_2417_cov_3.807692
XYS	vOTU-4803	unclassified (taxid 0)	NODE_157998_length_1065_cov_1.577935
XYS	vOTU-484	Erwinia billingiae (taxid 182337)	NODE_48705_length_2503_cov_4.380049
XYS	vOTU-4859	Intestinimonas butyriciproducens (taxid 1297617)	NODE_17966_length_5437_cov_6.003545
XYS	vOTU-490	Paenibacillus donghaensis (taxid 414771)	NODE_200116_length_899_cov_2.330900
XYS	vOTU-490	Paenibacillus donghaensis (taxid 414771)	NODE_373046_length_578_cov_2.301397
XYS	vOTU-490	[Ruminococcus] gnavus ATCC 29149 (taxid 411470)	NODE_75041_length_1822_cov_2.331805
XYS	vOTU-4905	unclassified (taxid 0)	NODE_33555_length_3319_cov_5.104874
XYS	vOTU-4915	Endozoicomonas montiporae CL-33 (taxid 570277)	NODE_12622_length_7344_cov_6.596532
XYS	vOTU-4954	Intestinimonas butyriciproducens (taxid 1297617)	NODE_89812_length_1597_cov_10.282895
XYS	vOTU-4962	unclassified (taxid 0)	NODE_157998_length_1065_cov_1.577935
XYS	vOTU-504	unclassified (taxid 0)	NODE_157998_length_1065_cov_1.577935
XYS	vOTU-5045	Clostridiales (taxid 186802)	NODE_473240_length_489_cov_1.509709
XYS	vOTU-5170	Intestinimonas butyriciproducens (taxid 1297617)	NODE_748550_length_349_cov_1.139706
XYS	vOTU-5228	Clostridiales (taxid 186802)	NODE_473240_length_489_cov_1.509709
XYS	vOTU-5232	Paenibacillus donghaensis (taxid 414771)	NODE_200116_length_899_cov_2.330900
XYS	vOTU-531	Ruthenibacterium lactatiformans (taxid 1550024)	NODE_3037_length_27785_cov_10.294067
XYS	vOTU-531	Intestinimonas butyriciproducens (taxid 1297617)	NODE_4303_length_20032_cov_11.853019
XYS	vOTU-531	Intestinimonas butyriciproducens (taxid 1297617)	NODE_59579_length_2157_cov_3.616346
XYS	vOTU-534	unclassified (taxid 0)	NODE_17224_length_5627_cov_11.124144
XYS	vOTU-536	Clostridiales (taxid 186802)	NODE_473240_length_489_cov_1.509709
XYS	vOTU-537	Clostridium (taxid 1485)	NODE_94314_length_1541_cov_9.924863
XYS	vOTU-5386	Blautia sp. N6H1-15 (taxid 1912897)	NODE_3327_length_25506_cov_4.484329
XYS	vOTU-5400	Roseiflexus castenholzii DSM 13941 (taxid 383372)	NODE_113139_length_1352_cov_2.938039
XYS	vOTU-542	unclassified (taxid 0)	NODE_574401_length_425_cov_0.867816
XYS	vOTU-542	unclassified (taxid 0)	NODE_917776_length_300_cov_1.327354
XYS	vOTU-5575	Gloeomargarita lithophora Alchichica-D10 (taxid 1188229)	NODE_15370_length_6193_cov_4.013571
XYS	vOTU-563	unclassified (taxid 0)	NODE_21890_length_4634_cov_104.822910
XYS	vOTU-563	unclassified (taxid 0)	NODE_726989_length_356_cov_7.053763
XYS	vOTU-564	Flavonifractor plautii (taxid 292800)	NODE_562_length_88395_cov_30.589574
XYS	vOTU-5735	Paenibacillus donghaensis (taxid 414771)	NODE_458685_length_500_cov_1.631206
XYS	vOTU-5766	Lactobacillus pentosus (taxid 1589)	NODE_299166_length_674_cov_2.038526
XYS	vOTU-5798	unclassified (taxid 0)	NODE_207566_length_875_cov_19.545113
XYS	vOTU-582	unclassified (taxid 0)	NODE_21890_length_4634_cov_104.822910
XYS	vOTU-585	Flavonifractor plautii (taxid 292800)	NODE_562_length_88395_cov_30.589574
XYS	vOTU-5861	unclassified (taxid 0)	NODE_157998_length_1065_cov_1.577935
XYS	vOTU-5865	unclassified (taxid 0)	NODE_482478_length_482_cov_2.167901
XYS	vOTU-5915	Bacillus thuringiensis (taxid 1428)	NODE_620112_length_401_cov_1.663580
XYS	vOTU-593	Pelolinea submarina (taxid 913107)	NODE_155103_length_1079_cov_1.237525
XYS	vOTU-595	Clostridiales bacterium (taxid 1898207)	NODE_51088_length_2417_cov_3.807692
XYS	vOTU-595	Clostridiales bacterium (taxid 1898207)	NODE_59973_length_2147_cov_4.090338
XYS	vOTU-5977	Clostridium (taxid 1485)	NODE_94314_length_1541_cov_9.924863
XYS	vOTU-6005	unclassified (taxid 0)	NODE_157998_length_1065_cov_1.577935
XYS	vOTU-603	Clostridiales (taxid 186802)	NODE_806239_length_330_cov_1.770751
XYS	vOTU-6048	Tannerella sp. oral taxon HOT-286 (taxid 712710)	NODE_7359_length_12052_cov_22.018789
XYS	vOTU-609	Filifactor alocis ATCC 35896 (taxid 546269)	NODE_214082_length_856_cov_2.569961
XYS	vOTU-6101	Oscillibacter sp. NSJ-62 (taxid 2763056)	NODE_2081_length_37832_cov_20.002755
XYS	vOTU-616	Blautia sp. N6H1-15 (taxid 1912897)	NODE_3327_length_25506_cov_4.484329
XYS	vOTU-6293	unclassified (taxid 0)	NODE_33555_length_3319_cov_5.104874
XYS	vOTU-636	unclassified (taxid 0)	NODE_367668_length_584_cov_2.025641
XYS	vOTU-6365	unclassified Duncaniella (taxid 2649562)	NODE_34546_length_3245_cov_26.738636
XYS	vOTU-6372	Oscillibacter sp. NSJ-62 (taxid 2763056)	NODE_102_length_183829_cov_20.459712
XYS	vOTU-6545	Intestinimonas butyriciproducens (taxid 1297617)	NODE_190850_length_930_cov_2.485346
XYS	vOTU-6575	unclassified (taxid 0)	NODE_839839_length_320_cov_4.744856
XYS	vOTU-658	unclassified (taxid 0)	NODE_25869_length_4064_cov_24.263607
XYS	vOTU-658	unclassified Duncaniella (taxid 2649562)	NODE_34546_length_3245_cov_26.738636
XYS	vOTU-6610	Clostridiales (taxid 186802)	NODE_603925_length_409_cov_1.506024
XYS	vOTU-671	Oscillibacter sp. NSJ-62 (taxid 2763056)	NODE_2081_length_37832_cov_20.002755
XYS	vOTU-671	unclassified (taxid 0)	NODE_600892_length_411_cov_0.733533
XYS	vOTU-687	Paenibacillus donghaensis (taxid 414771)	NODE_284985_length_698_cov_1.611916
XYS	vOTU-691	Intestinimonas butyriciproducens (taxid 1297617)	NODE_314849_length_650_cov_2.448517
XYS	vOTU-741	unclassified (taxid 0)	NODE_207566_length_875_cov_19.545113
XYS	vOTU-746	[Clostridium] sphenoides JCM 1415 (taxid 1297793)	NODE_2222_length_35855_cov_15.951311
XYS	vOTU-770	unclassified (taxid 0)	NODE_129163_length_1229_cov_1.833333
XYS	vOTU-79	Lactobacillus pentosus KCA1 (taxid 1136177)	NODE_12435_length_7431_cov_3.280392
XYS	vOTU-855	unclassified Duncaniella (taxid 2649562)	NODE_34546_length_3245_cov_26.738636
XYS	vOTU-862	Filifactor alocis ATCC 35896 (taxid 546269)	NODE_214082_length_856_cov_2.569961
XYS	vOTU-871	Streptococcus suis (taxid 1307)	NODE_6491_length_13522_cov_31.137970
XYS	vOTU-876	unclassified (taxid 0)	NODE_482478_length_482_cov_2.167901
XYS	vOTU-876	unclassified (taxid 0)	NODE_81803_length_1710_cov_2.715248
XYS	vOTU-889	unclassified (taxid 0)	NODE_412149_length_539_cov_35.389610
XYS	vOTU-893	Intestinimonas butyriciproducens (taxid 1297617)	NODE_748550_length_349_cov_1.139706
XYS	vOTU-896	Gloeomargarita lithophora Alchichica-D10 (taxid 1188229)	NODE_15370_length_6193_cov_4.013571
XYS	vOTU-896	Monaibacterium sp. ALG8 (taxid 2715211)	NODE_860744_length_315_cov_0.932773
XYS	vOTU-904	Monaibacterium sp. ALG8 (taxid 2715211)	NODE_860744_length_315_cov_0.932773
XYS	vOTU-937	Oscillospiraceae (taxid 216572)	NODE_34782_length_3228_cov_21.900032
XYS	vOTU-937	Flavonifractor plautii (taxid 292800)	NODE_562_length_88395_cov_30.589574
XYS	vOTU-949	unclassified (taxid 0)	NODE_207566_length_875_cov_19.545113
XYS	vOTU-96	unclassified Duncaniella (taxid 2649562)	NODE_34546_length_3245_cov_26.738636
XYS	vOTU-977	Aerococcus christensenii (taxid 87541)	NODE_301711_length_670_cov_1.959528
