# Supplementary material for: Antidepressants amitriptyline, fluoxetine, and traditional Chinese medicine Xiaoyaosan caused alterations in gut DNA virome composition and function in rats exposed chronic unpredictable mild stress
Source: Front Microbiol. 2023 Apr 14;14:1132403. doi: 10.3389/fmicb.2023.1132403 (PMC10140408; doi:10.3389/fmicb.2023.1132403)
Supplement: SUPPLEMENTARY TABLE S4 — Host assignment of isolate viruses based on viral tRNAs in each group. [file Table_4.xlsx]

## Sheet: Sheet1
Supplementary Table S4. Host assignment of isolate viruses based on viral tRNAs in each group.
Group name	viruses	host_anno	tRNA
HC	vOTU-1	Ruminococcus sp. JE7A12 (taxid 2564099)	NODE_108435_length_1216_cov_3.283582
HC	vOTU-1	Clostridiales bacterium (taxid 1898207)	NODE_10984_length_7515_cov_4.166577
HC	vOTU-1	Ruminococcus sp. JE7A12 (taxid 2564099)	NODE_1214_length_58273_cov_43.827600
HC	vOTU-1	Clostridium (taxid 1485)	NODE_127807_length_1086_cov_2.437066
HC	vOTU-1	Ruminococcus albus 7 = DSM 20455 (taxid 697329)	NODE_2769_length_30060_cov_4.949538
HC	vOTU-1	Clostridiales (taxid 186802)	NODE_4709_length_17693_cov_18.134594
HC	vOTU-1	Ruminococcus albus 7 = DSM 20455 (taxid 697329)	NODE_85_length_212240_cov_25.881516
HC	vOTU-10	Clostridium botulinum BKT015925 (taxid 929506)	NODE_18194_length_4701_cov_3.601860
HC	vOTU-10	Sporolactobacillus terrae (taxid 269673)	NODE_48069_length_2166_cov_2.864528
HC	vOTU-10	Clostridium sp. JN-9 (taxid 2507159)	NODE_6798_length_12156_cov_3.969286
HC	vOTU-102	Phocaeicola vulgatus (taxid 821)	NODE_11161_length_7399_cov_7.450833
HC	vOTU-102	Bacteroides sp. CACC 737 (taxid 2755405)	NODE_1369_length_53257_cov_12.999887
HC	vOTU-102	Alistipes finegoldii DSM 17242 (taxid 679935)	NODE_3011_length_27639_cov_78.162942
HC	vOTU-102	Bacteroides caecimuris (taxid 1796613)	NODE_32_length_300166_cov_72.689592
HC	vOTU-102	Bacteroides intestinalis (taxid 329854)	NODE_4575_length_18200_cov_7.052033
HC	vOTU-102	Bacteroides sp. CACC 737 (taxid 2755405)	NODE_554298_length_394_cov_9.375394
HC	vOTU-102	Alistipes shahii WAL 8301 (taxid 717959)	NODE_6061_length_13731_cov_3.630951
HC	vOTU-102	Muribaculum sp. TLL-A4 (taxid 2530390)	NODE_706_length_81686_cov_109.921332
HC	vOTU-102	Muribaculum sp. TLL-A4 (taxid 2530390)	NODE_982_length_66449_cov_111.698442
HC	vOTU-1021	Dysosmobacter welbionis (taxid 2093857)	NODE_4624_length_18020_cov_10.411916
HC	vOTU-1027	Lachnospiraceae bacterium GAM79 (taxid 2109691)	NODE_1819_length_42936_cov_7.900698
HC	vOTU-104	Clostridium sp. JN-9 (taxid 2507159)	NODE_105555_length_1239_cov_3.209122
HC	vOTU-104	Firmicutes (taxid 1239)	NODE_111943_length_1189_cov_2.770683
HC	vOTU-104	Halobacteroides halobius DSM 5150 (taxid 748449)	NODE_2259_length_35916_cov_6.122046
HC	vOTU-104	Clostridium sp. JN-9 (taxid 2507159)	NODE_310212_length_591_cov_2.225681
HC	vOTU-104	Clostridiales (taxid 186802)	NODE_3836_length_21853_cov_6.086931
HC	vOTU-104	Clostridiales (taxid 186802)	NODE_39594_length_2503_cov_5.277824
HC	vOTU-1044	Ruminococcus albus 7 = DSM 20455 (taxid 697329)	NODE_3300_length_25448_cov_25.965354
HC	vOTU-1044	Ruminococcus champanellensis (taxid 1161942)	NODE_608_length_90962_cov_23.801705
HC	vOTU-1048	unclassified Duncaniella (taxid 2649562)	NODE_590_length_92872_cov_33.738984
HC	vOTU-106	Lacrimispora (taxid 2719231)	NODE_17422_length_4891_cov_13.765683
HC	vOTU-106	Roseburia (taxid 841)	NODE_193331_length_816_cov_9.569689
HC	vOTU-106	Lachnospiraceae bacterium GAM79 (taxid 2109691)	NODE_3172_length_26330_cov_14.419038
HC	vOTU-106	Lachnospiraceae (taxid 186803)	NODE_367916_length_526_cov_6.893096
HC	vOTU-106	Enterocloster bolteae (taxid 208479)	NODE_383_length_114281_cov_12.454511
HC	vOTU-106	Lachnoclostridium phocaeense (taxid 1871021)	NODE_6207_length_13385_cov_6.522693
HC	vOTU-106	[Clostridium] saccharolyticum WM1 (taxid 610130)	NODE_73093_length_1604_cov_1.979699
HC	vOTU-1061	Clostridiales bacterium CCNA10 (taxid 2109688)	NODE_3704_length_22718_cov_10.245528
HC	vOTU-1071	Bacteria (taxid 2)	NODE_9512_length_8672_cov_14.077487
HC	vOTU-108	Gammaproteobacteria (taxid 1236)	NODE_400_length_111815_cov_15.398137
HC	vOTU-1086	Blautia sp. SC05B48 (taxid 2479767)	NODE_1193_length_58918_cov_5.954555
HC	vOTU-1086	Hungatella hathewayi WAL-18680 (taxid 742737)	NODE_1497_length_50055_cov_17.960503
HC	vOTU-1086	Lachnoclostridium sp. YL32 (taxid 1834196)	NODE_3840_length_21838_cov_41.381692
HC	vOTU-1086	Lachnoclostridium sp. YL32 (taxid 1834196)	NODE_600_length_91834_cov_10.965398
HC	vOTU-1086	Ndongobacter massiliensis (taxid 1871025)	NODE_9415_length_8769_cov_5.491026
HC	vOTU-109	Proteobacteria (taxid 1224)	NODE_203995_length_786_cov_3.133992
HC	vOTU-109	Azoarcus sp. DD4 (taxid 2027405)	NODE_6129_length_13575_cov_4.232553
HC	vOTU-1091	unclassified (taxid 0)	NODE_236761_length_709_cov_1.909810
HC	vOTU-11	unclassified Duncaniella (taxid 2649562)	NODE_16_length_337334_cov_8.591659
HC	vOTU-11	Bacteroidales (taxid 171549)	NODE_2127_length_37839_cov_67.820507
HC	vOTU-11	Muribaculum intestinale (taxid 1796646)	NODE_3634_length_23092_cov_33.101151
HC	vOTU-1100	Caproiciproducens sp. 7D4C2 (taxid 2721621)	NODE_152_length_171407_cov_15.669754
HC	vOTU-111	[Clostridium] cellulosi (taxid 29343)	NODE_219842_length_746_cov_4.786248
HC	vOTU-111	Clostridiales bacterium CCNA10 (taxid 2109688)	NODE_30347_length_3074_cov_3.912246
HC	vOTU-111	Flintibacter sp. KGMB00164 (taxid 2610895)	NODE_4816_length_17314_cov_7.125254
HC	vOTU-111	Intestinimonas butyriciproducens (taxid 1297617)	NODE_9384_length_8792_cov_5.138267
HC	vOTU-113	Clostridiaceae (taxid 31979)	NODE_1924_length_41074_cov_8.561139
HC	vOTU-1131	Desulfovibrio piger (taxid 901)	NODE_3972_length_21076_cov_4.651983
HC	vOTU-114	[Eubacterium] eligens ATCC 27750 (taxid 515620)	NODE_336145_length_560_cov_2.337474
HC	vOTU-1153	Faecalibacterium prausnitzii (taxid 853)	NODE_106607_length_1230_cov_7.349523
HC	vOTU-1153	Ruminococcus champanellensis (taxid 1161942)	NODE_29948_length_3106_cov_25.646748
HC	vOTU-1153	Lactobacillus gastricus (taxid 227942)	NODE_8688_length_9506_cov_10.378619
HC	vOTU-1164	unclassified (taxid 0)	NODE_435835_length_468_cov_1.892583
HC	vOTU-117	Anaerocolumna sp. CTTW (taxid 2736602)	NODE_277_length_132630_cov_75.384292
HC	vOTU-117	Lachnospiraceae bacterium GAM79 (taxid 2109691)	NODE_357_length_118441_cov_10.830987
HC	vOTU-117	Enterocloster clostridioformis (taxid 1531)	NODE_4_length_452602_cov_44.350971
HC	vOTU-117	Lachnospiraceae bacterium KM106-2 (taxid 2093742)	NODE_532_length_96885_cov_85.289480
HC	vOTU-117	unclassified Lachnospiraceae (taxid 186928)	NODE_7269_length_11329_cov_6.917081
HC	vOTU-117	Clostridiales (taxid 186802)	NODE_942_length_68010_cov_27.732045
HC	vOTU-118	Clostridiales (taxid 186802)	NODE_12867_length_6462_cov_5.829287
HC	vOTU-118	Oscillibacter sp. NSJ-62 (taxid 2763056)	NODE_1296_length_55552_cov_35.944101
HC	vOTU-1183	Faecalitalea cylindroides T2-87 (taxid 717960)	NODE_131231_length_1067_cov_1.815152
HC	vOTU-1186	Roseburia hominis (taxid 301301)	NODE_1483_length_50358_cov_48.782860
HC	vOTU-1186	Lachnospiraceae bacterium GAM79 (taxid 2109691)	NODE_2405_length_33816_cov_7.186728
HC	vOTU-1186	Lachnospiraceae (taxid 186803)	NODE_31309_length_2999_cov_3.733060
HC	vOTU-1186	Roseburia hominis (taxid 301301)	NODE_5140_length_16243_cov_33.062415
HC	vOTU-1186	Roseburia hominis (taxid 301301)	NODE_6320_length_13109_cov_11.974448
HC	vOTU-1186	Roseburia hominis (taxid 301301)	NODE_7735_length_10655_cov_7.849783
HC	vOTU-1186	Roseburia hominis (taxid 301301)	NODE_80282_length_1502_cov_4.827368
HC	vOTU-1187	Lachnospiraceae bacterium GAM79 (taxid 2109691)	NODE_5769_length_14473_cov_12.755279
HC	vOTU-1195	Borrelia coriaceae ATCC 43381 (taxid 1408429)	NODE_53884_length_1992_cov_2.715405
HC	vOTU-12	[Clostridium] cellulosi (taxid 29343)	NODE_21362_length_4093_cov_3.000249
HC	vOTU-12	Bacteria (taxid 2)	NODE_22722_length_3887_cov_2.645669
HC	vOTU-120	Flavonifractor plautii (taxid 292800)	NODE_10306_length_8016_cov_5.342235
HC	vOTU-120	Oscillibacter sp. NSJ-62 (taxid 2763056)	NODE_1394_length_52476_cov_14.959694
HC	vOTU-120	Flavonifractor plautii (taxid 292800)	NODE_2297_length_35567_cov_6.173655
HC	vOTU-120	Flavonifractor plautii (taxid 292800)	NODE_2402_length_33902_cov_57.116216
HC	vOTU-120	Flavonifractor plautii (taxid 292800)	NODE_2421_length_33617_cov_17.048956
HC	vOTU-120	Flavonifractor plautii (taxid 292800)	NODE_279_length_131665_cov_51.236959
HC	vOTU-120	Clostridiales bacterium CCNA10 (taxid 2109688)	NODE_32129_length_2940_cov_4.368495
HC	vOTU-120	Clostridiales bacterium CCNA10 (taxid 2109688)	NODE_38719_length_2547_cov_3.702429
HC	vOTU-120	Flintibacter sp. KGMB00164 (taxid 2610895)	NODE_3993_length_20924_cov_17.656210
HC	vOTU-120	Clostridiales (taxid 186802)	NODE_6450_length_12805_cov_5.304525
HC	vOTU-120	Ruthenibacterium lactatiformans (taxid 1550024)	NODE_73079_length_1604_cov_2.253438
HC	vOTU-120	Clostridiales bacterium CCNA10 (taxid 2109688)	NODE_7847_length_10492_cov_13.626500
HC	vOTU-122	unclassified Duncaniella (taxid 2649562)	NODE_1010_length_64904_cov_43.261912
HC	vOTU-122	Muribaculum sp. TLL-A4 (taxid 2530390)	NODE_11340_length_7284_cov_12.780214
HC	vOTU-122	Bacteroides uniformis (taxid 820)	NODE_1156_length_59886_cov_6.802271
HC	vOTU-122	Bacteroides (taxid 816)	NODE_123856_length_1109_cov_12.266473
HC	vOTU-122	Duncaniella dubosii (taxid 2518971)	NODE_1620_length_47086_cov_8.698100
HC	vOTU-122	Duncaniella dubosii (taxid 2518971)	NODE_171_length_162643_cov_10.113375
HC	vOTU-122	Bacteroidales (taxid 171549)	NODE_1757_length_44230_cov_39.987747
HC	vOTU-122	Muribaculum sp. TLL-A4 (taxid 2530390)	NODE_1822_length_42869_cov_15.154772
HC	vOTU-122	Muribaculum sp. TLL-A4 (taxid 2530390)	NODE_1872_length_41972_cov_12.226686
HC	vOTU-122	unclassified Duncaniella (taxid 2649562)	NODE_1935_length_40963_cov_9.556499
HC	vOTU-122	unclassified Duncaniella (taxid 2649562)	NODE_2089_length_38585_cov_6.444817
HC	vOTU-122	Tannerella sp. oral taxon HOT-286 (taxid 712710)	NODE_2150_length_37555_cov_9.784460
HC	vOTU-122	Duncaniella dubosii (taxid 2518971)	NODE_2533_length_32393_cov_69.828166
HC	vOTU-122	Muribaculum sp. TLL-A4 (taxid 2530390)	NODE_254_length_137340_cov_50.299017
HC	vOTU-122	unclassified Duncaniella (taxid 2649562)	NODE_3075_length_27202_cov_4.820645
HC	vOTU-122	Muribaculum sp. TLL-A4 (taxid 2530390)	NODE_3121_length_26838_cov_89.816300
HC	vOTU-122	Alistipes megaguti (taxid 2364787)	NODE_3242_length_25761_cov_88.883624
HC	vOTU-122	Muribaculum intestinale (taxid 1796646)	NODE_3328_length_25138_cov_7.585970
HC	vOTU-122	unclassified Duncaniella (taxid 2649562)	NODE_3388_length_24752_cov_66.956150
HC	vOTU-122	Alistipes (taxid 239759)	NODE_3583_length_23417_cov_10.533847
HC	vOTU-122	Alistipes onderdonkii subsp. vulgaris (taxid 2585117)	NODE_3762_length_22337_cov_9.270934
HC	vOTU-122	Muribaculum intestinale (taxid 1796646)	NODE_3980_length_21044_cov_19.515095
HC	vOTU-122	Prevotella fusca JCM 17724 (taxid 1236517)	NODE_4291_length_19401_cov_4.343925
HC	vOTU-122	Duncaniella dubosii (taxid 2518971)	NODE_4998_length_16725_cov_8.803700
HC	vOTU-122	unclassified Duncaniella (taxid 2649562)	NODE_563_length_95049_cov_6.659142
HC	vOTU-122	Bacteroides (taxid 816)	NODE_61084_length_1820_cov_2.288009
HC	vOTU-122	unclassified Duncaniella (taxid 2649562)	NODE_791_length_76455_cov_34.093430
HC	vOTU-122	Bacteroidetes (taxid 976)	NODE_9310_length_8871_cov_51.683421
HC	vOTU-122	Alistipes megaguti (taxid 2364787)	NODE_934_length_68397_cov_9.233343
HC	vOTU-1221	Muribaculaceae (taxid 2005473)	NODE_102940_length_1261_cov_2.858108
HC	vOTU-1221	Duncaniella dubosii (taxid 2518971)	NODE_13404_length_6209_cov_4.807893
HC	vOTU-1221	Prevotella dentalis DSM 3688 (taxid 908937)	NODE_215_length_146235_cov_20.427469
HC	vOTU-1221	Alistipes megaguti (taxid 2364787)	NODE_3084_length_27119_cov_10.223615
HC	vOTU-1221	Muribaculum intestinale (taxid 1796646)	NODE_488_length_101585_cov_45.549119
HC	vOTU-1222	Roseburia hominis (taxid 301301)	NODE_1483_length_50358_cov_48.782860
HC	vOTU-1222	Roseburia hominis (taxid 301301)	NODE_5140_length_16243_cov_33.062415
HC	vOTU-1222	Roseburia hominis (taxid 301301)	NODE_6320_length_13109_cov_11.974448
HC	vOTU-1222	Roseburia hominis (taxid 301301)	NODE_7735_length_10655_cov_7.849783
HC	vOTU-1223	Ruminiclostridium cellulolyticum H10 (taxid 394503)	NODE_4324_length_19271_cov_6.392623
HC	vOTU-1224	unclassified (taxid 0)	NODE_135598_length_1043_cov_1.718427
HC	vOTU-1228	Butyrivibrio proteoclasticus B316 (taxid 515622)	NODE_27_length_312468_cov_43.517595
HC	vOTU-1230	[Clostridium] sphenoides JCM 1415 (taxid 1297793)	NODE_148_length_174121_cov_18.386598
HC	vOTU-1230	Lachnospiraceae bacterium GAM79 (taxid 2109691)	NODE_16249_length_5189_cov_4.210094
HC	vOTU-1230	Lacrimispora (taxid 2719231)	NODE_17422_length_4891_cov_13.765683
HC	vOTU-1230	Lachnospiraceae bacterium KM106-2 (taxid 2093742)	NODE_2560_length_32116_cov_5.002653
HC	vOTU-1230	Lachnospiraceae bacterium (taxid 1898203)	NODE_26525_length_3423_cov_10.736999
HC	vOTU-1230	Clostridiales (taxid 186802)	NODE_275223_length_640_cov_13.937833
HC	vOTU-1230	Clostridiales (taxid 186802)	NODE_306902_length_595_cov_14.843629
HC	vOTU-1230	Lachnospiraceae bacterium GAM79 (taxid 2109691)	NODE_331498_length_565_cov_8.221311
HC	vOTU-1230	Lachnospiraceae (taxid 186803)	NODE_345793_length_549_cov_8.279661
HC	vOTU-1230	[Clostridium] scindens (taxid 29347)	NODE_408_length_110275_cov_15.415697
HC	vOTU-1230	Lachnoclostridium phocaeense (taxid 1871021)	NODE_6207_length_13385_cov_6.522693
HC	vOTU-1230	Lachnospiraceae (taxid 186803)	NODE_655784_length_349_cov_8.312500
HC	vOTU-1230	Oscillibacter sp. NSJ-62 (taxid 2763056)	NODE_69084_length_1667_cov_6.213836
HC	vOTU-1230	[Clostridium] hylemonae DSM 15053 (taxid 553973)	NODE_911_length_69583_cov_16.789543
HC	vOTU-125	Streptococcus canis (taxid 1329)	NODE_113_length_194363_cov_31.906447
HC	vOTU-125	Ruminococcus bicirculans (taxid 1160721)	NODE_1233_length_57571_cov_5.657199
HC	vOTU-125	Ruminococcus bicirculans (taxid 1160721)	NODE_1767_length_44049_cov_18.134950
HC	vOTU-125	Ruminococcus bicirculans (taxid 1160721)	NODE_1994_length_40034_cov_24.516831
HC	vOTU-125	Ruminococcus bicirculans (taxid 1160721)	NODE_21_length_328104_cov_27.165279
HC	vOTU-125	Ruminococcus bicirculans (taxid 1160721)	NODE_2392_length_34011_cov_21.894825
HC	vOTU-125	Flavonifractor plautii (taxid 292800)	NODE_298350_length_606_cov_10.028355
HC	vOTU-125	Ruminococcus bicirculans (taxid 1160721)	NODE_3_length_465174_cov_18.563156
HC	vOTU-125	Ruminococcus bicirculans (taxid 1160721)	NODE_3078_length_27176_cov_25.506513
HC	vOTU-125	Ruminococcus sp. JE7A12 (taxid 2564099)	NODE_3572_length_23537_cov_8.031671
HC	vOTU-125	Oscillibacter sp. NSJ-62 (taxid 2763056)	NODE_4904_length_17059_cov_23.066541
HC	vOTU-125	Clostridiales (taxid 186802)	NODE_574407_length_384_cov_8.289902
HC	vOTU-125	Pseudobutyrivibrio xylanivorans (taxid 185007)	NODE_6_length_435723_cov_41.319840
HC	vOTU-125	Hungateiclostridium thermocellum (taxid 1515)	NODE_6185_length_13445_cov_5.747232
HC	vOTU-125	Ruminococcus sp. JE7A12 (taxid 2564099)	NODE_621329_length_363_cov_4.534965
HC	vOTU-125	Blautia producta (taxid 33035)	NODE_91_length_205497_cov_25.711571
HC	vOTU-1253	Firmicutes (taxid 1239)	NODE_4445_length_18704_cov_3.956622
HC	vOTU-1266	Flintibacter sp. KGMB00164 (taxid 2610895)	NODE_10446_length_7906_cov_6.802529
HC	vOTU-1266	Clostridiales (taxid 186802)	NODE_14981_length_5596_cov_22.130096
HC	vOTU-1266	Flintibacter sp. KGMB00164 (taxid 2610895)	NODE_15702_length_5350_cov_9.318035
HC	vOTU-1266	Intestinimonas butyriciproducens (taxid 1297617)	NODE_28645_length_3213_cov_5.565370
HC	vOTU-127	Oscillibacter sp. NSJ-62 (taxid 2763056)	NODE_88_length_210710_cov_28.106085
HC	vOTU-1278	Desulfohalobium retbaense DSM 5692 (taxid 485915)	NODE_171946_length_885_cov_2.448020
HC	vOTU-1278	Flavonifractor plautii (taxid 292800)	NODE_22561_length_3909_cov_3.287839
HC	vOTU-1278	Desulfohalobium retbaense DSM 5692 (taxid 485915)	NODE_330965_length_566_cov_1.926380
HC	vOTU-1278	Lachnospiraceae (taxid 186803)	NODE_68242_length_1682_cov_2.325857
HC	vOTU-128	Clostridiales bacterium CCNA10 (taxid 2109688)	NODE_9583_length_8596_cov_4.827679
HC	vOTU-129	Diaphorobacter sp. HDW4B (taxid 2714925)	NODE_54061_length_1987_cov_3.893194
HC	vOTU-129	Clostridiales bacterium CCNA10 (taxid 2109688)	NODE_9583_length_8596_cov_4.827679
HC	vOTU-1293	[Ruminococcus] gnavus ATCC 29149 (taxid 411470)	NODE_4647_length_17926_cov_6.217379
HC	vOTU-131	Pseudomonas (taxid 286)	NODE_314_length_125923_cov_6.295671
HC	vOTU-134	cellular organisms (taxid 131567)	NODE_10402_length_7938_cov_3.099478
HC	vOTU-134	Hungateiclostridium clariflavum DSM 19732 (taxid 720554)	NODE_11559_length_7159_cov_2.763909
HC	vOTU-1362	Clostridiales bacterium CCNA10 (taxid 2109688)	NODE_1311_length_54978_cov_44.478498
HC	vOTU-1362	Clostridiales bacterium CCNA10 (taxid 2109688)	NODE_13317_length_6251_cov_5.700356
HC	vOTU-1362	Flavonifractor plautii (taxid 292800)	NODE_17640_length_4838_cov_3.659945
HC	vOTU-1362	Oscillibacter sp. NSJ-62 (taxid 2763056)	NODE_34632_length_2771_cov_4.159614
HC	vOTU-1362	Oscillibacter sp. NSJ-62 (taxid 2763056)	NODE_4892_length_17093_cov_16.128702
HC	vOTU-137	Ruminococcus bicirculans (taxid 1160721)	NODE_10778_length_7660_cov_10.029012
HC	vOTU-137	Ruminococcus bicirculans (taxid 1160721)	NODE_135_length_184667_cov_20.114432
HC	vOTU-137	Ruminococcus albus 7 = DSM 20455 (taxid 697329)	NODE_195368_length_810_cov_3.532060
HC	vOTU-137	Ruminococcus bicirculans (taxid 1160721)	NODE_21_length_328104_cov_27.165279
HC	vOTU-137	Ruminococcus bicirculans (taxid 1160721)	NODE_2392_length_34011_cov_21.894825
HC	vOTU-137	Ruminococcus albus 7 = DSM 20455 (taxid 697329)	NODE_240532_length_701_cov_5.733974
HC	vOTU-137	Ruminococcus albus 7 = DSM 20455 (taxid 697329)	NODE_270930_length_647_cov_2.570175
HC	vOTU-137	Ruminococcaceae (taxid 541000)	NODE_85455_length_1437_cov_4.983088
HC	vOTU-137	Blautia producta (taxid 33035)	NODE_91_length_205497_cov_25.711571
HC	vOTU-1370	Flavonifractor plautii (taxid 292800)	NODE_14791_length_5665_cov_20.483715
HC	vOTU-1370	Flavonifractor plautii (taxid 292800)	NODE_2267_length_35822_cov_17.852455
HC	vOTU-1370	Ruminococcus albus 7 = DSM 20455 (taxid 697329)	NODE_33399_length_2852_cov_3.729009
HC	vOTU-1370	Clostridiales (taxid 186802)	NODE_34573_length_2774_cov_10.104190
HC	vOTU-1370	Oscillospiraceae (taxid 216572)	NODE_520776_length_412_cov_3.462687
HC	vOTU-1370	unclassified Caproiciproducens (taxid 2643836)	NODE_524293_length_410_cov_17.933934
HC	vOTU-1370	Flavonifractor plautii (taxid 292800)	NODE_589310_length_377_cov_55.893333
HC	vOTU-1370	Flintibacter sp. KGMB00164 (taxid 2610895)	NODE_6266_length_13240_cov_18.872294
HC	vOTU-1370	Christensenella sp. Marseille-P3954 (taxid 2086585)	NODE_744535_length_318_cov_15.709544
HC	vOTU-1370	Clostridiales bacterium CCNA10 (taxid 2109688)	NODE_74645_length_1580_cov_20.930140
HC	vOTU-1374	Lachnospiraceae (taxid 186803)	NODE_10018_length_8236_cov_7.577399
HC	vOTU-1374	Blautia (taxid 572511)	NODE_12577_length_6596_cov_6.438564
HC	vOTU-1374	[Ruminococcus] gnavus ATCC 29149 (taxid 411470)	NODE_2009_length_39774_cov_9.786558
HC	vOTU-1374	Lachnospiraceae (taxid 186803)	NODE_26766_length_3399_cov_3.655027
HC	vOTU-1374	Clostridiales (taxid 186802)	NODE_369522_length_525_cov_1.566964
HC	vOTU-1374	Blautia sp. SC05B48 (taxid 2479767)	NODE_435_length_107461_cov_16.956139
HC	vOTU-1374	Lacrimispora (taxid 2719231)	NODE_47314_length_2192_cov_6.446809
HC	vOTU-1374	Butyrivibrio hungatei (taxid 185008)	NODE_578626_length_382_cov_20.737705
HC	vOTU-138	Ruminococcus sp. JE7A12 (taxid 2564099)	NODE_2873_length_28961_cov_5.907838
HC	vOTU-138	Clostridiales (taxid 186802)	NODE_3127_length_26722_cov_34.098780
HC	vOTU-138	Clostridiales (taxid 186802)	NODE_574407_length_384_cov_8.289902
HC	vOTU-138	Cellulosilyticum (taxid 698776)	NODE_661001_length_347_cov_13.370370
HC	vOTU-138	Anaerobutyricum hallii (taxid 39488)	NODE_676_length_83737_cov_15.753909
HC	vOTU-138	Oscillibacter valericigenes Sjm18-20 (taxid 693746)	NODE_790927_length_304_cov_12.048458
HC	vOTU-1380	Clostridiales bacterium CCNA10 (taxid 2109688)	NODE_3295_length_25474_cov_17.032878
HC	vOTU-1385	[Ruminococcus] gnavus ATCC 29149 (taxid 411470)	NODE_6652_length_12423_cov_14.590232
HC	vOTU-139	Ruminococcus bicirculans (taxid 1160721)	NODE_10778_length_7660_cov_10.029012
HC	vOTU-139	Ruminococcus bicirculans (taxid 1160721)	NODE_135_length_184667_cov_20.114432
HC	vOTU-139	Ruminococcus albus 7 = DSM 20455 (taxid 697329)	NODE_195368_length_810_cov_3.532060
HC	vOTU-139	Ruminococcus bicirculans (taxid 1160721)	NODE_21_length_328104_cov_27.165279
HC	vOTU-139	Ruthenibacterium lactatiformans (taxid 1550024)	NODE_223073_length_739_cov_1.755287
HC	vOTU-139	Ruminococcus bicirculans (taxid 1160721)	NODE_2392_length_34011_cov_21.894825
HC	vOTU-139	Ruminococcus albus 7 = DSM 20455 (taxid 697329)	NODE_240532_length_701_cov_5.733974
HC	vOTU-139	Ruthenibacterium lactatiformans (taxid 1550024)	NODE_287749_length_621_cov_3.387868
HC	vOTU-139	Ruminococcaceae (taxid 541000)	NODE_85455_length_1437_cov_4.983088
HC	vOTU-139	Blautia producta (taxid 33035)	NODE_91_length_205497_cov_25.711571
HC	vOTU-1391	Roseburia hominis (taxid 301301)	NODE_1483_length_50358_cov_48.782860
HC	vOTU-1391	Roseburia hominis (taxid 301301)	NODE_5140_length_16243_cov_33.062415
HC	vOTU-1391	Roseburia hominis (taxid 301301)	NODE_6320_length_13109_cov_11.974448
HC	vOTU-14	Ruminococcus bicirculans (taxid 1160721)	NODE_26_length_319081_cov_18.056864
HC	vOTU-14	Ruminococcus sp. JE7A12 (taxid 2564099)	NODE_325_length_124418_cov_6.477123
HC	vOTU-140	Oscillibacter sp. NSJ-62 (taxid 2763056)	NODE_116616_length_1156_cov_4.284523
HC	vOTU-140	Clostridiales bacterium CCNA10 (taxid 2109688)	NODE_518_length_98307_cov_19.735335
HC	vOTU-142	Anaerobutyricum hallii (taxid 39488)	NODE_371045_length_523_cov_7.208520
HC	vOTU-142	Blautia sp. N6H1-15 (taxid 1912897)	NODE_4110_length_20268_cov_35.659155
HC	vOTU-142	Blautia sp. N6H1-15 (taxid 1912897)	NODE_4124_length_20210_cov_50.669249
HC	vOTU-142	[Clostridium] scindens (taxid 29347)	NODE_4977_length_16796_cov_85.625994
HC	vOTU-1436	Muribaculum intestinale (taxid 1796646)	NODE_2114_length_38143_cov_45.285688
HC	vOTU-1436	Porphyromonas asaccharolytica DSM 20707 (taxid 879243)	NODE_24082_length_3704_cov_51.714916
HC	vOTU-1436	Bacteroidales (taxid 171549)	NODE_3844_length_21819_cov_6.356959
HC	vOTU-1441	unclassified (taxid 0)	NODE_208829_length_774_cov_1.361549
HC	vOTU-1441	Azoarcus sp. DD4 (taxid 2027405)	NODE_6129_length_13575_cov_4.232553
HC	vOTU-145	Oscillospiraceae (taxid 216572)	NODE_105164_length_1242_cov_6.090129
HC	vOTU-145	Oscillospiraceae (taxid 216572)	NODE_10669_length_7744_cov_5.537498
HC	vOTU-145	Oscillibacter sp. NSJ-62 (taxid 2763056)	NODE_1177_length_59357_cov_26.675675
HC	vOTU-145	Clostridiales bacterium CCNA10 (taxid 2109688)	NODE_13743_length_6058_cov_3.634175
HC	vOTU-145	Phaeobacter inhibens (taxid 221822)	NODE_1499_length_50050_cov_6.234667
HC	vOTU-145	Flintibacter sp. KGMB00164 (taxid 2610895)	NODE_17013_length_4985_cov_4.873268
HC	vOTU-145	Oscillibacter sp. NSJ-62 (taxid 2763056)	NODE_1857_length_42175_cov_17.668179
HC	vOTU-145	Flavonifractor plautii (taxid 292800)	NODE_22930_length_3857_cov_5.486772
HC	vOTU-145	Clostridiales bacterium CCNA10 (taxid 2109688)	NODE_24965_length_3597_cov_5.195455
HC	vOTU-145	Firmicutes (taxid 1239)	NODE_25015_length_3592_cov_3.380370
HC	vOTU-145	Flavonifractor plautii (taxid 292800)	NODE_3976_length_21060_cov_52.880618
HC	vOTU-145	Firmicutes (taxid 1239)	NODE_41961_length_2395_cov_2.270060
HC	vOTU-145	Flavonifractor plautii (taxid 292800)	NODE_4753_length_17542_cov_20.250845
HC	vOTU-145	Dysosmobacter welbionis (taxid 2093857)	NODE_5089_length_16417_cov_15.133415
HC	vOTU-145	Hungateiclostridium thermocellum (taxid 1515)	NODE_6185_length_13445_cov_5.747232
HC	vOTU-145	Firmicutes (taxid 1239)	NODE_67222_length_1700_cov_2.396180
HC	vOTU-145	Flavonifractor plautii (taxid 292800)	NODE_68208_length_1682_cov_6.069782
HC	vOTU-145	Intestinimonas butyriciproducens (taxid 1297617)	NODE_7075_length_11654_cov_17.792088
HC	vOTU-145	Flavonifractor plautii (taxid 292800)	NODE_771853_length_310_cov_1.523605
HC	vOTU-145	Intestinimonas butyriciproducens (taxid 1297617)	NODE_9213_length_8953_cov_23.937810
HC	vOTU-145	Firmicutes (taxid 1239)	NODE_96545_length_1318_cov_7.595488
HC	vOTU-145	Faecalibacterium prausnitzii (taxid 853)	NODE_9687_length_8506_cov_7.579072
HC	vOTU-1451	Roseburia hominis (taxid 301301)	NODE_1483_length_50358_cov_48.782860
HC	vOTU-1451	Roseburia hominis (taxid 301301)	NODE_5140_length_16243_cov_33.062415
HC	vOTU-1451	Roseburia hominis (taxid 301301)	NODE_6320_length_13109_cov_11.974448
HC	vOTU-1451	Roseburia hominis (taxid 301301)	NODE_7735_length_10655_cov_7.849783
HC	vOTU-146	Hungateiclostridium clariflavum DSM 19732 (taxid 720554)	NODE_11559_length_7159_cov_2.763909
HC	vOTU-147	Lachnospiraceae bacterium GAM79 (taxid 2109691)	NODE_126_length_189020_cov_8.637780
HC	vOTU-147	Bacteria (taxid 2)	NODE_154971_length_951_cov_8.636156
HC	vOTU-147	unclassified (taxid 0)	NODE_162390_length_921_cov_6.348341
HC	vOTU-147	Blautia sp. N6H1-15 (taxid 1912897)	NODE_1946_length_40783_cov_12.564167
HC	vOTU-147	Clostridium perfringens (taxid 1502)	NODE_28557_length_3222_cov_2.486804
HC	vOTU-147	Variovorax sp. RA8 (taxid 662548)	NODE_28927_length_3189_cov_3.918059
HC	vOTU-147	Blautia sp. N6H1-15 (taxid 1912897)	NODE_366_length_117209_cov_9.395716
HC	vOTU-147	Lachnospiraceae bacterium GAM79 (taxid 2109691)	NODE_371_length_116643_cov_8.324863
HC	vOTU-147	Blautia producta (taxid 33035)	NODE_429_length_107931_cov_10.242281
HC	vOTU-147	Lachnospiraceae bacterium GAM79 (taxid 2109691)	NODE_5046_length_16556_cov_5.735906
HC	vOTU-1477	unclassified Duncaniella (taxid 2649562)	NODE_3097_length_27010_cov_32.926150
HC	vOTU-149	Lachnospiraceae bacterium GAM79 (taxid 2109691)	NODE_2222_length_36382_cov_12.615838
HC	vOTU-149	Roseburia hominis (taxid 301301)	NODE_550_length_95678_cov_72.928003
HC	vOTU-1494	Flavonifractor plautii (taxid 292800)	NODE_14791_length_5665_cov_20.483715
HC	vOTU-1494	Flavonifractor plautii (taxid 292800)	NODE_2267_length_35822_cov_17.852455
HC	vOTU-1494	Clostridiales (taxid 186802)	NODE_34573_length_2774_cov_10.104190
HC	vOTU-1494	Flavonifractor plautii (taxid 292800)	NODE_589310_length_377_cov_55.893333
HC	vOTU-1494	Flintibacter sp. KGMB00164 (taxid 2610895)	NODE_6266_length_13240_cov_18.872294
HC	vOTU-15	Ruminococcus albus 7 = DSM 20455 (taxid 697329)	NODE_1166_length_59603_cov_21.299852
HC	vOTU-15	Ruminococcus bicirculans (taxid 1160721)	NODE_257_length_136708_cov_22.377015
HC	vOTU-15	Ruminococcus bicirculans (taxid 1160721)	NODE_485_length_101942_cov_15.003446
HC	vOTU-1509	Lachnoclostridium phocaeense (taxid 1871021)	NODE_3895_length_21567_cov_7.499535
HC	vOTU-152	Herbinix luporum (taxid 1679721)	NODE_10107_length_8156_cov_6.870529
HC	vOTU-152	Herbinix luporum (taxid 1679721)	NODE_10705_length_7716_cov_6.681765
HC	vOTU-152	Lachnospiraceae bacterium GAM79 (taxid 2109691)	NODE_11859_length_6982_cov_7.808400
HC	vOTU-152	Lachnospiraceae (taxid 186803)	NODE_11983_length_6912_cov_3.876811
HC	vOTU-152	Roseburia hominis (taxid 301301)	NODE_1270_length_56542_cov_7.139945
HC	vOTU-152	Lachnospiraceae bacterium GAM79 (taxid 2109691)	NODE_1326_length_54530_cov_6.762180
HC	vOTU-152	Lachnospiraceae bacterium GAM79 (taxid 2109691)	NODE_15632_length_5376_cov_76.939234
HC	vOTU-152	[Ruminococcus] gnavus ATCC 29149 (taxid 411470)	NODE_211274_length_767_cov_4.408696
HC	vOTU-152	Lachnospiraceae bacterium GAM79 (taxid 2109691)	NODE_23573_length_3774_cov_3.148499
HC	vOTU-152	Anaerostipes hadrus (taxid 649756)	NODE_236038_length_710_cov_13.646130
HC	vOTU-152	Lachnospiraceae bacterium GAM79 (taxid 2109691)	NODE_2376_length_34256_cov_8.691097
HC	vOTU-152	Lachnospiraceae bacterium GAM79 (taxid 2109691)	NODE_23967_length_3719_cov_2.235585
HC	vOTU-152	Anaerostipes hadrus (taxid 649756)	NODE_29013_length_3181_cov_3.677835
HC	vOTU-152	Lachnospiraceae bacterium GAM79 (taxid 2109691)	NODE_2912_length_28650_cov_12.808526
HC	vOTU-152	Herbinix luporum (taxid 1679721)	NODE_299036_length_605_cov_23.757576
HC	vOTU-152	Lachnospiraceae bacterium GAM79 (taxid 2109691)	NODE_3061_length_27319_cov_11.968174
HC	vOTU-152	Lachnospiraceae bacterium GAM79 (taxid 2109691)	NODE_3172_length_26330_cov_14.419038
HC	vOTU-152	Herbinix luporum (taxid 1679721)	NODE_31837_length_2960_cov_6.941034
HC	vOTU-152	Lachnospiraceae (taxid 186803)	NODE_329822_length_567_cov_15.922449
HC	vOTU-152	Lachnospiraceae bacterium GAM79 (taxid 2109691)	NODE_331498_length_565_cov_8.221311
HC	vOTU-152	Lachnospiraceae (taxid 186803)	NODE_349622_length_545_cov_15.224359
HC	vOTU-152	Herbinix luporum (taxid 1679721)	NODE_3648_length_23015_cov_46.891359
HC	vOTU-152	[Eubacterium] eligens ATCC 27750 (taxid 515620)	NODE_376340_length_518_cov_8.464853
HC	vOTU-152	Lachnoclostridium sp. YL32 (taxid 1834196)	NODE_379_length_115073_cov_13.030853
HC	vOTU-152	Herbinix luporum (taxid 1679721)	NODE_3904_length_21504_cov_48.867737
HC	vOTU-152	Lachnospiraceae bacterium GAM79 (taxid 2109691)	NODE_412_length_109660_cov_11.869788
HC	vOTU-152	[Ruminococcus] gnavus ATCC 29149 (taxid 411470)	NODE_4312_length_19326_cov_10.120941
HC	vOTU-152	Hungatella hathewayi WAL-18680 (taxid 742737)	NODE_487629_length_432_cov_10.366197
HC	vOTU-152	Lachnospiraceae bacterium GAM79 (taxid 2109691)	NODE_540777_length_401_cov_8.373457
HC	vOTU-152	Lachnospiraceae bacterium GAM79 (taxid 2109691)	NODE_554295_length_394_cov_13.372240
HC	vOTU-152	Roseburia intestinalis L1-82 (taxid 536231)	NODE_558172_length_392_cov_5.273016
HC	vOTU-152	Herbinix luporum (taxid 1679721)	NODE_573_length_94343_cov_30.494399
HC	vOTU-152	Lachnospiraceae bacterium GAM79 (taxid 2109691)	NODE_6142_length_13529_cov_8.277208
HC	vOTU-152	Clostridiales (taxid 186802)	NODE_66804_length_1708_cov_2.089516
HC	vOTU-152	Lachnospiraceae (taxid 186803)	NODE_683593_length_339_cov_1.568702
HC	vOTU-152	Lachnospiraceae bacterium GAM79 (taxid 2109691)	NODE_7_length_424277_cov_31.850549
HC	vOTU-152	Blautia sp. SC05B48 (taxid 2479767)	NODE_750938_length_316_cov_6.435146
HC	vOTU-152	Enterocloster clostridioformis (taxid 1531)	NODE_759_length_78675_cov_15.390901
HC	vOTU-152	Butyrivibrio proteoclasticus B316 (taxid 515622)	NODE_7808_length_10552_cov_14.643055
HC	vOTU-152	Lachnoclostridium phocaeense (taxid 1871021)	NODE_7946_length_10374_cov_6.441002
HC	vOTU-152	Roseburia hominis (taxid 301301)	NODE_8484_length_9729_cov_6.279528
HC	vOTU-152	Lachnoclostridium sp. YL32 (taxid 1834196)	NODE_89_length_208339_cov_8.290879
HC	vOTU-1531	Oscillibacter sp. NSJ-62 (taxid 2763056)	NODE_101127_length_1276_cov_5.784821
HC	vOTU-1531	Oscillibacter sp. NSJ-62 (taxid 2763056)	NODE_11168_length_7394_cov_7.440618
HC	vOTU-1531	Clostridiales (taxid 186802)	NODE_245164_length_692_cov_2.995122
HC	vOTU-1531	Flavonifractor plautii (taxid 292800)	NODE_298350_length_606_cov_10.028355
HC	vOTU-1531	Oscillibacter sp. NSJ-62 (taxid 2763056)	NODE_486039_length_433_cov_24.921348
HC	vOTU-1531	Oscillibacter sp. NSJ-62 (taxid 2763056)	NODE_4904_length_17059_cov_23.066541
HC	vOTU-1531	Oscillibacter sp. NSJ-62 (taxid 2763056)	NODE_5484_length_15290_cov_5.519621
HC	vOTU-1531	Clostridiales (taxid 186802)	NODE_693615_length_335_cov_42.790698
HC	vOTU-155	Clostridiales bacterium (taxid 1898207)	NODE_11680_length_7077_cov_17.678429
HC	vOTU-155	Oscillospiraceae (taxid 216572)	NODE_120178_length_1132_cov_5.288152
HC	vOTU-155	Caproiciproducens sp. 7D4C2 (taxid 2721621)	NODE_152_length_171407_cov_15.669754
HC	vOTU-155	Ethanoligenens harbinense (taxid 253239)	NODE_203461_length_788_cov_1.611814
HC	vOTU-155	Ruminococcus bicirculans (taxid 1160721)	NODE_2392_length_34011_cov_21.894825
HC	vOTU-155	Intestinibaculum porci (taxid 2487118)	NODE_36005_length_2690_cov_31.307310
HC	vOTU-155	Ruminococcus bicirculans (taxid 1160721)	NODE_58_length_247171_cov_19.866395
HC	vOTU-155	Pseudobutyrivibrio xylanivorans (taxid 185007)	NODE_6_length_435723_cov_41.319840
HC	vOTU-155	Ruminococcus champanellensis (taxid 1161942)	NODE_6163_length_13479_cov_20.576854
HC	vOTU-155	Clostridiales (taxid 186802)	NODE_70851_length_1638_cov_8.089045
HC	vOTU-155	Ruminococcus bicirculans (taxid 1160721)	NODE_73_length_221787_cov_28.675522
HC	vOTU-155	unclassified Lachnospiraceae (taxid 186928)	NODE_7514_length_10960_cov_3.478545
HC	vOTU-155	Flavonifractor plautii (taxid 292800)	NODE_9245_length_8931_cov_6.513214
HC	vOTU-1550	Liberibacter (taxid 34019)	NODE_237260_length_708_cov_1.874802
HC	vOTU-1550	Clostridiales bacterium CCNA10 (taxid 2109688)	NODE_9583_length_8596_cov_4.827679
HC	vOTU-1555	Clostridium botulinum (taxid 1491)	NODE_1727_length_44943_cov_5.046271
HC	vOTU-1555	Clostridium baratii (taxid 1561)	NODE_4215_length_19757_cov_5.245376
HC	vOTU-1555	unclassified (taxid 0)	NODE_517399_length_414_cov_2.388724
HC	vOTU-1555	Leuconostoc (taxid 1243)	NODE_84496_length_1448_cov_4.453683
HC	vOTU-1555	Leuconostoc (taxid 1243)	NODE_92679_length_1356_cov_2.655981
HC	vOTU-1564	Bacteroides xylanisolvens (taxid 371601)	NODE_737_length_80015_cov_11.581676
HC	vOTU-1572	unclassified (taxid 0)	NODE_223836_length_737_cov_2.072727
HC	vOTU-1573	Oscillibacter valericigenes Sjm18-20 (taxid 693746)	NODE_174713_length_875_cov_3.462406
HC	vOTU-1573	Oscillibacter valericigenes Sjm18-20 (taxid 693746)	NODE_316492_length_583_cov_4.177866
HC	vOTU-1573	Oscillibacter valericigenes Sjm18-20 (taxid 693746)	NODE_355212_length_539_cov_3.950216
HC	vOTU-1573	Oscillibacter valericigenes Sjm18-20 (taxid 693746)	NODE_65898_length_1724_cov_15.295082
HC	vOTU-1573	Oscillibacter valericigenes Sjm18-20 (taxid 693746)	NODE_99396_length_1292_cov_3.503704
HC	vOTU-1588	Lactobacillus (taxid 1578)	NODE_748196_length_317_cov_2.158333
HC	vOTU-1588	Lactobacillus murinus (taxid 1622)	NODE_919_length_68987_cov_120.772036
HC	vOTU-16	Lachnospiraceae bacterium GAM79 (taxid 2109691)	NODE_274_length_133486_cov_7.880900
HC	vOTU-16	Lachnospiraceae bacterium GAM79 (taxid 2109691)	NODE_450_length_105470_cov_7.743541
HC	vOTU-1605	cellular organisms (taxid 131567)	NODE_5736_length_14590_cov_4.250465
HC	vOTU-161	Oscillibacter sp. NSJ-62 (taxid 2763056)	NODE_1014_length_64797_cov_8.762716
HC	vOTU-161	Oscillibacter sp. NSJ-62 (taxid 2763056)	NODE_1177_length_59357_cov_26.675675
HC	vOTU-161	Oscillibacter sp. NSJ-62 (taxid 2763056)	NODE_15753_length_5336_cov_4.678836
HC	vOTU-161	Oscillibacter sp. NSJ-62 (taxid 2763056)	NODE_1798_length_43467_cov_34.227979
HC	vOTU-161	Oscillibacter sp. NSJ-62 (taxid 2763056)	NODE_1807_length_43203_cov_33.962297
HC	vOTU-161	Lachnoclostridium sp. YL32 (taxid 1834196)	NODE_22558_length_3909_cov_6.714248
HC	vOTU-161	Flavonifractor plautii (taxid 292800)	NODE_2750_length_30234_cov_7.753291
HC	vOTU-161	Oscillibacter valericigenes Sjm18-20 (taxid 693746)	NODE_9658_length_8536_cov_8.408795
HC	vOTU-1633	Limosilactobacillus fermentum (taxid 1613)	NODE_64278_length_1756_cov_3.374032
HC	vOTU-1653	Flavonifractor plautii (taxid 292800)	NODE_14791_length_5665_cov_20.483715
HC	vOTU-1653	Flavonifractor plautii (taxid 292800)	NODE_2267_length_35822_cov_17.852455
HC	vOTU-1653	Clostridiales (taxid 186802)	NODE_34573_length_2774_cov_10.104190
HC	vOTU-1653	Flavonifractor plautii (taxid 292800)	NODE_589310_length_377_cov_55.893333
HC	vOTU-1653	Flintibacter sp. KGMB00164 (taxid 2610895)	NODE_6266_length_13240_cov_18.872294
HC	vOTU-1669	[Clostridium] sphenoides JCM 1415 (taxid 1297793)	NODE_1288_length_55881_cov_12.757311
HC	vOTU-167	Bacteroidales (taxid 171549)	NODE_336922_length_559_cov_3.338174
HC	vOTU-169	Clostridiales bacterium CCNA10 (taxid 2109688)	NODE_1713_length_45191_cov_18.290907
HC	vOTU-169	Flintibacter sp. KGMB00164 (taxid 2610895)	NODE_22525_length_3915_cov_4.444763
HC	vOTU-169	Flintibacter sp. KGMB00164 (taxid 2610895)	NODE_5133_length_16268_cov_6.500710
HC	vOTU-169	Flintibacter sp. KGMB00164 (taxid 2610895)	NODE_7004_length_11775_cov_7.042571
HC	vOTU-169	Bacteroidetes/Chlorobi group (taxid 68336)	NODE_8276_length_9958_cov_7.167594
HC	vOTU-17	Caldanaerobacter subterraneus subsp. tengcongensis MB4 (taxid 273068)	NODE_25169_length_3575_cov_2.787307
HC	vOTU-1718	Lachnospiraceae (taxid 186803)	NODE_1095_length_61799_cov_7.440394
HC	vOTU-172	Blautia (taxid 572511)	NODE_115028_length_1167_cov_2.796330
HC	vOTU-172	Lachnospiraceae bacterium GAM79 (taxid 2109691)	NODE_1338_length_54323_cov_9.062088
HC	vOTU-172	Lachnospiraceae bacterium GAM79 (taxid 2109691)	NODE_2081_length_38745_cov_6.277025
HC	vOTU-172	Lachnospiraceae (taxid 186803)	NODE_3896_length_21554_cov_4.099083
HC	vOTU-172	Lachnospiraceae bacterium GAM79 (taxid 2109691)	NODE_517_length_98416_cov_8.194806
HC	vOTU-172	Clostridiales (taxid 186802)	NODE_550426_length_396_cov_5.194357
HC	vOTU-1721	unclassified (taxid 0)	NODE_68237_length_1682_cov_2.453583
HC	vOTU-1732	Lachnospiraceae (taxid 186803)	NODE_10018_length_8236_cov_7.577399
HC	vOTU-1732	Lachnospiraceae (taxid 186803)	NODE_11819_length_7006_cov_6.636888
HC	vOTU-1732	Lachnoclostridium phocaeense (taxid 1871021)	NODE_1359_length_53591_cov_17.530833
HC	vOTU-1732	Blautia sp. SC05B48 (taxid 2479767)	NODE_1491_length_50174_cov_12.490468
HC	vOTU-1732	Lachnospiraceae (taxid 186803)	NODE_1555_length_48817_cov_32.191609
HC	vOTU-1732	Lachnospiraceae bacterium Choco86 (taxid 2109690)	NODE_1669_length_46094_cov_14.219767
HC	vOTU-1732	unclassified Anaerocolumna (taxid 2642604)	NODE_1830_length_42788_cov_18.972934
HC	vOTU-1732	[Ruminococcus] gnavus ATCC 29149 (taxid 411470)	NODE_2009_length_39774_cov_9.786558
HC	vOTU-1732	Lachnospiraceae bacterium GAM79 (taxid 2109691)	NODE_205_length_150472_cov_8.605612
HC	vOTU-1732	Ruminococcus champanellensis (taxid 1161942)	NODE_2381_length_34145_cov_6.982652
HC	vOTU-1732	Roseburia intestinalis L1-82 (taxid 536231)	NODE_2509_length_32705_cov_6.888868
HC	vOTU-1732	Eubacterium minutum ATCC 700079 (taxid 888721)	NODE_25486_length_3538_cov_2.962150
HC	vOTU-1732	Butyrivibrio hungatei (taxid 185008)	NODE_2673_length_31078_cov_6.809877
HC	vOTU-1732	Butyrivibrio hungatei (taxid 185008)	NODE_271579_length_646_cov_2.458699
HC	vOTU-1732	Hungatella hathewayi WAL-18680 (taxid 742737)	NODE_28931_length_3189_cov_2.700193
HC	vOTU-1732	Lachnospiraceae bacterium (taxid 1898203)	NODE_29615_length_3131_cov_3.345121
HC	vOTU-1732	Lachnospiraceae (taxid 186803)	NODE_31309_length_2999_cov_3.733060
HC	vOTU-1732	Clostridiales (taxid 186802)	NODE_369522_length_525_cov_1.566964
HC	vOTU-1732	Aminipila sp. CBA3637 (taxid 2697030)	NODE_37015_length_2634_cov_3.227219
HC	vOTU-1732	Blautia sp. N6H1-15 (taxid 1912897)	NODE_4321_length_19277_cov_5.387656
HC	vOTU-1732	Blautia sp. SC05B48 (taxid 2479767)	NODE_435_length_107461_cov_16.956139
HC	vOTU-1732	Lachnospiraceae bacterium GAM79 (taxid 2109691)	NODE_444_length_105891_cov_9.078496
HC	vOTU-1732	Anaerocolumna sp. CTTW (taxid 2736602)	NODE_4749_length_17565_cov_10.251258
HC	vOTU-1732	Pseudobutyrivibrio xylanivorans (taxid 185007)	NODE_49383_length_2123_cov_2.447214
HC	vOTU-1732	Lachnospiraceae (taxid 186803)	NODE_51680_length_2053_cov_2.122470
HC	vOTU-1732	Clostridiales (taxid 186802)	NODE_55677_length_1946_cov_3.597111
HC	vOTU-1732	Clostridiales (taxid 186802)	NODE_56413_length_1927_cov_5.076216
HC	vOTU-1732	Lachnoclostridium sp. YL32 (taxid 1834196)	NODE_567_length_94769_cov_6.309657
HC	vOTU-1732	Butyrivibrio hungatei (taxid 185008)	NODE_671977_length_343_cov_2.142857
HC	vOTU-1732	Lachnospiraceae bacterium Choco86 (taxid 2109690)	NODE_6742_length_12275_cov_9.875471
HC	vOTU-1732	Blautia sp. SC05B48 (taxid 2479767)	NODE_7033_length_11722_cov_8.184629
HC	vOTU-1732	Lachnospiraceae bacterium KM106-2 (taxid 2093742)	NODE_832_length_73914_cov_15.964516
HC	vOTU-1739	Lachnospiraceae (taxid 186803)	NODE_16379_length_5153_cov_2.876675
HC	vOTU-1739	Lachnospiraceae bacterium GAM79 (taxid 2109691)	NODE_19_length_332485_cov_44.322122
HC	vOTU-1739	Lachnospiraceae bacterium GAM79 (taxid 2109691)	NODE_298_length_128788_cov_29.856865
HC	vOTU-1739	Lachnospiraceae (taxid 186803)	NODE_4686_length_17767_cov_11.419163
HC	vOTU-1739	Lachnospiraceae bacterium GAM79 (taxid 2109691)	NODE_850_length_72784_cov_7.087282
HC	vOTU-1744	Azoarcus sp. DD4 (taxid 2027405)	NODE_6129_length_13575_cov_4.232553
HC	vOTU-1751	Christensenella sp. Marseille-P3954 (taxid 2086585)	NODE_162180_length_922_cov_2.750296
HC	vOTU-1756	Clostridiales bacterium (taxid 1898207)	NODE_11680_length_7077_cov_17.678429
HC	vOTU-1756	Ruminococcus champanellensis (taxid 1161942)	NODE_173_length_162544_cov_21.068420
HC	vOTU-1756	Ruminococcus sp. JE7A12 (taxid 2564099)	NODE_194351_length_813_cov_21.244565
HC	vOTU-1756	Ruminococcus bicirculans (taxid 1160721)	NODE_24_length_327157_cov_22.256051
HC	vOTU-1756	Pseudobutyrivibrio xylanivorans (taxid 185007)	NODE_6_length_435723_cov_41.319840
HC	vOTU-1756	Ruminococcus champanellensis (taxid 1161942)	NODE_6163_length_13479_cov_20.576854
HC	vOTU-1756	Clostridiales (taxid 186802)	NODE_70851_length_1638_cov_8.089045
HC	vOTU-1756	unclassified Lachnospiraceae (taxid 186928)	NODE_7514_length_10960_cov_3.478545
HC	vOTU-176	unclassified (taxid 0)	NODE_213261_length_762_cov_3.902190
HC	vOTU-176	Lachnospiraceae (taxid 186803)	NODE_761_length_78614_cov_17.228122
HC	vOTU-1760	Enterocloster clostridioformis (taxid 1531)	NODE_6191_length_13437_cov_8.358234
HC	vOTU-1769	Oscillibacter valericigenes Sjm18-20 (taxid 693746)	NODE_12351_length_6709_cov_6.833384
HC	vOTU-1769	Oscillibacter sp. NSJ-62 (taxid 2763056)	NODE_874_length_71339_cov_19.017667
HC	vOTU-177	Roseburia hominis (taxid 301301)	NODE_692_length_82331_cov_14.830014
HC	vOTU-1772	Azoarcus sp. DD4 (taxid 2027405)	NODE_6129_length_13575_cov_4.232553
HC	vOTU-1772	Clostridium beijerinckii (taxid 1520)	NODE_7756_length_10628_cov_3.977822
HC	vOTU-1778	Bacteroidales (taxid 171549)	NODE_40878_length_2441_cov_7.447970
HC	vOTU-1778	Bacteroides vulgatus ATCC 8482 (taxid 435590)	NODE_41824_length_2400_cov_3.173052
HC	vOTU-1778	Paraprevotella xylaniphila YIT 11841 (taxid 762982)	NODE_7646_length_10779_cov_16.535227
HC	vOTU-1778	Bacteroides vulgatus ATCC 8482 (taxid 435590)	NODE_893_length_70496_cov_16.316846
HC	vOTU-179	[Clostridium] hylemonae DSM 15053 (taxid 553973)	NODE_587_length_92906_cov_42.261276
HC	vOTU-18	Roseburia hominis (taxid 301301)	NODE_194_length_153390_cov_12.887903
HC	vOTU-180	unclassified (taxid 0)	NODE_114841_length_1169_cov_1.224359
HC	vOTU-1801	unclassified (taxid 0)	NODE_19817_length_4369_cov_3.284250
HC	vOTU-1801	unclassified (taxid 0)	NODE_62976_length_1781_cov_3.600352
HC	vOTU-182	Lachnospiraceae bacterium GAM79 (taxid 2109691)	NODE_294972_length_611_cov_2.050562
HC	vOTU-1870	Chitinophaga pinensis DSM 2588 (taxid 485918)	NODE_33669_length_2834_cov_2.362713
HC	vOTU-1870	Limosilactobacillus fermentum (taxid 1613)	NODE_64278_length_1756_cov_3.374032
HC	vOTU-1885	Lachnoclostridium phocaeense (taxid 1871021)	NODE_1359_length_53591_cov_17.530833
HC	vOTU-1887	Pseudobutyrivibrio xylanivorans (taxid 185007)	NODE_7704_length_10690_cov_6.627815
HC	vOTU-19	Oscillibacter valericigenes Sjm18-20 (taxid 693746)	NODE_1100_length_61675_cov_6.929754
HC	vOTU-19	Oscillospiraceae (taxid 216572)	NODE_120178_length_1132_cov_5.288152
HC	vOTU-19	Caproiciproducens sp. 7D4C2 (taxid 2721621)	NODE_152_length_171407_cov_15.669754
HC	vOTU-19	Flavonifractor plautii (taxid 292800)	NODE_20040_length_4329_cov_2.333490
HC	vOTU-19	Ruminococcus bicirculans (taxid 1160721)	NODE_2392_length_34011_cov_21.894825
HC	vOTU-19	Ruminococcus bicirculans (taxid 1160721)	NODE_58_length_247171_cov_19.866395
HC	vOTU-19	Ruminococcus bicirculans (taxid 1160721)	NODE_73_length_221787_cov_28.675522
HC	vOTU-19	Polymorphum gilvum SL003B-26A1 (taxid 991905)	NODE_76607_length_1553_cov_2.558266
HC	vOTU-19	Flavonifractor plautii (taxid 292800)	NODE_9245_length_8931_cov_6.513214
HC	vOTU-1927	Bacteria (taxid 2)	NODE_12569_length_6602_cov_2.726284
HC	vOTU-1933	[Clostridium] hylemonae DSM 15053 (taxid 553973)	NODE_794287_length_304_cov_0.607930
HC	vOTU-194	[Clostridium] saccharolyticum WM1 (taxid 610130)	NODE_1086_length_62146_cov_12.410962
HC	vOTU-194	Lachnospiraceae (taxid 186803)	NODE_114769_length_1169_cov_2.534799
HC	vOTU-194	Lachnospiraceae bacterium Choco86 (taxid 2109690)	NODE_1669_length_46094_cov_14.219767
HC	vOTU-194	[Eubacterium] eligens ATCC 27750 (taxid 515620)	NODE_257840_length_669_cov_2.434122
HC	vOTU-194	Anaerobutyricum hallii (taxid 39488)	NODE_324819_length_573_cov_2.794355
HC	vOTU-194	Lachnospiraceae bacterium GAM79 (taxid 2109691)	NODE_3744_length_22457_cov_7.578865
HC	vOTU-194	Lachnospiraceae (taxid 186803)	NODE_66098_length_1721_cov_1.927616
HC	vOTU-194	Lachnospiraceae (taxid 186803)	NODE_760513_length_313_cov_3.355932
HC	vOTU-194	[Eubacterium] eligens ATCC 27750 (taxid 515620)	NODE_815_length_75161_cov_56.137899
HC	vOTU-196	Staphylococcus aureus (taxid 1280)	NODE_3577_length_23487_cov_14.166894
HC	vOTU-196	Homo sapiens (taxid 9606)	NODE_4362_length_19080_cov_6.703205
HC	vOTU-1965	Flavonifractor plautii (taxid 292800)	NODE_19903_length_4351_cov_8.695835
HC	vOTU-1965	Flavonifractor plautii (taxid 292800)	NODE_6285_length_13197_cov_5.209070
HC	vOTU-1965	Flintibacter sp. KGMB00164 (taxid 2610895)	NODE_6818_length_12122_cov_6.173101
HC	vOTU-197	Oscillibacter sp. NSJ-62 (taxid 2763056)	NODE_10478_length_7886_cov_4.236266
HC	vOTU-197	Oscillibacter sp. NSJ-62 (taxid 2763056)	NODE_253_length_137404_cov_16.699658
HC	vOTU-197	Oscillibacter valericigenes Sjm18-20 (taxid 693746)	NODE_3315_length_25266_cov_6.138830
HC	vOTU-197	Intestinimonas butyriciproducens (taxid 1297617)	NODE_70167_length_1649_cov_2.473919
HC	vOTU-197	Oscillibacter valericigenes Sjm18-20 (taxid 693746)	NODE_81220_length_1490_cov_1.989384
HC	vOTU-2	Streptococcus canis (taxid 1329)	NODE_113_length_194363_cov_31.906447
HC	vOTU-2	Bacteria (taxid 2)	NODE_146697_length_988_cov_1.624588
HC	vOTU-2	Flintibacter sp. KGMB00164 (taxid 2610895)	NODE_208506_length_774_cov_3.661406
HC	vOTU-2	Ruminococcus bicirculans (taxid 1160721)	NODE_21_length_328104_cov_27.165279
HC	vOTU-2	Caloramator sp. E03 (taxid 2576307)	NODE_22468_length_3924_cov_2.175201
HC	vOTU-2	Ruminococcus albus 7 = DSM 20455 (taxid 697329)	NODE_2517_length_32605_cov_3.974914
HC	vOTU-2	Butyrivibrio proteoclasticus B316 (taxid 515622)	NODE_27_length_312468_cov_43.517595
HC	vOTU-2	Ruminococcus bicirculans (taxid 1160721)	NODE_3_length_465174_cov_18.563156
HC	vOTU-2	unclassified (taxid 0)	NODE_33959_length_2814_cov_2.401900
HC	vOTU-2	Lachnospiraceae bacterium oral taxon 500 (taxid 712991)	NODE_55_length_253813_cov_31.549701
HC	vOTU-2	Cellulosilyticum (taxid 698776)	NODE_558402_length_392_cov_2.349206
HC	vOTU-2	unclassified Ruminococcaceae (taxid 2305133)	NODE_56498_length_1925_cov_69.232143
HC	vOTU-2	Pseudobutyrivibrio xylanivorans (taxid 185007)	NODE_6_length_435723_cov_41.319840
HC	vOTU-2	Clostridiales (taxid 186802)	NODE_6309_length_13120_cov_3.530323
HC	vOTU-2	Clostridiales (taxid 186802)	NODE_794390_length_303_cov_4.199115
HC	vOTU-2	Ruminococcus champanellensis (taxid 1161942)	NODE_87577_length_1412_cov_3.148315
HC	vOTU-2	Blautia producta (taxid 33035)	NODE_91_length_205497_cov_25.711571
HC	vOTU-20	Carnobacterium (taxid 2747)	NODE_116524_length_1157_cov_2.183333
HC	vOTU-20	Carnobacterium (taxid 2747)	NODE_117571_length_1150_cov_1.537745
HC	vOTU-20	Carnobacterium (taxid 2747)	NODE_140167_length_1019_cov_2.805732
HC	vOTU-20	Carnobacterium (taxid 2747)	NODE_38266_length_2571_cov_8.984763
HC	vOTU-20	Carnobacterium (taxid 2747)	NODE_62482_length_1791_cov_2.988915
HC	vOTU-20	Lachnospiraceae bacterium KM106-2 (taxid 2093742)	NODE_69_length_228718_cov_7.431720
HC	vOTU-2011	Lachnospiraceae (taxid 186803)	NODE_1095_length_61799_cov_7.440394
HC	vOTU-202	Duncaniella dubosii (taxid 2518971)	NODE_1128_length_60533_cov_14.375132
HC	vOTU-202	unclassified Duncaniella (taxid 2649562)	NODE_1257_length_56854_cov_18.263575
HC	vOTU-202	Muribaculum intestinale (taxid 1796646)	NODE_1991_length_40057_cov_7.140145
HC	vOTU-202	Muribaculum intestinale (taxid 1796646)	NODE_2130_length_37815_cov_7.734909
HC	vOTU-202	Duncaniella dubosii (taxid 2518971)	NODE_2269_length_35806_cov_4.178734
HC	vOTU-202	Duncaniella dubosii (taxid 2518971)	NODE_240_length_139705_cov_9.665733
HC	vOTU-202	Duncaniella dubosii (taxid 2518971)	NODE_24091_length_3703_cov_8.666299
HC	vOTU-202	unclassified Duncaniella (taxid 2649562)	NODE_2589_length_31838_cov_33.226000
HC	vOTU-202	Muribaculaceae (taxid 2005473)	NODE_32412_length_2921_cov_3.193741
HC	vOTU-202	unclassified Duncaniella (taxid 2649562)	NODE_3388_length_24752_cov_66.956150
HC	vOTU-202	Muribaculum intestinale (taxid 1796646)	NODE_454_length_104468_cov_6.027914
HC	vOTU-204	Lachnospiraceae (taxid 186803)	NODE_10417_length_7928_cov_12.021144
HC	vOTU-204	Lachnospiraceae bacterium (taxid 1898203)	NODE_10656_length_7756_cov_10.142857
HC	vOTU-204	Roseburia hominis (taxid 301301)	NODE_1070_length_62799_cov_18.314738
HC	vOTU-204	[Clostridium] saccharolyticum WM1 (taxid 610130)	NODE_1086_length_62146_cov_12.410962
HC	vOTU-204	Roseburia intestinalis L1-82 (taxid 536231)	NODE_1150_length_59971_cov_8.260510
HC	vOTU-204	Anaerobutyricum hallii (taxid 39488)	NODE_1226_length_57792_cov_10.610188
HC	vOTU-204	Lachnoclostridium phocaeense (taxid 1871021)	NODE_1300_length_55430_cov_14.292577
HC	vOTU-204	Lachnospiraceae bacterium (taxid 1898203)	NODE_135864_length_1041_cov_4.048755
HC	vOTU-204	Lachnospiraceae bacterium oral taxon 500 (taxid 712991)	NODE_1367_length_53356_cov_9.365754
HC	vOTU-204	Lachnospiraceae bacterium KM106-2 (taxid 2093742)	NODE_13950_length_5969_cov_14.146809
HC	vOTU-204	[Clostridium] sphenoides JCM 1415 (taxid 1297793)	NODE_14470_length_5789_cov_5.763831
HC	vOTU-204	[Clostridium] hylemonae DSM 15053 (taxid 553973)	NODE_1739_length_44745_cov_18.446136
HC	vOTU-204	Paenibacillus antarcticus (taxid 253703)	NODE_183409_length_846_cov_4.342003
HC	vOTU-204	Lachnospiraceae bacterium Choco86 (taxid 2109690)	NODE_1849_length_42314_cov_19.841158
HC	vOTU-204	Blautia (taxid 572511)	NODE_1895_length_41524_cov_12.841557
HC	vOTU-204	Lachnospiraceae bacterium GAM79 (taxid 2109691)	NODE_2_length_475162_cov_8.594542
HC	vOTU-204	Clostridiales (taxid 186802)	NODE_202912_length_789_cov_2.557584
HC	vOTU-204	unclassified Lachnospiraceae (taxid 186928)	NODE_21741_length_4031_cov_3.341932
HC	vOTU-204	Blautia sp. SC05B48 (taxid 2479767)	NODE_2298_length_35562_cov_19.124278
HC	vOTU-204	Lachnospiraceae (taxid 186803)	NODE_2343_length_34724_cov_13.528444
HC	vOTU-204	Roseburia intestinalis L1-82 (taxid 536231)	NODE_2577_length_31929_cov_8.324250
HC	vOTU-204	Lachnospiraceae bacterium (taxid 1898203)	NODE_26525_length_3423_cov_10.736999
HC	vOTU-204	Anaerostipes hadrus (taxid 649756)	NODE_266649_length_654_cov_3.804159
HC	vOTU-204	Blautia sp. SC05B48 (taxid 2479767)	NODE_2905_length_28722_cov_13.194659
HC	vOTU-204	Lachnoclostridium sp. YL32 (taxid 1834196)	NODE_3082_length_27148_cov_7.009198
HC	vOTU-204	Lachnospiraceae (taxid 186803)	NODE_329822_length_567_cov_15.922449
HC	vOTU-204	Lachnospiraceae bacterium GAM79 (taxid 2109691)	NODE_331498_length_565_cov_8.221311
HC	vOTU-204	[Ruminococcus] gnavus ATCC 29149 (taxid 411470)	NODE_3405_length_24649_cov_13.593073
HC	vOTU-204	Lachnospiraceae (taxid 186803)	NODE_349622_length_545_cov_15.224359
HC	vOTU-204	Lachnospiraceae bacterium GAM79 (taxid 2109691)	NODE_355_length_118627_cov_7.843205
HC	vOTU-204	Anaerobutyricum hallii (taxid 39488)	NODE_371045_length_523_cov_7.208520
HC	vOTU-204	Lachnospiraceae bacterium GAM79 (taxid 2109691)	NODE_403_length_111419_cov_12.834016
HC	vOTU-204	Blautia sp. N6H1-15 (taxid 1912897)	NODE_4110_length_20268_cov_35.659155
HC	vOTU-204	Blautia sp. N6H1-15 (taxid 1912897)	NODE_4124_length_20210_cov_50.669249
HC	vOTU-204	Lachnospiraceae (taxid 186803)	NODE_4346_length_19169_cov_6.970878
HC	vOTU-204	Lachnospiraceae bacterium oral taxon 500 (taxid 712991)	NODE_450450_length_457_cov_14.742105
HC	vOTU-204	Blautia (taxid 572511)	NODE_451863_length_456_cov_4.746702
HC	vOTU-204	Anaerocolumna sp. CTTW (taxid 2736602)	NODE_4749_length_17565_cov_10.251258
HC	vOTU-204	Hungatella hathewayi WAL-18680 (taxid 742737)	NODE_487629_length_432_cov_10.366197
HC	vOTU-204	Lachnospiraceae bacterium GAM79 (taxid 2109691)	NODE_510_length_99038_cov_11.954184
HC	vOTU-204	Clostridiales (taxid 186802)	NODE_5266_length_15914_cov_7.271011
HC	vOTU-204	Anaerobutyricum hallii (taxid 39488)	NODE_53766_length_1995_cov_2.480188
HC	vOTU-204	Lachnospiraceae bacterium GAM79 (taxid 2109691)	NODE_554295_length_394_cov_13.372240
HC	vOTU-204	[Clostridium] sphenoides JCM 1415 (taxid 1297793)	NODE_5579_length_15023_cov_14.899170
HC	vOTU-204	Blautia sp. SC05B48 (taxid 2479767)	NODE_6052_length_13740_cov_13.332577
HC	vOTU-204	Lachnospiraceae bacterium GAM79 (taxid 2109691)	NODE_630907_length_359_cov_16.148936
HC	vOTU-204	Lachnospiraceae bacterium GAM79 (taxid 2109691)	NODE_635882_length_357_cov_8.267857
HC	vOTU-204	Lachnospiraceae bacterium GAM79 (taxid 2109691)	NODE_655785_length_349_cov_8.011029
HC	vOTU-204	Clostridiales (taxid 186802)	NODE_66696_length_1710_cov_2.192897
HC	vOTU-204	Blautia sp. SC05B48 (taxid 2479767)	NODE_6917_length_11937_cov_7.977319
HC	vOTU-204	[Clostridium] sphenoides JCM 1415 (taxid 1297793)	NODE_732012_length_322_cov_40.448980
HC	vOTU-204	Lachnospiraceae bacterium GAM79 (taxid 2109691)	NODE_7433_length_11095_cov_12.154656
HC	vOTU-204	[Clostridium] scindens (taxid 29347)	NODE_757288_length_314_cov_2.928270
HC	vOTU-204	Butyrivibrio proteoclasticus B316 (taxid 515622)	NODE_7808_length_10552_cov_14.643055
HC	vOTU-204	Lachnospiraceae bacterium GAM79 (taxid 2109691)	NODE_83208_length_1464_cov_3.934391
HC	vOTU-204	Lachnospiraceae bacterium GAM79 (taxid 2109691)	NODE_896_length_70390_cov_9.628419
HC	vOTU-2045	Lachnospiraceae (taxid 186803)	NODE_10115_length_8152_cov_10.972012
HC	vOTU-2045	Lachnospiraceae bacterium GAM79 (taxid 2109691)	NODE_1911_length_41324_cov_13.190074
HC	vOTU-2051	Lachnoclostridium phocaeense (taxid 1871021)	NODE_7067_length_11667_cov_3.199569
HC	vOTU-2052	Paenibacillus (taxid 44249)	NODE_7071_length_11660_cov_12.794526
HC	vOTU-2086	Lachnospiraceae bacterium GAM79 (taxid 2109691)	NODE_1092_length_61875_cov_12.062057
HC	vOTU-2086	Blautia (taxid 572511)	NODE_1895_length_41524_cov_12.841557
HC	vOTU-2091	unclassified (taxid 0)	NODE_68237_length_1682_cov_2.453583
HC	vOTU-2098	Clostridium sp. JN-9 (taxid 2507159)	NODE_105555_length_1239_cov_3.209122
HC	vOTU-2098	Clostridium sp. JN-9 (taxid 2507159)	NODE_310212_length_591_cov_2.225681
HC	vOTU-2098	Clostridiales (taxid 186802)	NODE_3836_length_21853_cov_6.086931
HC	vOTU-21	unclassified Streptomyces (taxid 2593676)	NODE_40_length_278658_cov_8.827084
HC	vOTU-210	Lachnospiraceae (taxid 186803)	NODE_10018_length_8236_cov_7.577399
HC	vOTU-210	Lachnospiraceae (taxid 186803)	NODE_11819_length_7006_cov_6.636888
HC	vOTU-210	Anaerobutyricum hallii (taxid 39488)	NODE_1226_length_57792_cov_10.610188
HC	vOTU-210	Blautia (taxid 572511)	NODE_12577_length_6596_cov_6.438564
HC	vOTU-210	Lachnoclostridium phocaeense (taxid 1871021)	NODE_1359_length_53591_cov_17.530833
HC	vOTU-210	Lachnospiraceae bacterium oral taxon 500 (taxid 712991)	NODE_1367_length_53356_cov_9.365754
HC	vOTU-210	Herbinix luporum (taxid 1679721)	NODE_15321_length_5481_cov_4.816247
HC	vOTU-210	Lachnospiraceae (taxid 186803)	NODE_1555_length_48817_cov_32.191609
HC	vOTU-210	Lachnospiraceae bacterium Choco86 (taxid 2109690)	NODE_1669_length_46094_cov_14.219767
HC	vOTU-210	Enterocloster bolteae (taxid 208479)	NODE_1714_length_45164_cov_51.811542
HC	vOTU-210	[Ruminococcus] gnavus ATCC 29149 (taxid 411470)	NODE_178244_length_863_cov_2.769720
HC	vOTU-210	unclassified Anaerocolumna (taxid 2642604)	NODE_1830_length_42788_cov_18.972934
HC	vOTU-210	[Ruminococcus] gnavus ATCC 29149 (taxid 411470)	NODE_2009_length_39774_cov_9.786558
HC	vOTU-210	Lachnospiraceae bacterium GAM79 (taxid 2109691)	NODE_205_length_150472_cov_8.605612
HC	vOTU-210	Lachnospiraceae (taxid 186803)	NODE_23497_length_3782_cov_8.821053
HC	vOTU-210	Ruminococcus champanellensis (taxid 1161942)	NODE_2381_length_34145_cov_6.982652
HC	vOTU-210	Lachnospiraceae bacterium GAM79 (taxid 2109691)	NODE_2405_length_33816_cov_7.186728
HC	vOTU-210	Roseburia intestinalis L1-82 (taxid 536231)	NODE_2509_length_32705_cov_6.888868
HC	vOTU-210	Anaerostipes hadrus (taxid 649756)	NODE_266649_length_654_cov_3.804159
HC	vOTU-210	Lachnospiraceae (taxid 186803)	NODE_26766_length_3399_cov_3.655027
HC	vOTU-210	Hungatella hathewayi WAL-18680 (taxid 742737)	NODE_28931_length_3189_cov_2.700193
HC	vOTU-210	Lachnospiraceae (taxid 186803)	NODE_31309_length_2999_cov_3.733060
HC	vOTU-210	Blautia sp. SC05B48 (taxid 2479767)	NODE_3639_length_23058_cov_5.616205
HC	vOTU-210	Clostridiales (taxid 186802)	NODE_369522_length_525_cov_1.566964
HC	vOTU-210	Aminipila sp. CBA3637 (taxid 2697030)	NODE_37015_length_2634_cov_3.227219
HC	vOTU-210	Blautia sp. N6H1-15 (taxid 1912897)	NODE_4321_length_19277_cov_5.387656
HC	vOTU-210	Blautia sp. SC05B48 (taxid 2479767)	NODE_435_length_107461_cov_16.956139
HC	vOTU-210	Anaerocolumna sp. CTTW (taxid 2736602)	NODE_4749_length_17565_cov_10.251258
HC	vOTU-210	Hungatella hathewayi WAL-18680 (taxid 742737)	NODE_487629_length_432_cov_10.366197
HC	vOTU-210	Pseudobutyrivibrio xylanivorans (taxid 185007)	NODE_49383_length_2123_cov_2.447214
HC	vOTU-210	Lachnospiraceae (taxid 186803)	NODE_51680_length_2053_cov_2.122470
HC	vOTU-210	Lachnospiraceae bacterium GAM79 (taxid 2109691)	NODE_54_length_256633_cov_7.340647
HC	vOTU-210	Clostridiales (taxid 186802)	NODE_55677_length_1946_cov_3.597111
HC	vOTU-210	Clostridiales (taxid 186802)	NODE_56413_length_1927_cov_5.076216
HC	vOTU-210	Lachnoclostridium sp. YL32 (taxid 1834196)	NODE_567_length_94769_cov_6.309657
HC	vOTU-210	Lachnospiraceae bacterium Choco86 (taxid 2109690)	NODE_6742_length_12275_cov_9.875471
HC	vOTU-210	Roseburia hominis (taxid 301301)	NODE_80282_length_1502_cov_4.827368
HC	vOTU-210	Lachnospiraceae (taxid 186803)	NODE_81936_length_1480_cov_2.986458
HC	vOTU-210	[Clostridium] hylemonae DSM 15053 (taxid 553973)	NODE_828_length_74499_cov_7.755462
HC	vOTU-210	Lachnospiraceae bacterium KM106-2 (taxid 2093742)	NODE_832_length_73914_cov_15.964516
HC	vOTU-210	Lachnospiraceae (taxid 186803)	NODE_9019_length_9139_cov_3.237254
HC	vOTU-2103	Bacteroides uniformis (taxid 820)	NODE_12113_length_6840_cov_15.576519
HC	vOTU-2103	Muribaculum intestinale (taxid 1796646)	NODE_3310_length_25332_cov_7.986814
HC	vOTU-212	Caproiciproducens sp. NJN-50 (taxid 2507162)	NODE_175856_length_871_cov_4.662469
HC	vOTU-212	Caproiciproducens sp. NJN-50 (taxid 2507162)	NODE_48059_length_2166_cov_5.869315
HC	vOTU-212	Caproiciproducens sp. NJN-50 (taxid 2507162)	NODE_48611_length_2147_cov_21.014010
HC	vOTU-212	Caproiciproducens sp. NJN-50 (taxid 2507162)	NODE_65250_length_1737_cov_10.317470
HC	vOTU-215	Anaerocolumna sp. CTTW (taxid 2736602)	NODE_277_length_132630_cov_75.384292
HC	vOTU-215	Lachnospiraceae bacterium GAM79 (taxid 2109691)	NODE_357_length_118441_cov_10.830987
HC	vOTU-215	Enterocloster clostridioformis (taxid 1531)	NODE_4_length_452602_cov_44.350971
HC	vOTU-215	Lachnospiraceae bacterium KM106-2 (taxid 2093742)	NODE_532_length_96885_cov_85.289480
HC	vOTU-215	unclassified Lachnospiraceae (taxid 186928)	NODE_7269_length_11329_cov_6.917081
HC	vOTU-215	Clostridiales (taxid 186802)	NODE_942_length_68010_cov_27.732045
HC	vOTU-2163	Flintibacter sp. KGMB00164 (taxid 2610895)	NODE_128989_length_1079_cov_3.686627
HC	vOTU-2163	Oscillibacter valericigenes Sjm18-20 (taxid 693746)	NODE_12946_length_6425_cov_7.619408
HC	vOTU-2163	Clostridiales bacterium CCNA10 (taxid 2109688)	NODE_12968_length_6414_cov_5.940035
HC	vOTU-2163	Gammaproteobacteria (taxid 1236)	NODE_13971_length_5964_cov_4.870902
HC	vOTU-2163	Christensenella sp. Marseille-P3954 (taxid 2086585)	NODE_35465_length_2721_cov_7.151664
HC	vOTU-2163	Clostridiales bacterium CCNA10 (taxid 2109688)	NODE_51836_length_2048_cov_13.402334
HC	vOTU-2163	Clostridiales bacterium CCNA10 (taxid 2109688)	NODE_58217_length_1884_cov_11.298284
HC	vOTU-2163	Flintibacter sp. KGMB00164 (taxid 2610895)	NODE_754098_length_315_cov_3.747899
HC	vOTU-2163	Flavonifractor plautii (taxid 292800)	NODE_95416_length_1329_cov_3.577476
HC	vOTU-2174	Clostridium (taxid 1485)	NODE_23287_length_3808_cov_5.315197
HC	vOTU-221	Ruthenibacterium lactatiformans (taxid 1550024)	NODE_223073_length_739_cov_1.755287
HC	vOTU-221	Ruthenibacterium lactatiformans (taxid 1550024)	NODE_287749_length_621_cov_3.387868
HC	vOTU-221	Ruthenibacterium lactatiformans (taxid 1550024)	NODE_50052_length_2102_cov_3.174815
HC	vOTU-223	Muribaculum intestinale (taxid 1796646)	NODE_1142_length_60163_cov_33.051792
HC	vOTU-225	Duncaniella sp. B8 (taxid 2576606)	NODE_2243_length_36104_cov_23.048408
HC	vOTU-225	unclassified (taxid 0)	NODE_31250_length_3005_cov_15.540301
HC	vOTU-2265	Faecalibacterium prausnitzii (taxid 853)	NODE_10901_length_7572_cov_4.283522
HC	vOTU-2265	Clostridiales (taxid 186802)	NODE_11147_length_7405_cov_3.186545
HC	vOTU-2265	Flavonifractor plautii (taxid 292800)	NODE_1309_length_55089_cov_18.627445
HC	vOTU-2265	Flavonifractor plautii (taxid 292800)	NODE_2108_length_38263_cov_53.904363
HC	vOTU-2265	Desulfosporosinus youngiae DSM 17734 (taxid 768710)	NODE_46581_length_2216_cov_3.633941
HC	vOTU-2265	Oscillospiraceae (taxid 216572)	NODE_60908_length_1823_cov_3.444444
HC	vOTU-2265	Flavonifractor plautii (taxid 292800)	NODE_714_length_81462_cov_46.127689
HC	vOTU-2276	unclassified (taxid 0)	NODE_106602_length_1230_cov_31.452732
HC	vOTU-2276	unclassified (taxid 0)	NODE_151617_length_965_cov_27.818694
HC	vOTU-2276	Bacteria (taxid 2)	NODE_29505_length_3140_cov_9.852106
HC	vOTU-2276	Bacteria (taxid 2)	NODE_6753_length_12255_cov_7.221383
HC	vOTU-23	Butyrivibrio proteoclasticus B316 (taxid 515622)	NODE_27_length_312468_cov_43.517595
HC	vOTU-23	Ruminococcus sp. JE7A12 (taxid 2564099)	NODE_2873_length_28961_cov_5.907838
HC	vOTU-23	Clostridiales (taxid 186802)	NODE_3127_length_26722_cov_34.098780
HC	vOTU-23	Clostridiales (taxid 186802)	NODE_574407_length_384_cov_8.289902
HC	vOTU-23	Cellulosilyticum (taxid 698776)	NODE_661001_length_347_cov_13.370370
HC	vOTU-23	Anaerobutyricum hallii (taxid 39488)	NODE_676_length_83737_cov_15.753909
HC	vOTU-23	Oscillibacter valericigenes Sjm18-20 (taxid 693746)	NODE_790927_length_304_cov_12.048458
HC	vOTU-230	[Ruminococcus] gnavus ATCC 29149 (taxid 411470)	NODE_10499_length_7873_cov_12.397255
HC	vOTU-230	Lachnospiraceae bacterium (taxid 1898203)	NODE_10656_length_7756_cov_10.142857
HC	vOTU-230	Lachnospiraceae bacterium GAM79 (taxid 2109691)	NODE_1209_length_58389_cov_9.192893
HC	vOTU-230	Blautia (taxid 572511)	NODE_13093_length_6358_cov_12.980417
HC	vOTU-230	Lachnospiraceae (taxid 186803)	NODE_137417_length_1033_cov_2.955021
HC	vOTU-230	Lachnospiraceae bacterium KM106-2 (taxid 2093742)	NODE_13950_length_5969_cov_14.146809
HC	vOTU-230	unclassified Lachnospiraceae (taxid 186928)	NODE_14007_length_5948_cov_3.883836
HC	vOTU-230	[Clostridium] hylemonae DSM 15053 (taxid 553973)	NODE_1739_length_44745_cov_18.446136
HC	vOTU-230	Lachnospiraceae bacterium Choco86 (taxid 2109690)	NODE_1849_length_42314_cov_19.841158
HC	vOTU-230	Lachnospiraceae bacterium GAM79 (taxid 2109691)	NODE_19_length_332485_cov_44.322122
HC	vOTU-230	Lachnospiraceae bacterium GAM79 (taxid 2109691)	NODE_214391_length_759_cov_18.214076
HC	vOTU-230	Anaerostipes hadrus (taxid 649756)	NODE_236038_length_710_cov_13.646130
HC	vOTU-230	Blautia producta (taxid 33035)	NODE_2859_length_29087_cov_15.311341
HC	vOTU-230	Roseburia intestinalis L1-82 (taxid 536231)	NODE_312_length_126363_cov_11.796660
HC	vOTU-230	Lachnospiraceae bacterium GAM79 (taxid 2109691)	NODE_331498_length_565_cov_8.221311
HC	vOTU-230	Anaerostipes caccae (taxid 105841)	NODE_3748_length_22444_cov_17.982608
HC	vOTU-230	[Eubacterium] eligens ATCC 27750 (taxid 515620)	NODE_376340_length_518_cov_8.464853
HC	vOTU-230	Roseburia intestinalis L1-82 (taxid 536231)	NODE_385084_length_510_cov_2.533487
HC	vOTU-230	Lachnospiraceae bacterium GAM79 (taxid 2109691)	NODE_40229_length_2473_cov_6.342237
HC	vOTU-230	Lachnospiraceae (taxid 186803)	NODE_419040_length_481_cov_3.133663
HC	vOTU-230	Lachnospiraceae bacterium oral taxon 500 (taxid 712991)	NODE_450450_length_457_cov_14.742105
HC	vOTU-230	Blautia (taxid 572511)	NODE_451863_length_456_cov_4.746702
HC	vOTU-230	Massilistercora timonensis (taxid 2086584)	NODE_477_length_102333_cov_17.411330
HC	vOTU-230	unclassified Lachnospiraceae (taxid 186928)	NODE_486047_length_433_cov_7.148876
HC	vOTU-230	Lachnospiraceae bacterium GAM79 (taxid 2109691)	NODE_5019_length_16641_cov_12.086936
HC	vOTU-230	Butyrivibrio (taxid 830)	NODE_520743_length_412_cov_5.367164
HC	vOTU-230	Lachnospiraceae bacterium GAM79 (taxid 2109691)	NODE_54_length_256633_cov_7.340647
HC	vOTU-230	Lachnospiraceae bacterium GAM79 (taxid 2109691)	NODE_59167_length_1862_cov_7.672829
HC	vOTU-230	Anaerostipes (taxid 207244)	NODE_610041_length_368_cov_1.821306
HC	vOTU-230	Lachnospiraceae bacterium GAM79 (taxid 2109691)	NODE_635882_length_357_cov_8.267857
HC	vOTU-230	Enterocloster clostridioformis (taxid 1531)	NODE_6522_length_12671_cov_15.333333
HC	vOTU-230	Lachnospiraceae bacterium GAM79 (taxid 2109691)	NODE_655785_length_349_cov_8.011029
HC	vOTU-230	Blautia producta (taxid 33035)	NODE_665_length_84953_cov_9.539893
HC	vOTU-230	Blautia (taxid 572511)	NODE_67627_length_1692_cov_12.854489
HC	vOTU-230	Lachnospiraceae bacterium GAM79 (taxid 2109691)	NODE_685342_length_338_cov_78.501916
HC	vOTU-230	Clostridium sp. CT4 (taxid 2320868)	NODE_710877_length_329_cov_8.690476
HC	vOTU-230	Lachnospiraceae bacterium GAM79 (taxid 2109691)	NODE_719931_length_326_cov_14.289157
HC	vOTU-230	Lachnospiraceae bacterium GAM79 (taxid 2109691)	NODE_744536_length_318_cov_15.526971
HC	vOTU-230	Butyrivibrio proteoclasticus B316 (taxid 515622)	NODE_7808_length_10552_cov_14.643055
HC	vOTU-230	Lachnospiraceae bacterium GAM79 (taxid 2109691)	NODE_804927_length_300_cov_5.466368
HC	vOTU-230	Lachnospiraceae bacterium GAM79 (taxid 2109691)	NODE_974_length_66575_cov_18.754128
HC	vOTU-2300	unclassified (taxid 0)	NODE_39222_length_2521_cov_3.844517
HC	vOTU-2312	Clostridiales bacterium CCNA10 (taxid 2109688)	NODE_3239_length_25771_cov_54.572896
HC	vOTU-2312	Flavonifractor plautii (taxid 292800)	NODE_342_length_121101_cov_71.313442
HC	vOTU-2312	Christensenella minuta (taxid 626937)	NODE_4681_length_17789_cov_17.800700
HC	vOTU-2312	Ruminococcus sp. JE7A12 (taxid 2564099)	NODE_70718_length_1640_cov_33.479207
HC	vOTU-2312	Oscillibacter sp. NSJ-62 (taxid 2763056)	NODE_8423_length_9786_cov_5.080544
HC	vOTU-232	Herbinix luporum (taxid 1679721)	NODE_10107_length_8156_cov_6.870529
HC	vOTU-232	Herbinix luporum (taxid 1679721)	NODE_10705_length_7716_cov_6.681765
HC	vOTU-232	Lachnospiraceae bacterium GAM79 (taxid 2109691)	NODE_11859_length_6982_cov_7.808400
HC	vOTU-232	Lachnospiraceae (taxid 186803)	NODE_11983_length_6912_cov_3.876811
HC	vOTU-232	Roseburia hominis (taxid 301301)	NODE_1270_length_56542_cov_7.139945
HC	vOTU-232	Lachnospiraceae bacterium GAM79 (taxid 2109691)	NODE_1326_length_54530_cov_6.762180
HC	vOTU-232	[Ruminococcus] gnavus ATCC 29149 (taxid 411470)	NODE_211274_length_767_cov_4.408696
HC	vOTU-232	Lachnospiraceae bacterium GAM79 (taxid 2109691)	NODE_23573_length_3774_cov_3.148499
HC	vOTU-232	Anaerostipes hadrus (taxid 649756)	NODE_236038_length_710_cov_13.646130
HC	vOTU-232	Lachnospiraceae bacterium GAM79 (taxid 2109691)	NODE_2376_length_34256_cov_8.691097
HC	vOTU-232	Lachnospiraceae bacterium GAM79 (taxid 2109691)	NODE_23967_length_3719_cov_2.235585
HC	vOTU-232	Anaerostipes hadrus (taxid 649756)	NODE_29013_length_3181_cov_3.677835
HC	vOTU-232	Lachnospiraceae bacterium GAM79 (taxid 2109691)	NODE_2912_length_28650_cov_12.808526
HC	vOTU-232	Lachnospiraceae bacterium GAM79 (taxid 2109691)	NODE_3061_length_27319_cov_11.968174
HC	vOTU-232	Lachnospiraceae bacterium GAM79 (taxid 2109691)	NODE_3172_length_26330_cov_14.419038
HC	vOTU-232	Herbinix luporum (taxid 1679721)	NODE_31837_length_2960_cov_6.941034
HC	vOTU-232	Herbinix luporum (taxid 1679721)	NODE_3648_length_23015_cov_46.891359
HC	vOTU-232	Herbinix luporum (taxid 1679721)	NODE_3904_length_21504_cov_48.867737
HC	vOTU-232	Lachnospiraceae bacterium GAM79 (taxid 2109691)	NODE_412_length_109660_cov_11.869788
HC	vOTU-232	[Ruminococcus] gnavus ATCC 29149 (taxid 411470)	NODE_4312_length_19326_cov_10.120941
HC	vOTU-232	Lachnospiraceae bacterium GAM79 (taxid 2109691)	NODE_540777_length_401_cov_8.373457
HC	vOTU-232	Herbinix luporum (taxid 1679721)	NODE_573_length_94343_cov_30.494399
HC	vOTU-232	Lachnospiraceae bacterium GAM79 (taxid 2109691)	NODE_6142_length_13529_cov_8.277208
HC	vOTU-232	Clostridiales (taxid 186802)	NODE_66804_length_1708_cov_2.089516
HC	vOTU-232	Lachnospiraceae (taxid 186803)	NODE_683593_length_339_cov_1.568702
HC	vOTU-232	Lachnospiraceae bacterium GAM79 (taxid 2109691)	NODE_7_length_424277_cov_31.850549
HC	vOTU-232	Enterocloster clostridioformis (taxid 1531)	NODE_759_length_78675_cov_15.390901
HC	vOTU-232	Butyrivibrio proteoclasticus B316 (taxid 515622)	NODE_7808_length_10552_cov_14.643055
HC	vOTU-232	Lachnoclostridium phocaeense (taxid 1871021)	NODE_7946_length_10374_cov_6.441002
HC	vOTU-232	Roseburia hominis (taxid 301301)	NODE_8484_length_9729_cov_6.279528
HC	vOTU-232	Lachnoclostridium sp. YL32 (taxid 1834196)	NODE_89_length_208339_cov_8.290879
HC	vOTU-234	Oscillibacter sp. NSJ-62 (taxid 2763056)	NODE_101127_length_1276_cov_5.784821
HC	vOTU-234	Oscillibacter sp. NSJ-62 (taxid 2763056)	NODE_11168_length_7394_cov_7.440618
HC	vOTU-234	Clostridiales (taxid 186802)	NODE_146061_length_991_cov_1.586433
HC	vOTU-234	Flavonifractor plautii (taxid 292800)	NODE_202117_length_791_cov_32.225490
HC	vOTU-234	Clostridiales (taxid 186802)	NODE_245164_length_692_cov_2.995122
HC	vOTU-234	Clostridiales bacterium CCNA10 (taxid 2109688)	NODE_264822_length_657_cov_19.182759
HC	vOTU-234	Oscillibacter sp. NSJ-62 (taxid 2763056)	NODE_293361_length_613_cov_42.020522
HC	vOTU-234	Flavonifractor plautii (taxid 292800)	NODE_298350_length_606_cov_10.028355
HC	vOTU-234	Clostridiales bacterium CCNA10 (taxid 2109688)	NODE_410425_length_488_cov_14.615572
HC	vOTU-234	Clostridiales bacterium CCNA10 (taxid 2109688)	NODE_428975_length_473_cov_76.767677
HC	vOTU-234	Clostridiales bacterium CCNA10 (taxid 2109688)	NODE_466394_length_446_cov_18.189702
HC	vOTU-234	Oscillibacter sp. NSJ-62 (taxid 2763056)	NODE_486039_length_433_cov_24.921348
HC	vOTU-234	Flintibacter sp. KGMB00164 (taxid 2610895)	NODE_505461_length_421_cov_15.267442
HC	vOTU-234	Oscillibacter sp. NSJ-62 (taxid 2763056)	NODE_5484_length_15290_cov_5.519621
HC	vOTU-234	Oscillibacter sp. NSJ-62 (taxid 2763056)	NODE_578625_length_382_cov_24.075410
HC	vOTU-234	Clostridiales bacterium CCNA10 (taxid 2109688)	NODE_580755_length_381_cov_10.904605
HC	vOTU-234	Flavonifractor plautii (taxid 292800)	NODE_69272_length_1664_cov_2.979206
HC	vOTU-234	Clostridiales (taxid 186802)	NODE_693615_length_335_cov_42.790698
HC	vOTU-234	Flavonifractor plautii (taxid 292800)	NODE_78092_length_1531_cov_130.766162
HC	vOTU-234	Oscillibacter sp. NSJ-62 (taxid 2763056)	NODE_80023_length_1505_cov_130.908263
HC	vOTU-234	Flavonifractor plautii (taxid 292800)	NODE_9229_length_8940_cov_17.168679
HC	vOTU-234	Flintibacter sp. KGMB00164 (taxid 2610895)	NODE_97717_length_1307_cov_15.147154
HC	vOTU-2350	Oscillospiraceae (taxid 216572)	NODE_120178_length_1132_cov_5.288152
HC	vOTU-2350	Caproiciproducens sp. 7D4C2 (taxid 2721621)	NODE_152_length_171407_cov_15.669754
HC	vOTU-2350	Ruminococcus bicirculans (taxid 1160721)	NODE_2392_length_34011_cov_21.894825
HC	vOTU-2350	Ruminococcus bicirculans (taxid 1160721)	NODE_58_length_247171_cov_19.866395
HC	vOTU-2350	Ruminococcus bicirculans (taxid 1160721)	NODE_73_length_221787_cov_28.675522
HC	vOTU-2350	Ruthenibacterium lactatiformans (taxid 1550024)	NODE_7313_length_11262_cov_7.186053
HC	vOTU-2350	Flavonifractor plautii (taxid 292800)	NODE_9245_length_8931_cov_6.513214
HC	vOTU-2379	Flavonifractor plautii (taxid 292800)	NODE_10082_length_8180_cov_6.430334
HC	vOTU-2379	Flavonifractor plautii (taxid 292800)	NODE_127139_length_1090_cov_2.265548
HC	vOTU-2379	Flintibacter sp. KGMB00164 (taxid 2610895)	NODE_131387_length_1066_cov_2.091001
HC	vOTU-2379	Flintibacter sp. KGMB00164 (taxid 2610895)	NODE_1888_length_41655_cov_14.946967
HC	vOTU-2379	Flintibacter sp. KGMB00164 (taxid 2610895)	NODE_319030_length_580_cov_2.671968
HC	vOTU-2379	Flintibacter sp. KGMB00164 (taxid 2610895)	NODE_3521_length_23923_cov_15.563617
HC	vOTU-2379	Flintibacter sp. KGMB00164 (taxid 2610895)	NODE_39315_length_2517_cov_2.478279
HC	vOTU-2379	Flintibacter sp. KGMB00164 (taxid 2610895)	NODE_47336_length_2192_cov_2.313475
HC	vOTU-2379	Flintibacter sp. KGMB00164 (taxid 2610895)	NODE_475858_length_440_cov_1.614325
HC	vOTU-2379	Flintibacter sp. KGMB00164 (taxid 2610895)	NODE_5881_length_14148_cov_4.895388
HC	vOTU-2379	Flintibacter sp. KGMB00164 (taxid 2610895)	NODE_699985_length_333_cov_1.792969
HC	vOTU-2379	Flintibacter sp. KGMB00164 (taxid 2610895)	NODE_8249_length_9981_cov_5.025747
HC	vOTU-2379	Flintibacter sp. KGMB00164 (taxid 2610895)	NODE_9399_length_8783_cov_8.313921
HC	vOTU-239	Lachnoclostridium sp. YL32 (taxid 1834196)	NODE_1089_length_61986_cov_9.227285
HC	vOTU-2394	Oscillibacter valericigenes Sjm18-20 (taxid 693746)	NODE_11425_length_7235_cov_5.403465
HC	vOTU-2394	Clostridiales (taxid 186802)	NODE_234765_length_713_cov_2.020440
HC	vOTU-2394	Oscillibacter valericigenes Sjm18-20 (taxid 693746)	NODE_36303_length_2674_cov_4.771660
HC	vOTU-2394	Clostridiales bacterium CCNA10 (taxid 2109688)	NODE_8305_length_9925_cov_3.776300
HC	vOTU-24	Lachnospiraceae bacterium Choco86 (taxid 2109690)	NODE_1506_length_49944_cov_8.200373
HC	vOTU-24	[Ruminococcus] gnavus ATCC 29149 (taxid 411470)	NODE_47_length_274073_cov_14.438236
HC	vOTU-2414	Flavonifractor plautii (taxid 292800)	NODE_10131_length_8136_cov_56.885966
HC	vOTU-2414	Flavonifractor plautii (taxid 292800)	NODE_6852_length_12070_cov_4.220545
HC	vOTU-2414	Clostridiales (taxid 186802)	NODE_9214_length_8953_cov_16.161221
HC	vOTU-2419	unclassified (taxid 0)	NODE_283452_length_628_cov_1.339383
HC	vOTU-2430	Intestinimonas butyriciproducens (taxid 1297617)	NODE_15501_length_5419_cov_10.879072
HC	vOTU-2430	Flavonifractor plautii (taxid 292800)	NODE_342_length_121101_cov_71.313442
HC	vOTU-2430	Ruminococcus sp. JE7A12 (taxid 2564099)	NODE_70718_length_1640_cov_33.479207
HC	vOTU-2430	Lentibacillus amyloliquefaciens (taxid 1472767)	NODE_9150_length_8997_cov_7.596525
HC	vOTU-2441	unclassified (taxid 0)	NODE_363581_length_531_cov_1.519824
HC	vOTU-245	Bacteroides dorei CL03T12C01 (taxid 997877)	NODE_528_length_97183_cov_14.639157
HC	vOTU-2452	Clostridiales bacterium CCNA10 (taxid 2109688)	NODE_32177_length_2937_cov_3.494406
HC	vOTU-2466	Adlercreutzia equolifaciens DSM 19450 (taxid 1384484)	NODE_64743_length_1748_cov_2.071813
HC	vOTU-247	Prevotella ruminicola 23 (taxid 264731)	NODE_11_length_377040_cov_75.779230
HC	vOTU-247	Muribaculum sp. TLL-A4 (taxid 2530390)	NODE_1173_length_59436_cov_9.815226
HC	vOTU-247	Bacteroides intestinalis (taxid 329854)	NODE_1196_length_58845_cov_8.427188
HC	vOTU-247	Muribaculum intestinale (taxid 1796646)	NODE_1241_length_57290_cov_33.780924
HC	vOTU-247	Parabacteroides distasonis ATCC 8503 (taxid 435591)	NODE_12487_length_6646_cov_33.234282
HC	vOTU-247	Bacteroides caccae (taxid 47678)	NODE_13791_length_6035_cov_5.254783
HC	vOTU-247	Muribaculum intestinale (taxid 1796646)	NODE_1413_length_51919_cov_7.096177
HC	vOTU-247	unclassified Duncaniella (taxid 2649562)	NODE_14675_length_5710_cov_166.468134
HC	vOTU-247	Bacteroides vulgatus ATCC 8482 (taxid 435590)	NODE_156_length_170013_cov_8.904388
HC	vOTU-247	Akkermansia muciniphila (taxid 239935)	NODE_1651_length_46384_cov_47.044291
HC	vOTU-247	unclassified Duncaniella (taxid 2649562)	NODE_2078_length_38750_cov_11.496936
HC	vOTU-247	Muribaculum sp. TLL-A4 (taxid 2530390)	NODE_2132_length_37792_cov_88.680339
HC	vOTU-247	Prevotella dentalis DSM 3688 (taxid 908937)	NODE_215_length_146235_cov_20.427469
HC	vOTU-247	unclassified Duncaniella (taxid 2649562)	NODE_2199_length_36754_cov_47.085094
HC	vOTU-247	Duncaniella dubosii (taxid 2518971)	NODE_2250_length_36032_cov_7.557697
HC	vOTU-247	Bacteroides vulgatus ATCC 8482 (taxid 435590)	NODE_22926_length_3858_cov_2.450145
HC	vOTU-247	Muribaculum sp. TLL-A4 (taxid 2530390)	NODE_24021_length_3711_cov_110.533847
HC	vOTU-247	Muribaculum sp. TLL-A4 (taxid 2530390)	NODE_2910_length_28671_cov_52.288627
HC	vOTU-247	Butyricimonas faecalis (taxid 2093856)	NODE_31_length_301545_cov_75.838832
HC	vOTU-247	Bacteroides fragilis (taxid 817)	NODE_3566_length_23616_cov_7.370619
HC	vOTU-247	Muribaculum intestinale (taxid 1796646)	NODE_4053_length_20572_cov_70.779019
HC	vOTU-247	Paraprevotella xylaniphila YIT 11841 (taxid 762982)	NODE_41354_length_2419_cov_10.273271
HC	vOTU-247	Muribaculum intestinale (taxid 1796646)	NODE_56465_length_1926_cov_6.714440
HC	vOTU-247	Bacteroides dorei CL03T12C01 (taxid 997877)	NODE_678_length_83560_cov_8.692512
HC	vOTU-247	Phocaeicola (taxid 909656)	NODE_7721_length_10671_cov_17.671512
HC	vOTU-247	Paraprevotella xylaniphila YIT 11841 (taxid 762982)	NODE_795861_length_303_cov_1.500000
HC	vOTU-247	Duncaniella dubosii (taxid 2518971)	NODE_8993_length_9162_cov_43.130985
HC	vOTU-2483	unclassified (taxid 0)	NODE_12861_length_6466_cov_2.888089
HC	vOTU-2497	Flavonifractor plautii (taxid 292800)	NODE_8711_length_9474_cov_3.163137
HC	vOTU-25	Anaerocolumna sp. CTTW (taxid 2736602)	NODE_217_length_145423_cov_16.074849
HC	vOTU-25	Ruminococcus bicirculans (taxid 1160721)	NODE_328_length_123668_cov_14.418882
HC	vOTU-251	Muribaculum sp. TLL-A4 (taxid 2530390)	NODE_1148_length_59982_cov_111.045672
HC	vOTU-253	Oscillospiraceae (taxid 216572)	NODE_105164_length_1242_cov_6.090129
HC	vOTU-253	Oscillospiraceae (taxid 216572)	NODE_10669_length_7744_cov_5.537498
HC	vOTU-253	Oscillibacter sp. NSJ-62 (taxid 2763056)	NODE_1177_length_59357_cov_26.675675
HC	vOTU-253	Oscillospiraceae (taxid 216572)	NODE_120178_length_1132_cov_5.288152
HC	vOTU-253	Clostridiales bacterium CCNA10 (taxid 2109688)	NODE_13743_length_6058_cov_3.634175
HC	vOTU-253	Phaeobacter inhibens (taxid 221822)	NODE_1499_length_50050_cov_6.234667
HC	vOTU-253	Caproiciproducens sp. 7D4C2 (taxid 2721621)	NODE_152_length_171407_cov_15.669754
HC	vOTU-253	Flintibacter sp. KGMB00164 (taxid 2610895)	NODE_17013_length_4985_cov_4.873268
HC	vOTU-253	Oscillibacter sp. NSJ-62 (taxid 2763056)	NODE_1857_length_42175_cov_17.668179
HC	vOTU-253	Flavonifractor plautii (taxid 292800)	NODE_22930_length_3857_cov_5.486772
HC	vOTU-253	Ruminococcus bicirculans (taxid 1160721)	NODE_2392_length_34011_cov_21.894825
HC	vOTU-253	Clostridiales bacterium CCNA10 (taxid 2109688)	NODE_24965_length_3597_cov_5.195455
HC	vOTU-253	Firmicutes (taxid 1239)	NODE_25015_length_3592_cov_3.380370
HC	vOTU-253	Flavonifractor plautii (taxid 292800)	NODE_3976_length_21060_cov_52.880618
HC	vOTU-253	Firmicutes (taxid 1239)	NODE_41961_length_2395_cov_2.270060
HC	vOTU-253	Flavonifractor plautii (taxid 292800)	NODE_4753_length_17542_cov_20.250845
HC	vOTU-253	Dysosmobacter welbionis (taxid 2093857)	NODE_5089_length_16417_cov_15.133415
HC	vOTU-253	Ruminococcus bicirculans (taxid 1160721)	NODE_58_length_247171_cov_19.866395
HC	vOTU-253	Hungateiclostridium thermocellum (taxid 1515)	NODE_6185_length_13445_cov_5.747232
HC	vOTU-253	Firmicutes (taxid 1239)	NODE_67222_length_1700_cov_2.396180
HC	vOTU-253	Flavonifractor plautii (taxid 292800)	NODE_68208_length_1682_cov_6.069782
HC	vOTU-253	Intestinimonas butyriciproducens (taxid 1297617)	NODE_7075_length_11654_cov_17.792088
HC	vOTU-253	Ruminococcus bicirculans (taxid 1160721)	NODE_73_length_221787_cov_28.675522
HC	vOTU-253	Flavonifractor plautii (taxid 292800)	NODE_771853_length_310_cov_1.523605
HC	vOTU-253	Intestinimonas butyriciproducens (taxid 1297617)	NODE_9213_length_8953_cov_23.937810
HC	vOTU-253	Flavonifractor plautii (taxid 292800)	NODE_9245_length_8931_cov_6.513214
HC	vOTU-253	Firmicutes (taxid 1239)	NODE_96545_length_1318_cov_7.595488
HC	vOTU-253	Faecalibacterium prausnitzii (taxid 853)	NODE_9687_length_8506_cov_7.579072
HC	vOTU-2531	Faecalibacterium prausnitzii (taxid 853)	NODE_8824_length_9352_cov_5.622426
HC	vOTU-2541	Ruminococcus bicirculans (taxid 1160721)	NODE_1233_length_57571_cov_5.657199
HC	vOTU-2541	Flavonifractor plautii (taxid 292800)	NODE_298350_length_606_cov_10.028355
HC	vOTU-2541	Ruminococcus bicirculans (taxid 1160721)	NODE_3_length_465174_cov_18.563156
HC	vOTU-2541	Oscillibacter sp. NSJ-62 (taxid 2763056)	NODE_4904_length_17059_cov_23.066541
HC	vOTU-2541	Oscillibacter sp. NSJ-62 (taxid 2763056)	NODE_5484_length_15290_cov_5.519621
HC	vOTU-2541	Clostridiales (taxid 186802)	NODE_574407_length_384_cov_8.289902
HC	vOTU-2541	Hungateiclostridium thermocellum (taxid 1515)	NODE_6185_length_13445_cov_5.747232
HC	vOTU-2545	Flavonifractor plautii (taxid 292800)	NODE_10082_length_8180_cov_6.430334
HC	vOTU-2545	Flintibacter sp. KGMB00164 (taxid 2610895)	NODE_131387_length_1066_cov_2.091001
HC	vOTU-2545	Flintibacter sp. KGMB00164 (taxid 2610895)	NODE_319030_length_580_cov_2.671968
HC	vOTU-2545	Flintibacter sp. KGMB00164 (taxid 2610895)	NODE_3521_length_23923_cov_15.563617
HC	vOTU-2545	Flintibacter sp. KGMB00164 (taxid 2610895)	NODE_39315_length_2517_cov_2.478279
HC	vOTU-2545	Flintibacter sp. KGMB00164 (taxid 2610895)	NODE_47336_length_2192_cov_2.313475
HC	vOTU-2545	Flintibacter sp. KGMB00164 (taxid 2610895)	NODE_475858_length_440_cov_1.614325
HC	vOTU-2545	Flintibacter sp. KGMB00164 (taxid 2610895)	NODE_5881_length_14148_cov_4.895388
HC	vOTU-2545	Flintibacter sp. KGMB00164 (taxid 2610895)	NODE_699985_length_333_cov_1.792969
HC	vOTU-2545	Flintibacter sp. KGMB00164 (taxid 2610895)	NODE_8249_length_9981_cov_5.025747
HC	vOTU-2545	Flintibacter sp. KGMB00164 (taxid 2610895)	NODE_9399_length_8783_cov_8.313921
HC	vOTU-255	Clostridioides difficile (taxid 1496)	NODE_1153_length_59916_cov_5.833687
HC	vOTU-255	Lactobacillus (taxid 1578)	NODE_122609_length_1117_cov_3.074038
HC	vOTU-255	Flavonifractor plautii (taxid 292800)	NODE_28678_length_3211_cov_2.978302
HC	vOTU-255	Lactobacillus (taxid 1578)	NODE_732157_length_322_cov_2.865306
HC	vOTU-257	Blautia producta (taxid 33035)	NODE_1160_length_59736_cov_9.130425
HC	vOTU-257	[Clostridium] scindens (taxid 29347)	NODE_408_length_110275_cov_15.415697
HC	vOTU-26	Desulfovibrio (taxid 872)	NODE_103548_length_1256_cov_2.039016
HC	vOTU-26	Desulfovibrio desulfuricans (taxid 876)	NODE_110_length_195355_cov_20.168421
HC	vOTU-26	Desulfovibrio piger (taxid 901)	NODE_258_length_136538_cov_23.604055
HC	vOTU-26	Oblitimonas alkaliphila (taxid 1697053)	NODE_629_length_88985_cov_20.767220
HC	vOTU-261	Phocaeicola vulgatus (taxid 821)	NODE_11282_length_7318_cov_3.356857
HC	vOTU-261	Methanosaeta harundinacea 6Ac (taxid 1110509)	NODE_9683_length_8512_cov_3.613397
HC	vOTU-2617	Clostridium (taxid 1485)	NODE_3997_length_20886_cov_4.883272
HC	vOTU-2617	Clostridium botulinum BKT015925 (taxid 929506)	NODE_422465_length_479_cov_1.074627
HC	vOTU-2632	[Clostridium] scindens (taxid 29347)	NODE_133120_length_1056_cov_2.767109
HC	vOTU-2632	Lachnoclostridium sp. YL32 (taxid 1834196)	NODE_86_length_212151_cov_50.715628
HC	vOTU-2632	cellular organisms (taxid 131567)	NODE_9121_length_9022_cov_6.236780
HC	vOTU-2649	Flavonifractor plautii (taxid 292800)	NODE_826_length_74526_cov_15.044218
HC	vOTU-2676	Proteobacteria (taxid 1224)	NODE_203995_length_786_cov_3.133992
HC	vOTU-2676	Escherichia coli (taxid 562)	NODE_406304_length_492_cov_1.426506
HC	vOTU-2692	Ruthenibacterium lactatiformans (taxid 1550024)	NODE_9300_length_8880_cov_3.151198
HC	vOTU-2696	Clostridiales bacterium CCNA10 (taxid 2109688)	NODE_3704_length_22718_cov_10.245528
HC	vOTU-2699	Bacteria (taxid 2)	NODE_12569_length_6602_cov_2.726284
HC	vOTU-2699	unclassified (taxid 0)	NODE_12861_length_6466_cov_2.888089
HC	vOTU-27	Roseburia intestinalis L1-82 (taxid 536231)	NODE_5_length_443375_cov_48.596914
HC	vOTU-270	Blautia sp. SC05B48 (taxid 2479767)	NODE_40490_length_2461_cov_2.633809
HC	vOTU-270	Butyrivibrio proteoclasticus B316 (taxid 515622)	NODE_60866_length_1824_cov_2.721809
HC	vOTU-2734	unclassified (taxid 0)	NODE_517399_length_414_cov_2.388724
HC	vOTU-2734	Leuconostoc (taxid 1243)	NODE_84496_length_1448_cov_4.453683
HC	vOTU-2734	Leuconostoc (taxid 1243)	NODE_92679_length_1356_cov_2.655981
HC	vOTU-274	Bacteria (taxid 2)	NODE_1299_length_55486_cov_65.611940
HC	vOTU-2789	Ruthenibacterium lactatiformans (taxid 1550024)	NODE_188561_length_831_cov_1.514589
HC	vOTU-2789	Ruthenibacterium lactatiformans (taxid 1550024)	NODE_309588_length_592_cov_1.792233
HC	vOTU-2789	Firmicutes (taxid 1239)	NODE_538578_length_403_cov_0.957055
HC	vOTU-2789	Oscillibacter sp. NSJ-62 (taxid 2763056)	NODE_663649_length_346_cov_3.408922
HC	vOTU-2789	Firmicutes (taxid 1239)	NODE_732375_length_322_cov_2.314286
HC	vOTU-279	Ruminococcus sp. JE7A12 (taxid 2564099)	NODE_1230_length_57618_cov_15.266593
HC	vOTU-28	Butyrivibrio fibrisolvens (taxid 831)	NODE_10500_length_7873_cov_6.412648
HC	vOTU-28	Butyrivibrio fibrisolvens (taxid 831)	NODE_2518_length_32593_cov_8.793548
HC	vOTU-28	Rhizobium sp. WL3 (taxid 2603277)	NODE_26703_length_3406_cov_1.788225
HC	vOTU-28	Lachnoclostridium sp. YL32 (taxid 1834196)	NODE_330_length_123400_cov_7.020564
HC	vOTU-28	Lachnoclostridium sp. YL32 (taxid 1834196)	NODE_393_length_113069_cov_28.029807
HC	vOTU-28	Enterocloster clostridioformis (taxid 1531)	NODE_4_length_452602_cov_44.350971
HC	vOTU-28	Lachnospiraceae bacterium GAM79 (taxid 2109691)	NODE_699_length_82043_cov_6.016970
HC	vOTU-28	[Clostridium] hylemonae DSM 15053 (taxid 553973)	NODE_71181_length_1633_cov_2.010283
HC	vOTU-28	Lachnospiraceae (taxid 186803)	NODE_780838_length_307_cov_2.313043
HC	vOTU-28	Massilistercora timonensis (taxid 2086584)	NODE_8731_length_9452_cov_6.635413
HC	vOTU-28	Lachnospiraceae bacterium GAM79 (taxid 2109691)	NODE_973_length_66576_cov_12.406066
HC	vOTU-2844	Azoarcus sp. DD4 (taxid 2027405)	NODE_6129_length_13575_cov_4.232553
HC	vOTU-2845	[Ruminococcus] gnavus ATCC 29149 (taxid 411470)	NODE_10499_length_7873_cov_12.397255
HC	vOTU-2845	Lachnospiraceae bacterium (taxid 1898203)	NODE_10656_length_7756_cov_10.142857
HC	vOTU-2845	Lachnospiraceae bacterium Choco86 (taxid 2109690)	NODE_1224_length_57840_cov_14.731662
HC	vOTU-2845	Blautia (taxid 572511)	NODE_13093_length_6358_cov_12.980417
HC	vOTU-2845	[Eubacterium] eligens ATCC 27750 (taxid 515620)	NODE_14266_length_5860_cov_5.813246
HC	vOTU-2845	Lachnospiraceae bacterium Choco86 (taxid 2109690)	NODE_1506_length_49944_cov_8.200373
HC	vOTU-2845	[Clostridium] hylemonae DSM 15053 (taxid 553973)	NODE_1739_length_44745_cov_18.446136
HC	vOTU-2845	Lachnospiraceae bacterium GAM79 (taxid 2109691)	NODE_19_length_332485_cov_44.322122
HC	vOTU-2845	Lachnospiraceae bacterium GAM79 (taxid 2109691)	NODE_214391_length_759_cov_18.214076
HC	vOTU-2845	Enterocloster bolteae (taxid 208479)	NODE_264287_length_658_cov_3.920826
HC	vOTU-2845	Blautia producta (taxid 33035)	NODE_2859_length_29087_cov_15.311341
HC	vOTU-2845	Roseburia intestinalis L1-82 (taxid 536231)	NODE_312_length_126363_cov_11.796660
HC	vOTU-2845	Blautia sp. SC05B48 (taxid 2479767)	NODE_385_length_114133_cov_29.602590
HC	vOTU-2845	Lachnospiraceae bacterium GAM79 (taxid 2109691)	NODE_40229_length_2473_cov_6.342237
HC	vOTU-2845	Lachnospiraceae bacterium GAM79 (taxid 2109691)	NODE_5019_length_16641_cov_12.086936
HC	vOTU-2845	Butyrivibrio (taxid 830)	NODE_520743_length_412_cov_5.367164
HC	vOTU-2845	Blautia producta (taxid 33035)	NODE_554605_length_394_cov_2.255521
HC	vOTU-2845	Lachnospiraceae bacterium GAM79 (taxid 2109691)	NODE_59167_length_1862_cov_7.672829
HC	vOTU-2845	Lachnospiraceae bacterium GAM79 (taxid 2109691)	NODE_655785_length_349_cov_8.011029
HC	vOTU-2845	Blautia producta (taxid 33035)	NODE_665_length_84953_cov_9.539893
HC	vOTU-2845	Blautia (taxid 572511)	NODE_67627_length_1692_cov_12.854489
HC	vOTU-2845	Lacrimispora (taxid 2719231)	NODE_680044_length_340_cov_2.441065
HC	vOTU-2845	Lachnospiraceae bacterium KM106-2 (taxid 2093742)	NODE_69_length_228718_cov_7.431720
HC	vOTU-2845	Clostridium sp. CT4 (taxid 2320868)	NODE_710877_length_329_cov_8.690476
HC	vOTU-2845	Lachnospiraceae bacterium GAM79 (taxid 2109691)	NODE_804927_length_300_cov_5.466368
HC	vOTU-2845	Lachnospiraceae bacterium GAM79 (taxid 2109691)	NODE_974_length_66575_cov_18.754128
HC	vOTU-2848	Muribaculum sp. TLL-A4 (taxid 2530390)	NODE_9845_length_8370_cov_3.979501
HC	vOTU-2870	Lachnospiraceae (taxid 186803)	NODE_10417_length_7928_cov_12.021144
HC	vOTU-2870	Roseburia hominis (taxid 301301)	NODE_1070_length_62799_cov_18.314738
HC	vOTU-2870	Anaerobutyricum hallii (taxid 39488)	NODE_1226_length_57792_cov_10.610188
HC	vOTU-2870	Lachnospiraceae bacterium oral taxon 500 (taxid 712991)	NODE_1367_length_53356_cov_9.365754
HC	vOTU-2870	Lachnospiraceae bacterium KM106-2 (taxid 2093742)	NODE_13950_length_5969_cov_14.146809
HC	vOTU-2870	[Clostridium] sphenoides JCM 1415 (taxid 1297793)	NODE_14470_length_5789_cov_5.763831
HC	vOTU-2870	Lachnospiraceae bacterium Choco86 (taxid 2109690)	NODE_1849_length_42314_cov_19.841158
HC	vOTU-2870	Blautia sp. SC05B48 (taxid 2479767)	NODE_2298_length_35562_cov_19.124278
HC	vOTU-2870	Lachnospiraceae bacterium (taxid 1898203)	NODE_26525_length_3423_cov_10.736999
HC	vOTU-2870	Anaerostipes hadrus (taxid 649756)	NODE_266649_length_654_cov_3.804159
HC	vOTU-2870	Blautia sp. SC05B48 (taxid 2479767)	NODE_2905_length_28722_cov_13.194659
HC	vOTU-2870	Lachnospiraceae (taxid 186803)	NODE_329822_length_567_cov_15.922449
HC	vOTU-2870	Lachnospiraceae (taxid 186803)	NODE_349622_length_545_cov_15.224359
HC	vOTU-2870	Anaerobutyricum hallii (taxid 39488)	NODE_371045_length_523_cov_7.208520
HC	vOTU-2870	Blautia sp. N6H1-15 (taxid 1912897)	NODE_4110_length_20268_cov_35.659155
HC	vOTU-2870	Lachnospiraceae bacterium oral taxon 500 (taxid 712991)	NODE_450450_length_457_cov_14.742105
HC	vOTU-2870	Blautia (taxid 572511)	NODE_451863_length_456_cov_4.746702
HC	vOTU-2870	Anaerocolumna sp. CTTW (taxid 2736602)	NODE_4749_length_17565_cov_10.251258
HC	vOTU-2870	Hungatella hathewayi WAL-18680 (taxid 742737)	NODE_487629_length_432_cov_10.366197
HC	vOTU-2870	Lachnospiraceae bacterium GAM79 (taxid 2109691)	NODE_554295_length_394_cov_13.372240
HC	vOTU-2870	[Clostridium] sphenoides JCM 1415 (taxid 1297793)	NODE_5579_length_15023_cov_14.899170
HC	vOTU-2870	Blautia sp. SC05B48 (taxid 2479767)	NODE_6052_length_13740_cov_13.332577
HC	vOTU-2870	Lachnospiraceae bacterium GAM79 (taxid 2109691)	NODE_635882_length_357_cov_8.267857
HC	vOTU-2870	Clostridiales (taxid 186802)	NODE_66696_length_1710_cov_2.192897
HC	vOTU-2870	[Clostridium] sphenoides JCM 1415 (taxid 1297793)	NODE_732012_length_322_cov_40.448980
HC	vOTU-2870	Butyrivibrio proteoclasticus B316 (taxid 515622)	NODE_7808_length_10552_cov_14.643055
HC	vOTU-2871	Azoarcus sp. DD4 (taxid 2027405)	NODE_6129_length_13575_cov_4.232553
HC	vOTU-289	Ruminococcus bicirculans (taxid 1160721)	NODE_100_length_200766_cov_19.489723
HC	vOTU-289	Ruminococcus bicirculans (taxid 1160721)	NODE_1767_length_44049_cov_18.134950
HC	vOTU-289	Ruminococcus bicirculans (taxid 1160721)	NODE_2392_length_34011_cov_21.894825
HC	vOTU-289	Ruminococcus bicirculans (taxid 1160721)	NODE_41_length_278398_cov_28.674656
HC	vOTU-289	Ruminococcus bicirculans (taxid 1160721)	NODE_61_length_243189_cov_22.335035
HC	vOTU-289	Ruminococcus albus 7 = DSM 20455 (taxid 697329)	NODE_931_length_68495_cov_15.947338
HC	vOTU-29	Lachnospiraceae bacterium GAM79 (taxid 2109691)	NODE_104_length_197682_cov_8.604909
HC	vOTU-29	Blautia sp. N6H1-15 (taxid 1912897)	NODE_2702_length_30719_cov_6.660956
HC	vOTU-29	Lachnospiraceae (taxid 186803)	NODE_301515_length_602_cov_2.390476
HC	vOTU-29	Roseburia hominis (taxid 301301)	NODE_3372_length_24843_cov_14.175361
HC	vOTU-29	Lachnospiraceae bacterium GAM79 (taxid 2109691)	NODE_572_length_94349_cov_6.801670
HC	vOTU-29	Enterocloster bolteae (taxid 208479)	NODE_890_length_70687_cov_14.272341
HC	vOTU-2900	Lachnospiraceae (taxid 186803)	NODE_10018_length_8236_cov_7.577399
HC	vOTU-2900	[Ruminococcus] gnavus ATCC 29149 (taxid 411470)	NODE_2009_length_39774_cov_9.786558
HC	vOTU-2900	Clostridiales (taxid 186802)	NODE_369522_length_525_cov_1.566964
HC	vOTU-2900	Anaerobutyricum hallii (taxid 39488)	NODE_395099_length_501_cov_2.589623
HC	vOTU-2900	Blautia sp. SC05B48 (taxid 2479767)	NODE_435_length_107461_cov_16.956139
HC	vOTU-2928	Oscillospiraceae (taxid 216572)	NODE_12771_length_6506_cov_4.768238
HC	vOTU-2928	unclassified (taxid 0)	NODE_22828_length_3871_cov_4.570374
HC	vOTU-293	Muribaculum sp. TLL-A4 (taxid 2530390)	NODE_1022_length_64516_cov_7.892193
HC	vOTU-2941	Clostridiales bacterium CCNA10 (taxid 2109688)	NODE_10159_length_8117_cov_5.879851
HC	vOTU-2941	Clostridiales (taxid 186802)	NODE_11610_length_7128_cov_3.359665
HC	vOTU-2941	Flavonifractor plautii (taxid 292800)	NODE_134288_length_1050_cov_2.116136
HC	vOTU-2941	Clostridiales bacterium CCNA10 (taxid 2109688)	NODE_5349_length_15671_cov_12.985379
HC	vOTU-2941	Oscillibacter valericigenes Sjm18-20 (taxid 693746)	NODE_7791_length_10586_cov_6.353887
HC	vOTU-295	unclassified (taxid 0)	NODE_135598_length_1043_cov_1.718427
HC	vOTU-2991	Flavonifractor plautii (taxid 292800)	NODE_10082_length_8180_cov_6.430334
HC	vOTU-2991	Flintibacter sp. KGMB00164 (taxid 2610895)	NODE_131387_length_1066_cov_2.091001
HC	vOTU-2991	Flintibacter sp. KGMB00164 (taxid 2610895)	NODE_319030_length_580_cov_2.671968
HC	vOTU-2991	Flintibacter sp. KGMB00164 (taxid 2610895)	NODE_3521_length_23923_cov_15.563617
HC	vOTU-2991	Flintibacter sp. KGMB00164 (taxid 2610895)	NODE_39315_length_2517_cov_2.478279
HC	vOTU-2991	Flintibacter sp. KGMB00164 (taxid 2610895)	NODE_47336_length_2192_cov_2.313475
HC	vOTU-2991	Flintibacter sp. KGMB00164 (taxid 2610895)	NODE_475858_length_440_cov_1.614325
HC	vOTU-2991	Flintibacter sp. KGMB00164 (taxid 2610895)	NODE_5881_length_14148_cov_4.895388
HC	vOTU-2991	Flintibacter sp. KGMB00164 (taxid 2610895)	NODE_699985_length_333_cov_1.792969
HC	vOTU-2991	Flintibacter sp. KGMB00164 (taxid 2610895)	NODE_8249_length_9981_cov_5.025747
HC	vOTU-2991	Flintibacter sp. KGMB00164 (taxid 2610895)	NODE_9399_length_8783_cov_8.313921
HC	vOTU-3	Phocaeicola dorei (taxid 357276)	NODE_1087_length_62045_cov_8.454073
HC	vOTU-3	unclassified Duncaniella (taxid 2649562)	NODE_162_length_166461_cov_8.591325
HC	vOTU-3	Muribaculum intestinale (taxid 1796646)	NODE_214_length_146462_cov_10.432271
HC	vOTU-3	unclassified Duncaniella (taxid 2649562)	NODE_2361_length_34419_cov_47.772436
HC	vOTU-3	Prevotella intermedia (taxid 28131)	NODE_3570_length_23577_cov_5.294383
HC	vOTU-3	unclassified Duncaniella (taxid 2649562)	NODE_4132_length_20174_cov_8.262577
HC	vOTU-3	Halomonas (taxid 2745)	NODE_839_length_73617_cov_8.795010
HC	vOTU-3	Duncaniella dubosii (taxid 2518971)	NODE_9974_length_8275_cov_3.830690
HC	vOTU-30	Aminipila sp. JN-18 (taxid 2507160)	NODE_1423_length_51749_cov_7.040002
HC	vOTU-300	Clostridiales (taxid 186802)	NODE_146061_length_991_cov_1.586433
HC	vOTU-300	Flavonifractor plautii (taxid 292800)	NODE_14791_length_5665_cov_20.483715
HC	vOTU-300	Flavonifractor plautii (taxid 292800)	NODE_2267_length_35822_cov_17.852455
HC	vOTU-300	Clostridiales bacterium CCNA10 (taxid 2109688)	NODE_264822_length_657_cov_19.182759
HC	vOTU-300	Flavonifractor plautii (taxid 292800)	NODE_279_length_131665_cov_51.236959
HC	vOTU-300	Clostridiales (taxid 186802)	NODE_34573_length_2774_cov_10.104190
HC	vOTU-300	Clostridiales bacterium CCNA10 (taxid 2109688)	NODE_410425_length_488_cov_14.615572
HC	vOTU-300	Clostridiales bacterium CCNA10 (taxid 2109688)	NODE_466394_length_446_cov_18.189702
HC	vOTU-300	Flintibacter sp. KGMB00164 (taxid 2610895)	NODE_53315_length_2007_cov_10.059067
HC	vOTU-300	Oscillibacter sp. NSJ-62 (taxid 2763056)	NODE_578625_length_382_cov_24.075410
HC	vOTU-300	Clostridiales bacterium CCNA10 (taxid 2109688)	NODE_580755_length_381_cov_10.904605
HC	vOTU-300	Flavonifractor plautii (taxid 292800)	NODE_589310_length_377_cov_55.893333
HC	vOTU-300	Flintibacter sp. KGMB00164 (taxid 2610895)	NODE_6266_length_13240_cov_18.872294
HC	vOTU-300	Clostridiales (taxid 186802)	NODE_6450_length_12805_cov_5.304525
HC	vOTU-300	Flavonifractor plautii (taxid 292800)	NODE_69272_length_1664_cov_2.979206
HC	vOTU-300	Clostridiales bacterium CCNA10 (taxid 2109688)	NODE_74645_length_1580_cov_20.930140
HC	vOTU-300	Oscillibacter sp. NSJ-62 (taxid 2763056)	NODE_80023_length_1505_cov_130.908263
HC	vOTU-300	Flavonifractor plautii (taxid 292800)	NODE_9229_length_8940_cov_17.168679
HC	vOTU-300	Flintibacter sp. KGMB00164 (taxid 2610895)	NODE_97717_length_1307_cov_15.147154
HC	vOTU-3001	Oscillibacter sp. NSJ-62 (taxid 2763056)	NODE_2341_length_34758_cov_17.736830
HC	vOTU-3001	Oscillospiraceae (taxid 216572)	NODE_251084_length_681_cov_8.405629
HC	vOTU-3001	Oscillospiraceae (taxid 216572)	NODE_425228_length_476_cov_11.503759
HC	vOTU-3001	Caloramator sp. E03 (taxid 2576307)	NODE_8594_length_9629_cov_4.657873
HC	vOTU-3034	Bacteroides xylanisolvens (taxid 371601)	NODE_261526_length_663_cov_1.972696
HC	vOTU-3034	Bacteroides xylanisolvens (taxid 371601)	NODE_301970_length_602_cov_1.278095
HC	vOTU-3034	Bacteroides xylanisolvens (taxid 371601)	NODE_400603_length_497_cov_1.092857
HC	vOTU-304	Bacteroides dorei CL03T12C01 (taxid 997877)	NODE_528_length_97183_cov_14.639157
HC	vOTU-3059	Aeribacillus pallidus (taxid 33936)	NODE_11071_length_7451_cov_4.603336
HC	vOTU-3059	Cupriavidus (taxid 106589)	NODE_15855_length_5306_cov_4.310767
HC	vOTU-3059	Ruthenibacterium lactatiformans (taxid 1550024)	NODE_194356_length_813_cov_7.873641
HC	vOTU-3068	Flavonifractor plautii (taxid 292800)	NODE_10131_length_8136_cov_56.885966
HC	vOTU-3068	Clostridiales (taxid 186802)	NODE_184398_length_843_cov_3.232376
HC	vOTU-3068	Clostridiales (taxid 186802)	NODE_9214_length_8953_cov_16.161221
HC	vOTU-307	Pseudobutyrivibrio xylanivorans (taxid 185007)	NODE_418_length_108897_cov_13.538798
HC	vOTU-3131	Ruminococcus bicirculans (taxid 1160721)	NODE_10778_length_7660_cov_10.029012
HC	vOTU-3131	Ruminococcus bicirculans (taxid 1160721)	NODE_135_length_184667_cov_20.114432
HC	vOTU-3131	Ruminococcus albus 7 = DSM 20455 (taxid 697329)	NODE_195368_length_810_cov_3.532060
HC	vOTU-3131	Ruminococcus bicirculans (taxid 1160721)	NODE_21_length_328104_cov_27.165279
HC	vOTU-3131	Ruminococcus bicirculans (taxid 1160721)	NODE_2392_length_34011_cov_21.894825
HC	vOTU-3131	Ruminococcus albus 7 = DSM 20455 (taxid 697329)	NODE_240532_length_701_cov_5.733974
HC	vOTU-3131	Ruminococcaceae (taxid 541000)	NODE_85455_length_1437_cov_4.983088
HC	vOTU-3131	Blautia producta (taxid 33035)	NODE_91_length_205497_cov_25.711571
HC	vOTU-3147	unclassified (taxid 0)	NODE_435835_length_468_cov_1.892583
HC	vOTU-3159	Nocardioidaceae (taxid 85015)	NODE_263483_length_660_cov_1.428816
HC	vOTU-3159	Oscillibacter sp. NSJ-62 (taxid 2763056)	NODE_9287_length_8893_cov_2.816357
HC	vOTU-3169	Oscillospiraceae (taxid 216572)	NODE_12771_length_6506_cov_4.768238
HC	vOTU-3169	unclassified (taxid 0)	NODE_99754_length_1289_cov_2.154290
HC	vOTU-3179	Thermoanaerobacterium thermosaccharolyticum (taxid 1517)	NODE_107971_length_1220_cov_1.999125
HC	vOTU-3179	Thermoanaerobacterium thermosaccharolyticum (taxid 1517)	NODE_554746_length_394_cov_1.987382
HC	vOTU-318	Clostridiales bacterium CCNA10 (taxid 2109688)	NODE_1377_length_52969_cov_6.980375
HC	vOTU-32	Lachnospiraceae bacterium GAM79 (taxid 2109691)	NODE_54_length_256633_cov_7.340647
HC	vOTU-32	Butyrivibrio hungatei (taxid 185008)	NODE_620_length_90080_cov_12.396987
HC	vOTU-321	unclassified (taxid 0)	NODE_363581_length_531_cov_1.519824
HC	vOTU-322	Oscillibacter valericigenes Sjm18-20 (taxid 693746)	NODE_1100_length_61675_cov_6.929754
HC	vOTU-322	Oscillibacter valericigenes Sjm18-20 (taxid 693746)	NODE_3217_length_25928_cov_21.284592
HC	vOTU-322	Clostridiales (taxid 186802)	NODE_369522_length_525_cov_1.566964
HC	vOTU-322	Oscillibacter valericigenes Sjm18-20 (taxid 693746)	NODE_65898_length_1724_cov_15.295082
HC	vOTU-322	Ruthenibacterium lactatiformans (taxid 1550024)	NODE_88840_length_1398_cov_2.217260
HC	vOTU-3229	unclassified Duncaniella (taxid 2649562)	NODE_18441_length_4648_cov_8.742070
HC	vOTU-3229	Muribaculum intestinale (taxid 1796646)	NODE_2013_length_39681_cov_10.029997
HC	vOTU-3240	Muribaculum sp. TLL-A4 (taxid 2530390)	NODE_11188_length_7382_cov_12.740315
HC	vOTU-326	Blautia producta (taxid 33035)	NODE_17301_length_4920_cov_6.244477
HC	vOTU-3263	unclassified (taxid 0)	NODE_627394_length_361_cov_1.302817
HC	vOTU-3278	Lachnospiraceae bacterium GAM79 (taxid 2109691)	NODE_1018_length_64583_cov_5.196106
HC	vOTU-328	Fusarium sambucinum species complex (taxid 569360)	NODE_303635_length_600_cov_1.065010
HC	vOTU-3287	Clostridiales bacterium CCNA10 (taxid 2109688)	NODE_1311_length_54978_cov_44.478498
HC	vOTU-3287	Clostridiales bacterium CCNA10 (taxid 2109688)	NODE_13317_length_6251_cov_5.700356
HC	vOTU-3287	Flavonifractor plautii (taxid 292800)	NODE_17640_length_4838_cov_3.659945
HC	vOTU-3287	Oscillibacter sp. NSJ-62 (taxid 2763056)	NODE_34632_length_2771_cov_4.159614
HC	vOTU-3287	Oscillibacter sp. NSJ-62 (taxid 2763056)	NODE_4892_length_17093_cov_16.128702
HC	vOTU-332	Enterocloster bolteae (taxid 208479)	NODE_104332_length_1249_cov_2.939420
HC	vOTU-3324	Oscillibacter valericigenes Sjm18-20 (taxid 693746)	NODE_11425_length_7235_cov_5.403465
HC	vOTU-3324	Clostridiales (taxid 186802)	NODE_234765_length_713_cov_2.020440
HC	vOTU-3324	Oscillibacter valericigenes Sjm18-20 (taxid 693746)	NODE_36303_length_2674_cov_4.771660
HC	vOTU-3324	Clostridiales bacterium CCNA10 (taxid 2109688)	NODE_8305_length_9925_cov_3.776300
HC	vOTU-3337	unclassified Duncaniella (taxid 2649562)	NODE_3097_length_27010_cov_32.926150
HC	vOTU-3340	Oscillospiraceae (taxid 216572)	NODE_12771_length_6506_cov_4.768238
HC	vOTU-3340	unclassified (taxid 0)	NODE_22828_length_3871_cov_4.570374
HC	vOTU-335	Bacteroides fragilis 638R (taxid 862962)	NODE_1523_length_49520_cov_75.786623
HC	vOTU-3356	unclassified Duncaniella (taxid 2649562)	NODE_1181_length_59170_cov_9.159325
HC	vOTU-3356	Muribaculum intestinale (taxid 1796646)	NODE_2215_length_36513_cov_116.866094
HC	vOTU-3356	Duncaniella dubosii (taxid 2518971)	NODE_3306_length_25395_cov_7.426811
HC	vOTU-3356	Muribaculum intestinale (taxid 1796646)	NODE_6414_length_12859_cov_9.171882
HC	vOTU-3356	Prevotella ruminicola 23 (taxid 264731)	NODE_677069_length_341_cov_17.810606
HC	vOTU-3356	Alistipes (taxid 239759)	NODE_725827_length_324_cov_71.113360
HC	vOTU-3397	Lachnoclostridium sp. YL32 (taxid 1834196)	NODE_10621_length_7783_cov_6.991954
HC	vOTU-3397	Oscillibacter sp. NSJ-62 (taxid 2763056)	NODE_11668_length_7086_cov_4.410044
HC	vOTU-34	Desulfovibrio hydrothermalis AM13 = DSM 14728 (taxid 1121451)	NODE_1031_length_64285_cov_28.163469
HC	vOTU-34	Gemmatimonadaceae (taxid 219687)	NODE_721434_length_326_cov_1.441767
HC	vOTU-3434	Oscillibacter sp. NSJ-62 (taxid 2763056)	NODE_12898_length_6445_cov_3.519158
HC	vOTU-3434	Flavonifractor plautii (taxid 292800)	NODE_13800_length_6029_cov_8.655410
HC	vOTU-3434	Oscillibacter sp. NSJ-62 (taxid 2763056)	NODE_17964_length_4759_cov_4.527552
HC	vOTU-3434	Flintibacter sp. KGMB00164 (taxid 2610895)	NODE_1888_length_41655_cov_14.946967
HC	vOTU-3434	Lachnoclostridium sp. YL32 (taxid 1834196)	NODE_2735_length_30366_cov_8.748490
HC	vOTU-3434	Oscillibacter sp. NSJ-62 (taxid 2763056)	NODE_2982_length_27926_cov_35.233545
HC	vOTU-3434	Flintibacter sp. KGMB00164 (taxid 2610895)	NODE_71739_length_1624_cov_6.769877
HC	vOTU-3434	Oscillibacter sp. NSJ-62 (taxid 2763056)	NODE_96332_length_1320_cov_7.621078
HC	vOTU-344	Phocaeicola vulgatus (taxid 821)	NODE_11161_length_7399_cov_7.450833
HC	vOTU-344	Bacteroides sp. CACC 737 (taxid 2755405)	NODE_1369_length_53257_cov_12.999887
HC	vOTU-344	Alistipes finegoldii DSM 17242 (taxid 679935)	NODE_3011_length_27639_cov_78.162942
HC	vOTU-344	Bacteroides caecimuris (taxid 1796613)	NODE_32_length_300166_cov_72.689592
HC	vOTU-344	Bacteroides intestinalis (taxid 329854)	NODE_4575_length_18200_cov_7.052033
HC	vOTU-344	Bacteroides sp. CACC 737 (taxid 2755405)	NODE_554298_length_394_cov_9.375394
HC	vOTU-344	Alistipes shahii WAL 8301 (taxid 717959)	NODE_6061_length_13731_cov_3.630951
HC	vOTU-344	Muribaculum sp. TLL-A4 (taxid 2530390)	NODE_706_length_81686_cov_109.921332
HC	vOTU-344	Muribaculum sp. TLL-A4 (taxid 2530390)	NODE_982_length_66449_cov_111.698442
HC	vOTU-3449	Faecalibacterium prausnitzii (taxid 853)	NODE_8824_length_9352_cov_5.622426
HC	vOTU-3455	Clostridiales (taxid 186802)	NODE_108050_length_1219_cov_3.131349
HC	vOTU-3455	Blautia producta (taxid 33035)	NODE_1191_length_58994_cov_8.353022
HC	vOTU-3455	[Ruminococcus] gnavus ATCC 29149 (taxid 411470)	NODE_178244_length_863_cov_2.769720
HC	vOTU-3455	Lachnoanaerobaculum umeaense (taxid 617123)	NODE_2211_length_36560_cov_11.828687
HC	vOTU-3455	Blautia sp. SC05B48 (taxid 2479767)	NODE_2298_length_35562_cov_19.124278
HC	vOTU-3455	Roseburia hominis (taxid 301301)	NODE_484832_length_434_cov_2.067227
HC	vOTU-346	Duncaniella dubosii (taxid 2518971)	NODE_184_length_157043_cov_9.892728
HC	vOTU-3487	unclassified (taxid 0)	NODE_225016_length_734_cov_3.919330
HC	vOTU-349	Bacteria (taxid 2)	NODE_1299_length_55486_cov_65.611940
HC	vOTU-35	Candidatus Saccharibacteria bacterium YM_S32_TM7_50_20 (taxid 2056494)	NODE_1827_length_42827_cov_9.484725
HC	vOTU-35	Weeksellaceae (taxid 2762318)	NODE_28094_length_3264_cov_2.525573
HC	vOTU-35	Candidatus Saccharibacteria (taxid 95818)	NODE_338_length_121419_cov_9.242496
HC	vOTU-35	Candidatus Saccharibacteria (taxid 95818)	NODE_35336_length_2730_cov_2.680362
HC	vOTU-35	Ewingella americana (taxid 41202)	NODE_4244_length_19624_cov_9.340154
HC	vOTU-35	Terrabacteria group (taxid 1783272)	NODE_464949_length_447_cov_4.578378
HC	vOTU-35	Clostridiales (taxid 186802)	NODE_56177_length_1934_cov_2.859989
HC	vOTU-35	Mesorhizobium ciceri (taxid 39645)	NODE_745_length_79640_cov_9.333547
HC	vOTU-3566	Alphaproteobacteria (taxid 28211)	NODE_164496_length_913_cov_2.064593
HC	vOTU-3593	Bacteria (taxid 2)	NODE_28637_length_3214_cov_5.481670
HC	vOTU-3593	unclassified (taxid 0)	NODE_43915_length_2315_cov_3.415550
HC	vOTU-36	Lachnospiraceae (taxid 186803)	NODE_10417_length_7928_cov_12.021144
HC	vOTU-36	Lachnospiraceae bacterium (taxid 1898203)	NODE_10656_length_7756_cov_10.142857
HC	vOTU-36	Roseburia hominis (taxid 301301)	NODE_1070_length_62799_cov_18.314738
HC	vOTU-36	Lachnospiraceae bacterium GAM79 (taxid 2109691)	NODE_1209_length_58389_cov_9.192893
HC	vOTU-36	Blautia producta (taxid 33035)	NODE_1348_length_54131_cov_5.836867
HC	vOTU-36	Lachnospiraceae (taxid 186803)	NODE_137417_length_1033_cov_2.955021
HC	vOTU-36	Lachnospiraceae bacterium KM106-2 (taxid 2093742)	NODE_13950_length_5969_cov_14.146809
HC	vOTU-36	unclassified Lachnospiraceae (taxid 186928)	NODE_14007_length_5948_cov_3.883836
HC	vOTU-36	[Clostridium] sphenoides JCM 1415 (taxid 1297793)	NODE_14470_length_5789_cov_5.763831
HC	vOTU-36	Lachnospiraceae bacterium GAM79 (taxid 2109691)	NODE_16249_length_5189_cov_4.210094
HC	vOTU-36	[Clostridium] scindens (taxid 29347)	NODE_1679_length_45791_cov_13.120095
HC	vOTU-36	[Clostridium] hylemonae DSM 15053 (taxid 553973)	NODE_1739_length_44745_cov_18.446136
HC	vOTU-36	Lachnospiraceae bacterium Choco86 (taxid 2109690)	NODE_1849_length_42314_cov_19.841158
HC	vOTU-36	Lachnospiraceae bacterium GAM79 (taxid 2109691)	NODE_214391_length_759_cov_18.214076
HC	vOTU-36	Blautia sp. SC05B48 (taxid 2479767)	NODE_2298_length_35562_cov_19.124278
HC	vOTU-36	Anaerostipes hadrus (taxid 649756)	NODE_236038_length_710_cov_13.646130
HC	vOTU-36	Blautia producta (taxid 33035)	NODE_239_length_139904_cov_10.013445
HC	vOTU-36	Lachnospiraceae bacterium (taxid 1898203)	NODE_26525_length_3423_cov_10.736999
HC	vOTU-36	Anaerobutyricum hallii (taxid 39488)	NODE_282341_length_629_cov_3.789855
HC	vOTU-36	Blautia sp. SC05B48 (taxid 2479767)	NODE_2905_length_28722_cov_13.194659
HC	vOTU-36	Lachnospiraceae bacterium GAM79 (taxid 2109691)	NODE_2912_length_28650_cov_12.808526
HC	vOTU-36	Lachnospiraceae (taxid 186803)	NODE_329822_length_567_cov_15.922449
HC	vOTU-36	Lachnospiraceae bacterium GAM79 (taxid 2109691)	NODE_331498_length_565_cov_8.221311
HC	vOTU-36	Lachnospiraceae (taxid 186803)	NODE_349622_length_545_cov_15.224359
HC	vOTU-36	Anaerostipes caccae (taxid 105841)	NODE_3748_length_22444_cov_17.982608
HC	vOTU-36	[Eubacterium] eligens ATCC 27750 (taxid 515620)	NODE_376340_length_518_cov_8.464853
HC	vOTU-36	Roseburia intestinalis L1-82 (taxid 536231)	NODE_385084_length_510_cov_2.533487
HC	vOTU-36	Blautia sp. N6H1-15 (taxid 1912897)	NODE_4110_length_20268_cov_35.659155
HC	vOTU-36	Lachnospiraceae (taxid 186803)	NODE_419040_length_481_cov_3.133663
HC	vOTU-36	Lachnospiraceae bacterium oral taxon 500 (taxid 712991)	NODE_450450_length_457_cov_14.742105
HC	vOTU-36	Blautia (taxid 572511)	NODE_451863_length_456_cov_4.746702
HC	vOTU-36	Lachnospiraceae (taxid 186803)	NODE_4576_length_18200_cov_5.644209
HC	vOTU-36	Anaerocolumna sp. CTTW (taxid 2736602)	NODE_4749_length_17565_cov_10.251258
HC	vOTU-36	Massilistercora timonensis (taxid 2086584)	NODE_477_length_102333_cov_17.411330
HC	vOTU-36	Lachnospiraceae bacterium oral taxon 500 (taxid 712991)	NODE_486037_length_433_cov_29.806180
HC	vOTU-36	unclassified Lachnospiraceae (taxid 186928)	NODE_486047_length_433_cov_7.148876
HC	vOTU-36	Clostridiales (taxid 186802)	NODE_508875_length_419_cov_2.596491
HC	vOTU-36	Butyrivibrio (taxid 830)	NODE_520743_length_412_cov_5.367164
HC	vOTU-36	Thermoclostridium stercorarium subsp. thermolacticum DSM 2910 (taxid 1121336)	NODE_52850_length_2021_cov_2.780864
HC	vOTU-36	Lachnospiraceae bacterium GAM79 (taxid 2109691)	NODE_54_length_256633_cov_7.340647
HC	vOTU-36	[Clostridium] sphenoides JCM 1415 (taxid 1297793)	NODE_5579_length_15023_cov_14.899170
HC	vOTU-36	Roseburia intestinalis L1-82 (taxid 536231)	NODE_558172_length_392_cov_5.273016
HC	vOTU-36	Lachnospiraceae bacterium GAM79 (taxid 2109691)	NODE_5769_length_14473_cov_12.755279
HC	vOTU-36	Blautia sp. SC05B48 (taxid 2479767)	NODE_6052_length_13740_cov_13.332577
HC	vOTU-36	Anaerostipes (taxid 207244)	NODE_610041_length_368_cov_1.821306
HC	vOTU-36	Lachnospiraceae bacterium GAM79 (taxid 2109691)	NODE_635882_length_357_cov_8.267857
HC	vOTU-36	Enterocloster clostridioformis (taxid 1531)	NODE_6522_length_12671_cov_15.333333
HC	vOTU-36	Lachnospiraceae bacterium GAM79 (taxid 2109691)	NODE_655785_length_349_cov_8.011029
HC	vOTU-36	Lachnospiraceae bacterium GAM79 (taxid 2109691)	NODE_685342_length_338_cov_78.501916
HC	vOTU-36	Lachnospiraceae bacterium GAM79 (taxid 2109691)	NODE_719931_length_326_cov_14.289157
HC	vOTU-36	Lachnospiraceae bacterium GAM79 (taxid 2109691)	NODE_744536_length_318_cov_15.526971
HC	vOTU-36	Butyrivibrio proteoclasticus B316 (taxid 515622)	NODE_7808_length_10552_cov_14.643055
HC	vOTU-36	Lachnospiraceae bacterium GAM79 (taxid 2109691)	NODE_804927_length_300_cov_5.466368
HC	vOTU-361	Oscillibacter sp. NSJ-62 (taxid 2763056)	NODE_169_length_163681_cov_33.216071
HC	vOTU-363	Homo sapiens (taxid 9606)	NODE_1573_length_48272_cov_14.845627
HC	vOTU-364	Herbinix luporum (taxid 1679721)	NODE_15321_length_5481_cov_4.816247
HC	vOTU-364	Lachnospiraceae (taxid 186803)	NODE_31309_length_2999_cov_3.733060
HC	vOTU-364	Blautia sp. SC05B48 (taxid 2479767)	NODE_3639_length_23058_cov_5.616205
HC	vOTU-364	[Clostridium] hylemonae DSM 15053 (taxid 553973)	NODE_828_length_74499_cov_7.755462
HC	vOTU-367	Nitratiruptor (taxid 269258)	NODE_64328_length_1755_cov_3.247318
HC	vOTU-3682	Clostridium saccharoperbutylacetonicum (taxid 36745)	NODE_9551_length_8625_cov_8.551825
HC	vOTU-3737	Stigmatella aurantiaca DW4/3-1 (taxid 378806)	NODE_73190_length_1602_cov_3.293770
HC	vOTU-3742	unclassified (taxid 0)	NODE_12861_length_6466_cov_2.888089
HC	vOTU-38	Muribaculum intestinale (taxid 1796646)	NODE_1073_length_62779_cov_6.095818
HC	vOTU-38	Prevotella ruminicola 23 (taxid 264731)	NODE_11_length_377040_cov_75.779230
HC	vOTU-38	Bacteroides dorei CL03T12C01 (taxid 997877)	NODE_1132_length_60350_cov_7.307617
HC	vOTU-38	Muribaculum intestinale (taxid 1796646)	NODE_115_length_192602_cov_9.125786
HC	vOTU-38	Muribaculum sp. TLL-A4 (taxid 2530390)	NODE_1165_length_59647_cov_108.555397
HC	vOTU-38	Bacteroides vulgatus ATCC 8482 (taxid 435590)	NODE_1376_length_52972_cov_8.558219
HC	vOTU-38	Muribaculum intestinale (taxid 1796646)	NODE_1579_length_48131_cov_45.691306
HC	vOTU-38	Bacteroides vulgatus ATCC 8482 (taxid 435590)	NODE_1685_length_45674_cov_15.399939
HC	vOTU-38	unclassified Duncaniella (taxid 2649562)	NODE_19269_length_4480_cov_2.963661
HC	vOTU-38	Prevotella dentalis DSM 3688 (taxid 908937)	NODE_215_length_146235_cov_20.427469
HC	vOTU-38	Parabacteroides (taxid 375288)	NODE_21933_length_4001_cov_2.742355
HC	vOTU-38	Butyricimonas faecalis (taxid 2093856)	NODE_31_length_301545_cov_75.838832
HC	vOTU-38	Muribaculaceae (taxid 2005473)	NODE_315_length_125896_cov_9.571217
HC	vOTU-38	unclassified Bacteroides (taxid 2646097)	NODE_33343_length_2856_cov_54.098956
HC	vOTU-38	Muribaculum intestinale (taxid 1796646)	NODE_33765_length_2827_cov_17.745818
HC	vOTU-38	Alistipes (taxid 239759)	NODE_35000_length_2750_cov_2.825664
HC	vOTU-38	Muribaculum intestinale (taxid 1796646)	NODE_388_length_113789_cov_92.468974
HC	vOTU-38	Phocaeicola vulgatus (taxid 821)	NODE_4136_length_20137_cov_15.199053
HC	vOTU-38	Muribaculum intestinale (taxid 1796646)	NODE_415_length_109076_cov_34.172607
HC	vOTU-38	Bacteroides (taxid 816)	NODE_44263_length_2301_cov_20.344424
HC	vOTU-38	Muribaculaceae (taxid 2005473)	NODE_45957_length_2237_cov_7.688889
HC	vOTU-38	Muribaculum sp. TLL-A4 (taxid 2530390)	NODE_4828_length_17279_cov_14.969771
HC	vOTU-38	Muribaculum intestinale (taxid 1796646)	NODE_488_length_101585_cov_45.549119
HC	vOTU-38	Bacteroides xylanisolvens (taxid 371601)	NODE_5033_length_16588_cov_7.446551
HC	vOTU-38	Phocaeicola dorei (taxid 357276)	NODE_5899_length_14101_cov_8.534655
HC	vOTU-38	Bacteroides vulgatus ATCC 8482 (taxid 435590)	NODE_626_length_89696_cov_16.355092
HC	vOTU-38	Muribaculum intestinale (taxid 1796646)	NODE_7714_length_10679_cov_7.961139
HC	vOTU-38	Muribaculum intestinale (taxid 1796646)	NODE_916_length_69188_cov_8.980452
HC	vOTU-38	unclassified Duncaniella (taxid 2649562)	NODE_922_length_68747_cov_69.664497
HC	vOTU-38	Muribaculum intestinale (taxid 1796646)	NODE_978_length_66476_cov_12.827512
HC	vOTU-38	unclassified Duncaniella (taxid 2649562)	NODE_98_length_201512_cov_91.031951
HC	vOTU-3804	[Clostridium] hylemonae DSM 15053 (taxid 553973)	NODE_828_length_74499_cov_7.755462
HC	vOTU-3810	Lachnospiraceae bacterium GAM79 (taxid 2109691)	NODE_7433_length_11095_cov_12.154656
HC	vOTU-3855	Anaerocolumna sp. CTTW (taxid 2736602)	NODE_277_length_132630_cov_75.384292
HC	vOTU-3855	Lachnospiraceae bacterium GAM79 (taxid 2109691)	NODE_357_length_118441_cov_10.830987
HC	vOTU-3855	Enterocloster clostridioformis (taxid 1531)	NODE_4_length_452602_cov_44.350971
HC	vOTU-3855	Lachnospiraceae bacterium KM106-2 (taxid 2093742)	NODE_532_length_96885_cov_85.289480
HC	vOTU-3855	unclassified Lachnospiraceae (taxid 186928)	NODE_7269_length_11329_cov_6.917081
HC	vOTU-3855	Clostridiales (taxid 186802)	NODE_942_length_68010_cov_27.732045
HC	vOTU-3888	Clostridiales bacterium CCNA10 (taxid 2109688)	NODE_13306_length_6255_cov_5.055196
HC	vOTU-389	Anaerobutyricum hallii (taxid 39488)	NODE_10416_length_7929_cov_4.249491
HC	vOTU-390	Ruminococcus bicirculans (taxid 1160721)	NODE_10778_length_7660_cov_10.029012
HC	vOTU-390	Oscillospiraceae (taxid 216572)	NODE_120178_length_1132_cov_5.288152
HC	vOTU-390	Ruminococcus bicirculans (taxid 1160721)	NODE_1233_length_57571_cov_5.657199
HC	vOTU-390	Ruminococcus bicirculans (taxid 1160721)	NODE_135_length_184667_cov_20.114432
HC	vOTU-390	Caproiciproducens sp. 7D4C2 (taxid 2721621)	NODE_152_length_171407_cov_15.669754
HC	vOTU-390	Ruminococcus bicirculans (taxid 1160721)	NODE_1767_length_44049_cov_18.134950
HC	vOTU-390	Ruminococcus albus 7 = DSM 20455 (taxid 697329)	NODE_195368_length_810_cov_3.532060
HC	vOTU-390	Ruminococcus bicirculans (taxid 1160721)	NODE_21_length_328104_cov_27.165279
HC	vOTU-390	Ruminococcus bicirculans (taxid 1160721)	NODE_2392_length_34011_cov_21.894825
HC	vOTU-390	Ruminococcus albus 7 = DSM 20455 (taxid 697329)	NODE_240532_length_701_cov_5.733974
HC	vOTU-390	Ruminococcus albus 7 = DSM 20455 (taxid 697329)	NODE_3300_length_25448_cov_25.965354
HC	vOTU-390	Ruminococcus bicirculans (taxid 1160721)	NODE_58_length_247171_cov_19.866395
HC	vOTU-390	Ruminococcus champanellensis (taxid 1161942)	NODE_608_length_90962_cov_23.801705
HC	vOTU-390	Ruminococcus bicirculans (taxid 1160721)	NODE_61_length_243189_cov_22.335035
HC	vOTU-390	Ruminococcus bicirculans (taxid 1160721)	NODE_73_length_221787_cov_28.675522
HC	vOTU-390	Clostridiales (taxid 186802)	NODE_83735_length_1458_cov_3.002896
HC	vOTU-390	Ruminococcaceae (taxid 541000)	NODE_85455_length_1437_cov_4.983088
HC	vOTU-390	Blautia producta (taxid 33035)	NODE_91_length_205497_cov_25.711571
HC	vOTU-390	Flavonifractor plautii (taxid 292800)	NODE_9245_length_8931_cov_6.513214
HC	vOTU-3923	Liberibacter (taxid 34019)	NODE_237260_length_708_cov_1.874802
HC	vOTU-3923	Clostridiales bacterium CCNA10 (taxid 2109688)	NODE_9583_length_8596_cov_4.827679
HC	vOTU-3934	Lachnospiraceae bacterium Choco86 (taxid 2109690)	NODE_13450_length_6186_cov_5.268456
HC	vOTU-396	Muribaculum sp. TLL-A4 (taxid 2530390)	NODE_13171_length_6319_cov_6.150593
HC	vOTU-396	Muribaculum sp. TLL-A4 (taxid 2530390)	NODE_142841_length_1006_cov_3.446717
HC	vOTU-396	Muribaculum sp. TLL-A4 (taxid 2530390)	NODE_16933_length_5003_cov_43.196508
HC	vOTU-396	unclassified Duncaniella (taxid 2649562)	NODE_1797_length_43509_cov_11.238165
HC	vOTU-4	Lachnospiraceae bacterium GAM79 (taxid 2109691)	NODE_283_length_131238_cov_10.803913
HC	vOTU-4	Lachnospiraceae bacterium GAM79 (taxid 2109691)	NODE_285_length_130936_cov_27.441659
HC	vOTU-4	Butyrivibrio (taxid 830)	NODE_3116_length_26889_cov_9.783940
HC	vOTU-4	Butyrivibrio (taxid 830)	NODE_4631_length_17992_cov_5.491432
HC	vOTU-4	[Clostridium] saccharolyticum WM1 (taxid 610130)	NODE_78_length_216504_cov_41.490942
HC	vOTU-40	Candidatus Saccharibacteria bacterium oral taxon 488 (taxid 713059)	NODE_1029_length_64406_cov_8.627384
HC	vOTU-40	Candidatus Saccharibacteria bacterium oral taxon 488 (taxid 713059)	NODE_172225_length_884_cov_2.366791
HC	vOTU-40	unclassified Saccharibacteria (taxid 1895827)	NODE_39703_length_2499_cov_2.537572
HC	vOTU-40	Candidatus Saccharibacteria bacterium oral taxon 488 (taxid 713059)	NODE_425_length_108423_cov_9.091946
HC	vOTU-40	Candidatus Saccharibacteria bacterium YM_S32_TM7_50_20 (taxid 2056494)	NODE_79078_length_1518_cov_1.850104
HC	vOTU-40	Spirosoma sp. CJU-R4 (taxid 2728024)	NODE_86198_length_1429_cov_1.974112
HC	vOTU-405	Ruminococcus bicirculans (taxid 1160721)	NODE_257_length_136708_cov_22.377015
HC	vOTU-4065	Cellulosilyticum (taxid 698776)	NODE_14469_length_5789_cov_8.169293
HC	vOTU-4065	Streptomyces parvulus (taxid 146923)	NODE_291240_length_616_cov_6.484230
HC	vOTU-4065	Clostridiales bacterium CCNA10 (taxid 2109688)	NODE_34126_length_2804_cov_4.028236
HC	vOTU-4065	Flavonifractor plautii (taxid 292800)	NODE_416_length_109020_cov_18.056396
HC	vOTU-4065	Flavonifractor plautii (taxid 292800)	NODE_5527_length_15172_cov_42.807685
HC	vOTU-412	unclassified (taxid 0)	NODE_236517_length_710_cov_1.064771
HC	vOTU-412	Anaerocolumna sp. CBA3638 (taxid 2696063)	NODE_427957_length_474_cov_2.146096
HC	vOTU-4128	Pseudobutyrivibrio xylanivorans (taxid 185007)	NODE_3991_length_20932_cov_83.652889
HC	vOTU-4128	[Eubacterium] eligens ATCC 27750 (taxid 515620)	NODE_60395_length_1834_cov_73.556061
HC	vOTU-4173	Rhodobacteraceae bacterium (taxid 1904441)	NODE_14190_length_5885_cov_3.809229
HC	vOTU-4293	Proteobacteria (taxid 1224)	NODE_168855_length_896_cov_5.901099
HC	vOTU-43	Lachnoclostridium sp. YL32 (taxid 1834196)	NODE_76_length_218824_cov_12.583647
HC	vOTU-4307	Lachnoclostridium sp. YL32 (taxid 1834196)	NODE_2735_length_30366_cov_8.748490
HC	vOTU-4307	Oscillibacter sp. NSJ-62 (taxid 2763056)	NODE_9047_length_9098_cov_4.223922
HC	vOTU-4326	Butyrivibrio proteoclasticus B316 (taxid 515622)	NODE_14744_length_5683_cov_2.783981
HC	vOTU-4330	[Eubacterium] cellulosolvens 6 (taxid 633697)	NODE_551324_length_396_cov_1.482759
HC	vOTU-435	Ruminococcus bicirculans (taxid 1160721)	NODE_1233_length_57571_cov_5.657199
HC	vOTU-435	Ruminococcus bicirculans (taxid 1160721)	NODE_135_length_184667_cov_20.114432
HC	vOTU-435	Ruminococcus bicirculans (taxid 1160721)	NODE_1767_length_44049_cov_18.134950
HC	vOTU-435	Ruminococcus bicirculans (taxid 1160721)	NODE_2392_length_34011_cov_21.894825
HC	vOTU-435	Ruminococcus bicirculans (taxid 1160721)	NODE_61_length_243189_cov_22.335035
HC	vOTU-435	Clostridiales (taxid 186802)	NODE_83735_length_1458_cov_3.002896
HC	vOTU-435	Ruminococcus albus 7 = DSM 20455 (taxid 697329)	NODE_931_length_68495_cov_15.947338
HC	vOTU-4355	Oscillibacter valericigenes Sjm18-20 (taxid 693746)	NODE_186305_length_837_cov_6.928947
HC	vOTU-438	Pseudolabrys taiwanensis (taxid 331696)	NODE_28948_length_3187_cov_5.170096
HC	vOTU-4380	Oscillospiraceae (taxid 216572)	NODE_105164_length_1242_cov_6.090129
HC	vOTU-4380	Oscillospiraceae (taxid 216572)	NODE_10669_length_7744_cov_5.537498
HC	vOTU-4380	Oscillibacter sp. NSJ-62 (taxid 2763056)	NODE_1177_length_59357_cov_26.675675
HC	vOTU-4380	Clostridiales bacterium CCNA10 (taxid 2109688)	NODE_13743_length_6058_cov_3.634175
HC	vOTU-4380	Phaeobacter inhibens (taxid 221822)	NODE_1499_length_50050_cov_6.234667
HC	vOTU-4380	Flintibacter sp. KGMB00164 (taxid 2610895)	NODE_17013_length_4985_cov_4.873268
HC	vOTU-4380	Oscillibacter sp. NSJ-62 (taxid 2763056)	NODE_1857_length_42175_cov_17.668179
HC	vOTU-4380	Flavonifractor plautii (taxid 292800)	NODE_22930_length_3857_cov_5.486772
HC	vOTU-4380	Clostridiales bacterium CCNA10 (taxid 2109688)	NODE_24965_length_3597_cov_5.195455
HC	vOTU-4380	Firmicutes (taxid 1239)	NODE_25015_length_3592_cov_3.380370
HC	vOTU-4380	Flavonifractor plautii (taxid 292800)	NODE_3976_length_21060_cov_52.880618
HC	vOTU-4380	Firmicutes (taxid 1239)	NODE_41961_length_2395_cov_2.270060
HC	vOTU-4380	Flavonifractor plautii (taxid 292800)	NODE_4753_length_17542_cov_20.250845
HC	vOTU-4380	Dysosmobacter welbionis (taxid 2093857)	NODE_5089_length_16417_cov_15.133415
HC	vOTU-4380	Hungateiclostridium thermocellum (taxid 1515)	NODE_6185_length_13445_cov_5.747232
HC	vOTU-4380	Firmicutes (taxid 1239)	NODE_67222_length_1700_cov_2.396180
HC	vOTU-4380	Flavonifractor plautii (taxid 292800)	NODE_68208_length_1682_cov_6.069782
HC	vOTU-4380	Intestinimonas butyriciproducens (taxid 1297617)	NODE_7075_length_11654_cov_17.792088
HC	vOTU-4380	Flavonifractor plautii (taxid 292800)	NODE_771853_length_310_cov_1.523605
HC	vOTU-4380	Intestinimonas butyriciproducens (taxid 1297617)	NODE_9213_length_8953_cov_23.937810
HC	vOTU-4380	Firmicutes (taxid 1239)	NODE_96545_length_1318_cov_7.595488
HC	vOTU-4380	Faecalibacterium prausnitzii (taxid 853)	NODE_9687_length_8506_cov_7.579072
HC	vOTU-44	Desulfovibrio fairfieldensis (taxid 44742)	NODE_168057_length_899_cov_2.951338
HC	vOTU-44	Desulfovibrio fairfieldensis (taxid 44742)	NODE_3631_length_23103_cov_3.957743
HC	vOTU-44	Desulfovibrio fairfieldensis (taxid 44742)	NODE_3646_length_23023_cov_3.759217
HC	vOTU-442	Bacteria (taxid 2)	NODE_154971_length_951_cov_8.636156
HC	vOTU-442	unclassified (taxid 0)	NODE_162390_length_921_cov_6.348341
HC	vOTU-445	Clostridiales bacterium CCNA10 (taxid 2109688)	NODE_1311_length_54978_cov_44.478498
HC	vOTU-445	Clostridiales bacterium CCNA10 (taxid 2109688)	NODE_13317_length_6251_cov_5.700356
HC	vOTU-445	Flavonifractor plautii (taxid 292800)	NODE_17640_length_4838_cov_3.659945
HC	vOTU-445	Oscillibacter sp. NSJ-62 (taxid 2763056)	NODE_34632_length_2771_cov_4.159614
HC	vOTU-445	Oscillibacter sp. NSJ-62 (taxid 2763056)	NODE_4892_length_17093_cov_16.128702
HC	vOTU-45	Oscillospiraceae (taxid 216572)	NODE_105164_length_1242_cov_6.090129
HC	vOTU-45	Oscillospiraceae (taxid 216572)	NODE_10669_length_7744_cov_5.537498
HC	vOTU-45	Oscillibacter sp. NSJ-62 (taxid 2763056)	NODE_1177_length_59357_cov_26.675675
HC	vOTU-45	Ruminococcus bicirculans (taxid 1160721)	NODE_1233_length_57571_cov_5.657199
HC	vOTU-45	Clostridiales bacterium CCNA10 (taxid 2109688)	NODE_13743_length_6058_cov_3.634175
HC	vOTU-45	Ruminococcus sp. JE7A12 (taxid 2564099)	NODE_1473_length_50547_cov_5.960907
HC	vOTU-45	Phaeobacter inhibens (taxid 221822)	NODE_1499_length_50050_cov_6.234667
HC	vOTU-45	Flintibacter sp. KGMB00164 (taxid 2610895)	NODE_17013_length_4985_cov_4.873268
HC	vOTU-45	Oscillibacter sp. NSJ-62 (taxid 2763056)	NODE_1857_length_42175_cov_17.668179
HC	vOTU-45	Flavonifractor plautii (taxid 292800)	NODE_22930_length_3857_cov_5.486772
HC	vOTU-45	Clostridiales bacterium CCNA10 (taxid 2109688)	NODE_24965_length_3597_cov_5.195455
HC	vOTU-45	Firmicutes (taxid 1239)	NODE_25015_length_3592_cov_3.380370
HC	vOTU-45	Pseudobutyrivibrio xylanivorans (taxid 185007)	NODE_289_length_130394_cov_6.100455
HC	vOTU-45	Flavonifractor plautii (taxid 292800)	NODE_298350_length_606_cov_10.028355
HC	vOTU-45	Ruminococcus bicirculans (taxid 1160721)	NODE_3_length_465174_cov_18.563156
HC	vOTU-45	Flavonifractor plautii (taxid 292800)	NODE_3976_length_21060_cov_52.880618
HC	vOTU-45	Firmicutes (taxid 1239)	NODE_41961_length_2395_cov_2.270060
HC	vOTU-45	Flavonifractor plautii (taxid 292800)	NODE_4753_length_17542_cov_20.250845
HC	vOTU-45	Oscillibacter sp. NSJ-62 (taxid 2763056)	NODE_4904_length_17059_cov_23.066541
HC	vOTU-45	Dysosmobacter welbionis (taxid 2093857)	NODE_5089_length_16417_cov_15.133415
HC	vOTU-45	Clostridiales (taxid 186802)	NODE_574407_length_384_cov_8.289902
HC	vOTU-45	Hungateiclostridium thermocellum (taxid 1515)	NODE_6185_length_13445_cov_5.747232
HC	vOTU-45	Firmicutes (taxid 1239)	NODE_67222_length_1700_cov_2.396180
HC	vOTU-45	Flavonifractor plautii (taxid 292800)	NODE_68208_length_1682_cov_6.069782
HC	vOTU-45	Intestinimonas butyriciproducens (taxid 1297617)	NODE_7075_length_11654_cov_17.792088
HC	vOTU-45	Flavonifractor plautii (taxid 292800)	NODE_771853_length_310_cov_1.523605
HC	vOTU-45	Intestinimonas butyriciproducens (taxid 1297617)	NODE_9213_length_8953_cov_23.937810
HC	vOTU-45	Firmicutes (taxid 1239)	NODE_96545_length_1318_cov_7.595488
HC	vOTU-45	Faecalibacterium prausnitzii (taxid 853)	NODE_9687_length_8506_cov_7.579072
HC	vOTU-452	Oscillospiraceae (taxid 216572)	NODE_20910_length_4168_cov_2.962112
HC	vOTU-457	Clostridiales bacterium CCNA10 (taxid 2109688)	NODE_13306_length_6255_cov_5.055196
HC	vOTU-459	unclassified Duncaniella (taxid 2649562)	NODE_35_length_293687_cov_8.419754
HC	vOTU-46	Dysosmobacter welbionis (taxid 2093857)	NODE_1511_length_49872_cov_9.582207
HC	vOTU-46	Clostridiales (taxid 186802)	NODE_3698_length_22756_cov_31.789982
HC	vOTU-46	Ruminococcus bicirculans (taxid 1160721)	NODE_5358_length_15645_cov_53.135277
HC	vOTU-46	Clostridioides difficile (taxid 1496)	NODE_84_length_212571_cov_5.733310
HC	vOTU-461	Oscillospiraceae (taxid 216572)	NODE_105164_length_1242_cov_6.090129
HC	vOTU-461	Oscillospiraceae (taxid 216572)	NODE_10669_length_7744_cov_5.537498
HC	vOTU-461	Oscillibacter sp. NSJ-62 (taxid 2763056)	NODE_1177_length_59357_cov_26.675675
HC	vOTU-461	Clostridiales bacterium CCNA10 (taxid 2109688)	NODE_13743_length_6058_cov_3.634175
HC	vOTU-461	Phaeobacter inhibens (taxid 221822)	NODE_1499_length_50050_cov_6.234667
HC	vOTU-461	Flintibacter sp. KGMB00164 (taxid 2610895)	NODE_17013_length_4985_cov_4.873268
HC	vOTU-461	Oscillibacter sp. NSJ-62 (taxid 2763056)	NODE_1857_length_42175_cov_17.668179
HC	vOTU-461	Flavonifractor plautii (taxid 292800)	NODE_22930_length_3857_cov_5.486772
HC	vOTU-461	Clostridiales bacterium CCNA10 (taxid 2109688)	NODE_24965_length_3597_cov_5.195455
HC	vOTU-461	Firmicutes (taxid 1239)	NODE_25015_length_3592_cov_3.380370
HC	vOTU-461	Flavonifractor plautii (taxid 292800)	NODE_3976_length_21060_cov_52.880618
HC	vOTU-461	Firmicutes (taxid 1239)	NODE_41961_length_2395_cov_2.270060
HC	vOTU-461	Flavonifractor plautii (taxid 292800)	NODE_4753_length_17542_cov_20.250845
HC	vOTU-461	Dysosmobacter welbionis (taxid 2093857)	NODE_5089_length_16417_cov_15.133415
HC	vOTU-461	Hungateiclostridium thermocellum (taxid 1515)	NODE_6185_length_13445_cov_5.747232
HC	vOTU-461	Firmicutes (taxid 1239)	NODE_67222_length_1700_cov_2.396180
HC	vOTU-461	Flavonifractor plautii (taxid 292800)	NODE_68208_length_1682_cov_6.069782
HC	vOTU-461	Intestinimonas butyriciproducens (taxid 1297617)	NODE_7075_length_11654_cov_17.792088
HC	vOTU-461	Flavonifractor plautii (taxid 292800)	NODE_771853_length_310_cov_1.523605
HC	vOTU-461	Intestinimonas butyriciproducens (taxid 1297617)	NODE_9213_length_8953_cov_23.937810
HC	vOTU-461	Firmicutes (taxid 1239)	NODE_96545_length_1318_cov_7.595488
HC	vOTU-461	Faecalibacterium prausnitzii (taxid 853)	NODE_9687_length_8506_cov_7.579072
HC	vOTU-47	Lachnospiraceae bacterium GAM79 (taxid 2109691)	NODE_274_length_133486_cov_7.880900
HC	vOTU-4777	Clostridium beijerinckii (taxid 1520)	NODE_6324_length_13089_cov_26.351445
HC	vOTU-478	[Clostridium] sphenoides JCM 1415 (taxid 1297793)	NODE_643_length_87740_cov_11.170596
HC	vOTU-48	Clostridiales bacterium CCNA10 (taxid 2109688)	NODE_946_length_67797_cov_5.460307
HC	vOTU-480	Lactobacillus johnsonii N6.2 (taxid 1408186)	NODE_1_length_726790_cov_10.403469
HC	vOTU-4808	Clostridiales (taxid 186802)	NODE_162673_length_920_cov_3.758007
HC	vOTU-4822	Lactobacillus murinus (taxid 1622)	NODE_12870_length_6461_cov_124.513471
HC	vOTU-4822	Lactobacillus animalis (taxid 1605)	NODE_38900_length_2538_cov_2.227956
HC	vOTU-483	Homo sapiens (taxid 9606)	NODE_1902_length_41414_cov_6.571546
HC	vOTU-49	Akkermansia muciniphila (taxid 239935)	NODE_454464_length_455_cov_1.031746
HC	vOTU-49	Akkermansia muciniphila (taxid 239935)	NODE_637365_length_357_cov_1.314286
HC	vOTU-49	Akkermansia muciniphila (taxid 239935)	NODE_647128_length_353_cov_1.340580
HC	vOTU-4915	Terrabacteria group (taxid 1783272)	NODE_384134_length_511_cov_1.990783
HC	vOTU-494	Oscillospiraceae (taxid 216572)	NODE_120178_length_1132_cov_5.288152
HC	vOTU-494	Caproiciproducens sp. 7D4C2 (taxid 2721621)	NODE_152_length_171407_cov_15.669754
HC	vOTU-494	Ruminococcus bicirculans (taxid 1160721)	NODE_2392_length_34011_cov_21.894825
HC	vOTU-494	Ruminococcus bicirculans (taxid 1160721)	NODE_58_length_247171_cov_19.866395
HC	vOTU-494	Ruminococcus bicirculans (taxid 1160721)	NODE_73_length_221787_cov_28.675522
HC	vOTU-494	Flavonifractor plautii (taxid 292800)	NODE_9245_length_8931_cov_6.513214
HC	vOTU-4964	Lachnospiraceae (taxid 186803)	NODE_418995_length_481_cov_5.227723
HC	vOTU-4964	Lachnospiraceae (taxid 186803)	NODE_419040_length_481_cov_3.133663
HC	vOTU-4964	Lachnospiraceae bacterium Choco86 (taxid 2109690)	NODE_490956_length_430_cov_2.696884
HC	vOTU-4964	Lachnospiraceae (taxid 186803)	NODE_63743_length_1766_cov_4.780343
HC	vOTU-50	Flavonifractor plautii (taxid 292800)	NODE_10306_length_8016_cov_5.342235
HC	vOTU-50	Oscillibacter sp. NSJ-62 (taxid 2763056)	NODE_1394_length_52476_cov_14.959694
HC	vOTU-50	Intestinimonas butyriciproducens (taxid 1297617)	NODE_15501_length_5419_cov_10.879072
HC	vOTU-50	Flavonifractor plautii (taxid 292800)	NODE_2297_length_35567_cov_6.173655
HC	vOTU-50	Flavonifractor plautii (taxid 292800)	NODE_2402_length_33902_cov_57.116216
HC	vOTU-50	Flavonifractor plautii (taxid 292800)	NODE_2421_length_33617_cov_17.048956
HC	vOTU-50	Flavonifractor plautii (taxid 292800)	NODE_279_length_131665_cov_51.236959
HC	vOTU-50	Clostridiales bacterium CCNA10 (taxid 2109688)	NODE_32129_length_2940_cov_4.368495
HC	vOTU-50	Clostridiales bacterium CCNA10 (taxid 2109688)	NODE_3239_length_25771_cov_54.572896
HC	vOTU-50	Flavonifractor plautii (taxid 292800)	NODE_342_length_121101_cov_71.313442
HC	vOTU-50	Clostridiales bacterium CCNA10 (taxid 2109688)	NODE_38719_length_2547_cov_3.702429
HC	vOTU-50	Flintibacter sp. KGMB00164 (taxid 2610895)	NODE_3993_length_20924_cov_17.656210
HC	vOTU-50	Christensenella minuta (taxid 626937)	NODE_4681_length_17789_cov_17.800700
HC	vOTU-50	Clostridiales (taxid 186802)	NODE_6450_length_12805_cov_5.304525
HC	vOTU-50	Ruminococcus sp. JE7A12 (taxid 2564099)	NODE_70718_length_1640_cov_33.479207
HC	vOTU-50	Ruthenibacterium lactatiformans (taxid 1550024)	NODE_73079_length_1604_cov_2.253438
HC	vOTU-50	Clostridiales bacterium CCNA10 (taxid 2109688)	NODE_7847_length_10492_cov_13.626500
HC	vOTU-50	Oscillibacter sp. NSJ-62 (taxid 2763056)	NODE_8423_length_9786_cov_5.080544
HC	vOTU-50	Lentibacillus amyloliquefaciens (taxid 1472767)	NODE_9150_length_8997_cov_7.596525
HC	vOTU-502	cellular organisms (taxid 131567)	NODE_8153_length_10115_cov_4.625921
HC	vOTU-508	Ruminococcus albus 7 = DSM 20455 (taxid 697329)	NODE_101363_length_1274_cov_71.203008
HC	vOTU-508	Ruminococcus champanellensis (taxid 1161942)	NODE_118649_length_1142_cov_62.415023
HC	vOTU-508	Ruminococcus champanellensis (taxid 1161942)	NODE_22391_length_3935_cov_107.509072
HC	vOTU-508	Ruthenibacterium lactatiformans (taxid 1550024)	NODE_287749_length_621_cov_3.387868
HC	vOTU-508	Ruthenibacterium lactatiformans (taxid 1550024)	NODE_49022_length_2133_cov_13.334630
HC	vOTU-508	Ruminococcus bicirculans (taxid 1160721)	NODE_5358_length_15645_cov_53.135277
HC	vOTU-508	Ruminococcus champanellensis (taxid 1161942)	NODE_6908_length_11949_cov_23.518194
HC	vOTU-51	Lachnoclostridium phocaeense (taxid 1871021)	NODE_1300_length_55430_cov_14.292577
HC	vOTU-51	[Clostridium] sphenoides JCM 1415 (taxid 1297793)	NODE_14370_length_5824_cov_7.251436
HC	vOTU-51	Paenibacillus antarcticus (taxid 253703)	NODE_183409_length_846_cov_4.342003
HC	vOTU-51	Blautia sp. SC05B48 (taxid 2479767)	NODE_18609_length_4616_cov_3.193655
HC	vOTU-51	Butyrivibrio proteoclasticus B316 (taxid 515622)	NODE_2041_length_39397_cov_13.525890
HC	vOTU-51	Blautia sp. SC05B48 (taxid 2479767)	NODE_6917_length_11937_cov_7.977319
HC	vOTU-51	[Clostridium] scindens (taxid 29347)	NODE_757288_length_314_cov_2.928270
HC	vOTU-514	Lachnoclostridium (taxid 1506553)	NODE_281998_length_630_cov_1.632911
HC	vOTU-519	Oscillibacter sp. NSJ-62 (taxid 2763056)	NODE_12898_length_6445_cov_3.519158
HC	vOTU-519	Flavonifractor plautii (taxid 292800)	NODE_1309_length_55089_cov_18.627445
HC	vOTU-519	Flavonifractor plautii (taxid 292800)	NODE_13800_length_6029_cov_8.655410
HC	vOTU-519	Oscillibacter sp. NSJ-62 (taxid 2763056)	NODE_17964_length_4759_cov_4.527552
HC	vOTU-519	Flintibacter sp. KGMB00164 (taxid 2610895)	NODE_1888_length_41655_cov_14.946967
HC	vOTU-519	Lachnoclostridium sp. YL32 (taxid 1834196)	NODE_2735_length_30366_cov_8.748490
HC	vOTU-519	Oscillibacter sp. NSJ-62 (taxid 2763056)	NODE_2982_length_27926_cov_35.233545
HC	vOTU-519	Flintibacter sp. KGMB00164 (taxid 2610895)	NODE_71739_length_1624_cov_6.769877
HC	vOTU-519	Oscillibacter sp. NSJ-62 (taxid 2763056)	NODE_96332_length_1320_cov_7.621078
HC	vOTU-52	Oscillospiraceae (taxid 216572)	NODE_120178_length_1132_cov_5.288152
HC	vOTU-52	Oscillibacter sp. NSJ-62 (taxid 2763056)	NODE_13631_length_6104_cov_5.597312
HC	vOTU-52	Caproiciproducens sp. 7D4C2 (taxid 2721621)	NODE_152_length_171407_cov_15.669754
HC	vOTU-52	Ruminococcus bicirculans (taxid 1160721)	NODE_2392_length_34011_cov_21.894825
HC	vOTU-52	Oscillibacter sp. NSJ-62 (taxid 2763056)	NODE_33196_length_2866_cov_2.640373
HC	vOTU-52	Flavonifractor plautii (taxid 292800)	NODE_3448_length_24360_cov_6.017749
HC	vOTU-52	Ruminococcus bicirculans (taxid 1160721)	NODE_58_length_247171_cov_19.866395
HC	vOTU-52	Ruminococcus bicirculans (taxid 1160721)	NODE_73_length_221787_cov_28.675522
HC	vOTU-52	Ruthenibacterium lactatiformans (taxid 1550024)	NODE_7313_length_11262_cov_7.186053
HC	vOTU-52	Flavonifractor plautii (taxid 292800)	NODE_9245_length_8931_cov_6.513214
HC	vOTU-522	Moraxellaceae bacterium HYN0046 (taxid 2283318)	NODE_3324_length_25146_cov_10.304799
HC	vOTU-523	Lactobacillus (taxid 1578)	NODE_748196_length_317_cov_2.158333
HC	vOTU-523	Lactobacillus murinus (taxid 1622)	NODE_919_length_68987_cov_120.772036
HC	vOTU-53	Aminipila sp. JN-18 (taxid 2507160)	NODE_1423_length_51749_cov_7.040002
HC	vOTU-531	Oscillospiraceae (taxid 216572)	NODE_105164_length_1242_cov_6.090129
HC	vOTU-531	Oscillospiraceae (taxid 216572)	NODE_10669_length_7744_cov_5.537498
HC	vOTU-531	Oscillibacter sp. NSJ-62 (taxid 2763056)	NODE_1177_length_59357_cov_26.675675
HC	vOTU-531	Oscillospiraceae (taxid 216572)	NODE_120178_length_1132_cov_5.288152
HC	vOTU-531	Clostridiales bacterium CCNA10 (taxid 2109688)	NODE_13743_length_6058_cov_3.634175
HC	vOTU-531	Phaeobacter inhibens (taxid 221822)	NODE_1499_length_50050_cov_6.234667
HC	vOTU-531	Caproiciproducens sp. 7D4C2 (taxid 2721621)	NODE_152_length_171407_cov_15.669754
HC	vOTU-531	Flintibacter sp. KGMB00164 (taxid 2610895)	NODE_17013_length_4985_cov_4.873268
HC	vOTU-531	Oscillibacter sp. NSJ-62 (taxid 2763056)	NODE_1857_length_42175_cov_17.668179
HC	vOTU-531	Flavonifractor plautii (taxid 292800)	NODE_22930_length_3857_cov_5.486772
HC	vOTU-531	Ruminococcus bicirculans (taxid 1160721)	NODE_2392_length_34011_cov_21.894825
HC	vOTU-531	Clostridiales bacterium CCNA10 (taxid 2109688)	NODE_24965_length_3597_cov_5.195455
HC	vOTU-531	Firmicutes (taxid 1239)	NODE_25015_length_3592_cov_3.380370
HC	vOTU-531	Flavonifractor plautii (taxid 292800)	NODE_3976_length_21060_cov_52.880618
HC	vOTU-531	Firmicutes (taxid 1239)	NODE_41961_length_2395_cov_2.270060
HC	vOTU-531	Flavonifractor plautii (taxid 292800)	NODE_4753_length_17542_cov_20.250845
HC	vOTU-531	Dysosmobacter welbionis (taxid 2093857)	NODE_5089_length_16417_cov_15.133415
HC	vOTU-531	Ruminococcus bicirculans (taxid 1160721)	NODE_58_length_247171_cov_19.866395
HC	vOTU-531	Hungateiclostridium thermocellum (taxid 1515)	NODE_6185_length_13445_cov_5.747232
HC	vOTU-531	Firmicutes (taxid 1239)	NODE_67222_length_1700_cov_2.396180
HC	vOTU-531	Flavonifractor plautii (taxid 292800)	NODE_68208_length_1682_cov_6.069782
HC	vOTU-531	Intestinimonas butyriciproducens (taxid 1297617)	NODE_7075_length_11654_cov_17.792088
HC	vOTU-531	Ruminococcus bicirculans (taxid 1160721)	NODE_73_length_221787_cov_28.675522
HC	vOTU-531	Flavonifractor plautii (taxid 292800)	NODE_771853_length_310_cov_1.523605
HC	vOTU-531	Intestinimonas butyriciproducens (taxid 1297617)	NODE_9213_length_8953_cov_23.937810
HC	vOTU-531	Flavonifractor plautii (taxid 292800)	NODE_9245_length_8931_cov_6.513214
HC	vOTU-531	Firmicutes (taxid 1239)	NODE_96545_length_1318_cov_7.595488
HC	vOTU-531	Faecalibacterium prausnitzii (taxid 853)	NODE_9687_length_8506_cov_7.579072
HC	vOTU-534	Oscillibacter valericigenes Sjm18-20 (taxid 693746)	NODE_10489_length_7882_cov_3.769507
HC	vOTU-534	Flintibacter sp. KGMB00164 (taxid 2610895)	NODE_1215_length_58226_cov_33.743504
HC	vOTU-534	Clostridiales bacterium CCNA10 (taxid 2109688)	NODE_80359_length_1501_cov_5.526685
HC	vOTU-534	Oscillibacter valericigenes Sjm18-20 (taxid 693746)	NODE_862_length_71973_cov_8.778054
HC	vOTU-538	Acholeplasma axanthum (taxid 29552)	NODE_27376_length_3337_cov_3.066871
HC	vOTU-54	Lachnospiraceae bacterium GAM79 (taxid 2109691)	NODE_527_length_97432_cov_6.186462
HC	vOTU-54	Lachnospiraceae bacterium GAM79 (taxid 2109691)	NODE_974_length_66575_cov_18.754128
HC	vOTU-55	Flavonifractor plautii (taxid 292800)	NODE_157_length_169395_cov_54.431076
HC	vOTU-55	Clostridiaceae bacterium 14S0207 (taxid 2082193)	NODE_158406_length_937_cov_3.424419
HC	vOTU-55	Oscillibacter sp. NSJ-62 (taxid 2763056)	NODE_1812_length_43097_cov_6.127964
HC	vOTU-55	Dysosmobacter welbionis (taxid 2093857)	NODE_35328_length_2730_cov_14.076140
HC	vOTU-56	Ruthenibacterium lactatiformans (taxid 1550024)	NODE_16125_length_5225_cov_3.454545
HC	vOTU-56	Ruthenibacterium lactatiformans (taxid 1550024)	NODE_17275_length_4927_cov_3.606598
HC	vOTU-56	Clostridiales (taxid 186802)	NODE_236076_length_710_cov_3.061611
HC	vOTU-56	Clostridiales (taxid 186802)	NODE_3676_length_22889_cov_4.685560
HC	vOTU-56	Clostridium sp. DL-VIII (taxid 641107)	NODE_4382_length_18981_cov_3.910231
HC	vOTU-56	Peptoclostridium acidaminophilum DSM 3953 (taxid 1286171)	NODE_5682_length_14722_cov_3.337999
HC	vOTU-56	Clostridiales (taxid 186802)	NODE_77856_length_1535_cov_2.635117
HC	vOTU-587	Blautia producta (taxid 33035)	NODE_1591_length_47780_cov_9.528248
HC	vOTU-588	Lachnospiraceae bacterium GAM79 (taxid 2109691)	NODE_1580_length_48084_cov_7.216802
HC	vOTU-588	Lachnospiraceae bacterium GAM79 (taxid 2109691)	NODE_1617_length_47165_cov_12.809378
HC	vOTU-588	Blautia sp. SC05B48 (taxid 2479767)	NODE_185_length_156979_cov_16.874329
HC	vOTU-588	Butyrivibrio hungatei (taxid 185008)	NODE_22466_length_3924_cov_2.317390
HC	vOTU-588	unclassified (taxid 0)	NODE_335567_length_561_cov_1.650826
HC	vOTU-588	Lachnospiraceae bacterium GAM79 (taxid 2109691)	NODE_403_length_111419_cov_12.834016
HC	vOTU-588	Lachnospiraceae (taxid 186803)	NODE_46237_length_2228_cov_1.773594
HC	vOTU-588	Thermoanaerobacter italicus Ab9 (taxid 580331)	NODE_69739_length_1656_cov_2.568081
HC	vOTU-588	[Clostridium] sphenoides JCM 1415 (taxid 1297793)	NODE_846_length_73149_cov_11.050293
HC	vOTU-589	unclassified (taxid 0)	NODE_543259_length_400_cov_1.777090
HC	vOTU-59	Ruminococcus sp. JE7A12 (taxid 2564099)	NODE_108435_length_1216_cov_3.283582
HC	vOTU-59	Ruminococcus sp. JE7A12 (taxid 2564099)	NODE_1214_length_58273_cov_43.827600
HC	vOTU-621	[Clostridium] scindens (taxid 29347)	NODE_249214_length_685_cov_1.764803
HC	vOTU-632	Alistipes finegoldii DSM 17242 (taxid 679935)	NODE_1494_length_50138_cov_6.005973
HC	vOTU-634	Streptococcus (taxid 1301)	NODE_1565_length_48515_cov_6.637661
HC	vOTU-641	Oscillibacter sp. NSJ-62 (taxid 2763056)	NODE_657_length_86171_cov_5.067322
HC	vOTU-650	Akkermansia muciniphila (taxid 239935)	NODE_637365_length_357_cov_1.314286
HC	vOTU-650	Akkermansia muciniphila (taxid 239935)	NODE_647128_length_353_cov_1.340580
HC	vOTU-654	unclassified (taxid 0)	NODE_95523_length_1328_cov_11.733014
HC	vOTU-67	Blautia sp. N6H1-15 (taxid 1912897)	NODE_2702_length_30719_cov_6.660956
HC	vOTU-67	Lachnospiraceae (taxid 186803)	NODE_301515_length_602_cov_2.390476
HC	vOTU-67	Lachnospiraceae bacterium GAM79 (taxid 2109691)	NODE_572_length_94349_cov_6.801670
HC	vOTU-67	Enterocloster bolteae (taxid 208479)	NODE_890_length_70687_cov_14.272341
HC	vOTU-670	unclassified (taxid 0)	NODE_548613_length_397_cov_2.646875
HC	vOTU-677	Thermoanaerobacteraceae (taxid 186814)	NODE_382987_length_512_cov_2.094253
HC	vOTU-687	Thermoanaerobacteraceae (taxid 186814)	NODE_382987_length_512_cov_2.094253
HC	vOTU-690	Ruminococcus bicirculans (taxid 1160721)	NODE_1994_length_40034_cov_24.516831
HC	vOTU-690	Ruminococcus bicirculans (taxid 1160721)	NODE_3078_length_27176_cov_25.506513
HC	vOTU-690	Ruminococcus sp. JE7A12 (taxid 2564099)	NODE_3572_length_23537_cov_8.031671
HC	vOTU-697	Enterocloster bolteae (taxid 208479)	NODE_2489_length_32884_cov_5.133508
HC	vOTU-7	Ruminococcus sp. JE7A12 (taxid 2564099)	NODE_108435_length_1216_cov_3.283582
HC	vOTU-7	Streptococcus canis (taxid 1329)	NODE_113_length_194363_cov_31.906447
HC	vOTU-7	Clostridiales bacterium (taxid 1898207)	NODE_11680_length_7077_cov_17.678429
HC	vOTU-7	Ruminococcus sp. JE7A12 (taxid 2564099)	NODE_1214_length_58273_cov_43.827600
HC	vOTU-7	Ruminococcus bicirculans (taxid 1160721)	NODE_21_length_328104_cov_27.165279
HC	vOTU-7	Butyrivibrio proteoclasticus B316 (taxid 515622)	NODE_27_length_312468_cov_43.517595
HC	vOTU-7	Ruminococcus bicirculans (taxid 1160721)	NODE_3_length_465174_cov_18.563156
HC	vOTU-7	Pseudobutyrivibrio xylanivorans (taxid 185007)	NODE_5315_length_15757_cov_4.207462
HC	vOTU-7	Pseudobutyrivibrio xylanivorans (taxid 185007)	NODE_6_length_435723_cov_41.319840
HC	vOTU-7	Ruminococcus champanellensis (taxid 1161942)	NODE_6163_length_13479_cov_20.576854
HC	vOTU-7	Clostridiales (taxid 186802)	NODE_70851_length_1638_cov_8.089045
HC	vOTU-7	unclassified Lachnospiraceae (taxid 186928)	NODE_7514_length_10960_cov_3.478545
HC	vOTU-7	Blautia producta (taxid 33035)	NODE_91_length_205497_cov_25.711571
HC	vOTU-70	Ruminococcus albus 7 = DSM 20455 (taxid 697329)	NODE_18511_length_4633_cov_2.777436
HC	vOTU-70	Geosporobacter ferrireducens (taxid 1424294)	NODE_32247_length_2932_cov_2.518739
HC	vOTU-708	Ruminococcus bicirculans (taxid 1160721)	NODE_21_length_328104_cov_27.165279
HC	vOTU-717	Muribaculum sp. TLL-A4 (taxid 2530390)	NODE_2059_length_39148_cov_23.321671
HC	vOTU-72	Roseburia hominis (taxid 301301)	NODE_194_length_153390_cov_12.887903
HC	vOTU-720	Lachnospiraceae bacterium GAM79 (taxid 2109691)	NODE_2592_length_31808_cov_8.592418
HC	vOTU-722	Oscillibacter valericigenes Sjm18-20 (taxid 693746)	NODE_297593_length_608_cov_0.804143
HC	vOTU-722	unclassified (taxid 0)	NODE_302097_length_602_cov_0.935238
HC	vOTU-73	Lachnoanaerobaculum umeaense (taxid 617123)	NODE_50255_length_2095_cov_4.354807
HC	vOTU-730	Lachnospiraceae bacterium GAM79 (taxid 2109691)	NODE_2159_length_37383_cov_31.601860
HC	vOTU-730	Lachnospiraceae bacterium GAM79 (taxid 2109691)	NODE_2742_length_30292_cov_4.694688
HC	vOTU-730	Enterocloster clostridioformis (taxid 1531)	NODE_4_length_452602_cov_44.350971
HC	vOTU-730	Lachnospiraceae bacterium GAM79 (taxid 2109691)	NODE_858_length_72197_cov_13.942873
HC	vOTU-730	Lachnoclostridium phocaeense (taxid 1871021)	NODE_8595_length_9628_cov_4.029316
HC	vOTU-734	Roseburia intestinalis L1-82 (taxid 536231)	NODE_1150_length_59971_cov_8.260510
HC	vOTU-734	Herbinix luporum (taxid 1679721)	NODE_15321_length_5481_cov_4.816247
HC	vOTU-734	Roseburia intestinalis L1-82 (taxid 536231)	NODE_23593_length_3771_cov_2.843530
HC	vOTU-734	Lachnospiraceae (taxid 186803)	NODE_31309_length_2999_cov_3.733060
HC	vOTU-734	[Clostridium] hylemonae DSM 15053 (taxid 553973)	NODE_828_length_74499_cov_7.755462
HC	vOTU-74	Alistipes (taxid 239759)	NODE_35000_length_2750_cov_2.825664
HC	vOTU-74	Alistipes finegoldii DSM 17242 (taxid 679935)	NODE_5510_length_15224_cov_3.759820
HC	vOTU-750	Muribaculaceae bacterium DSM 108610 (taxid 2652307)	NODE_3411_length_24605_cov_123.247472
HC	vOTU-757	Bacteroides dorei CL03T12C01 (taxid 997877)	NODE_528_length_97183_cov_14.639157
HC	vOTU-76	Herbinix luporum (taxid 1679721)	NODE_10107_length_8156_cov_6.870529
HC	vOTU-76	Lachnospiraceae bacterium (taxid 1898203)	NODE_10656_length_7756_cov_10.142857
HC	vOTU-76	Herbinix luporum (taxid 1679721)	NODE_10705_length_7716_cov_6.681765
HC	vOTU-76	Lachnospiraceae bacterium GAM79 (taxid 2109691)	NODE_11859_length_6982_cov_7.808400
HC	vOTU-76	Lachnospiraceae (taxid 186803)	NODE_11983_length_6912_cov_3.876811
HC	vOTU-76	Roseburia hominis (taxid 301301)	NODE_1270_length_56542_cov_7.139945
HC	vOTU-76	Lachnospiraceae bacterium GAM79 (taxid 2109691)	NODE_1326_length_54530_cov_6.762180
HC	vOTU-76	Lachnospiraceae (taxid 186803)	NODE_137417_length_1033_cov_2.955021
HC	vOTU-76	Lachnospiraceae bacterium KM106-2 (taxid 2093742)	NODE_13950_length_5969_cov_14.146809
HC	vOTU-76	unclassified Lachnospiraceae (taxid 186928)	NODE_14007_length_5948_cov_3.883836
HC	vOTU-76	[Clostridium] sphenoides JCM 1415 (taxid 1297793)	NODE_14370_length_5824_cov_7.251436
HC	vOTU-76	[Clostridium] hylemonae DSM 15053 (taxid 553973)	NODE_1739_length_44745_cov_18.446136
HC	vOTU-76	Lachnospiraceae bacterium Choco86 (taxid 2109690)	NODE_1849_length_42314_cov_19.841158
HC	vOTU-76	Blautia sp. SC05B48 (taxid 2479767)	NODE_18609_length_4616_cov_3.193655
HC	vOTU-76	Butyrivibrio proteoclasticus B316 (taxid 515622)	NODE_2041_length_39397_cov_13.525890
HC	vOTU-76	[Ruminococcus] gnavus ATCC 29149 (taxid 411470)	NODE_211274_length_767_cov_4.408696
HC	vOTU-76	Lachnospiraceae bacterium GAM79 (taxid 2109691)	NODE_214391_length_759_cov_18.214076
HC	vOTU-76	Lachnospiraceae bacterium GAM79 (taxid 2109691)	NODE_23573_length_3774_cov_3.148499
HC	vOTU-76	Anaerostipes hadrus (taxid 649756)	NODE_236038_length_710_cov_13.646130
HC	vOTU-76	Lachnospiraceae bacterium GAM79 (taxid 2109691)	NODE_2376_length_34256_cov_8.691097
HC	vOTU-76	Lachnospiraceae bacterium GAM79 (taxid 2109691)	NODE_23967_length_3719_cov_2.235585
HC	vOTU-76	Blautia producta (taxid 33035)	NODE_2859_length_29087_cov_15.311341
HC	vOTU-76	Anaerostipes hadrus (taxid 649756)	NODE_29013_length_3181_cov_3.677835
HC	vOTU-76	Lachnospiraceae bacterium GAM79 (taxid 2109691)	NODE_2912_length_28650_cov_12.808526
HC	vOTU-76	Lachnospiraceae bacterium GAM79 (taxid 2109691)	NODE_3061_length_27319_cov_11.968174
HC	vOTU-76	Lachnospiraceae bacterium GAM79 (taxid 2109691)	NODE_3172_length_26330_cov_14.419038
HC	vOTU-76	Herbinix luporum (taxid 1679721)	NODE_31837_length_2960_cov_6.941034
HC	vOTU-76	Lachnospiraceae bacterium GAM79 (taxid 2109691)	NODE_331498_length_565_cov_8.221311
HC	vOTU-76	Herbinix luporum (taxid 1679721)	NODE_3648_length_23015_cov_46.891359
HC	vOTU-76	Anaerostipes caccae (taxid 105841)	NODE_3748_length_22444_cov_17.982608
HC	vOTU-76	[Eubacterium] eligens ATCC 27750 (taxid 515620)	NODE_376340_length_518_cov_8.464853
HC	vOTU-76	Herbinix luporum (taxid 1679721)	NODE_3904_length_21504_cov_48.867737
HC	vOTU-76	Lachnospiraceae bacterium GAM79 (taxid 2109691)	NODE_412_length_109660_cov_11.869788
HC	vOTU-76	Lachnospiraceae (taxid 186803)	NODE_419040_length_481_cov_3.133663
HC	vOTU-76	[Ruminococcus] gnavus ATCC 29149 (taxid 411470)	NODE_4312_length_19326_cov_10.120941
HC	vOTU-76	Lachnospiraceae bacterium oral taxon 500 (taxid 712991)	NODE_450450_length_457_cov_14.742105
HC	vOTU-76	Blautia (taxid 572511)	NODE_451863_length_456_cov_4.746702
HC	vOTU-76	unclassified Lachnospiraceae (taxid 186928)	NODE_486047_length_433_cov_7.148876
HC	vOTU-76	Butyrivibrio (taxid 830)	NODE_520743_length_412_cov_5.367164
HC	vOTU-76	Lachnospiraceae bacterium GAM79 (taxid 2109691)	NODE_54_length_256633_cov_7.340647
HC	vOTU-76	Lachnospiraceae bacterium GAM79 (taxid 2109691)	NODE_540777_length_401_cov_8.373457
HC	vOTU-76	Herbinix luporum (taxid 1679721)	NODE_573_length_94343_cov_30.494399
HC	vOTU-76	Butyrivibrio proteoclasticus B316 (taxid 515622)	NODE_60866_length_1824_cov_2.721809
HC	vOTU-76	Anaerostipes (taxid 207244)	NODE_610041_length_368_cov_1.821306
HC	vOTU-76	Lachnospiraceae bacterium GAM79 (taxid 2109691)	NODE_6142_length_13529_cov_8.277208
HC	vOTU-76	Lachnospiraceae bacterium GAM79 (taxid 2109691)	NODE_635882_length_357_cov_8.267857
HC	vOTU-76	Enterocloster clostridioformis (taxid 1531)	NODE_6522_length_12671_cov_15.333333
HC	vOTU-76	Lachnospiraceae bacterium GAM79 (taxid 2109691)	NODE_655785_length_349_cov_8.011029
HC	vOTU-76	Clostridiales (taxid 186802)	NODE_66804_length_1708_cov_2.089516
HC	vOTU-76	Lachnospiraceae (taxid 186803)	NODE_683593_length_339_cov_1.568702
HC	vOTU-76	Lachnospiraceae bacterium GAM79 (taxid 2109691)	NODE_685342_length_338_cov_78.501916
HC	vOTU-76	Lachnospiraceae bacterium GAM79 (taxid 2109691)	NODE_7_length_424277_cov_31.850549
HC	vOTU-76	Clostridium sp. CT4 (taxid 2320868)	NODE_710877_length_329_cov_8.690476
HC	vOTU-76	Lachnospiraceae bacterium GAM79 (taxid 2109691)	NODE_719931_length_326_cov_14.289157
HC	vOTU-76	Lachnospiraceae bacterium GAM79 (taxid 2109691)	NODE_744536_length_318_cov_15.526971
HC	vOTU-76	Enterocloster clostridioformis (taxid 1531)	NODE_759_length_78675_cov_15.390901
HC	vOTU-76	Butyrivibrio proteoclasticus B316 (taxid 515622)	NODE_7808_length_10552_cov_14.643055
HC	vOTU-76	Lachnoclostridium phocaeense (taxid 1871021)	NODE_7946_length_10374_cov_6.441002
HC	vOTU-76	Lachnospiraceae bacterium GAM79 (taxid 2109691)	NODE_804927_length_300_cov_5.466368
HC	vOTU-76	Roseburia hominis (taxid 301301)	NODE_8484_length_9729_cov_6.279528
HC	vOTU-76	Lachnoclostridium sp. YL32 (taxid 1834196)	NODE_89_length_208339_cov_8.290879
HC	vOTU-768	Ruminococcus bicirculans (taxid 1160721)	NODE_1767_length_44049_cov_18.134950
HC	vOTU-768	Ruminococcus bicirculans (taxid 1160721)	NODE_2392_length_34011_cov_21.894825
HC	vOTU-768	Ruminococcus bicirculans (taxid 1160721)	NODE_41_length_278398_cov_28.674656
HC	vOTU-768	Ruminococcus bicirculans (taxid 1160721)	NODE_61_length_243189_cov_22.335035
HC	vOTU-768	Ruminococcus albus 7 = DSM 20455 (taxid 697329)	NODE_931_length_68495_cov_15.947338
HC	vOTU-78	Jeotgalicoccus saudimassiliensis (taxid 1461582)	NODE_449860_length_458_cov_1.472441
HC	vOTU-780	Homo sapiens (taxid 9606)	NODE_3301_length_25434_cov_5.204914
HC	vOTU-785	Clostridiales (taxid 186802)	NODE_14162_length_5892_cov_4.189682
HC	vOTU-785	Oscillibacter sp. NSJ-62 (taxid 2763056)	NODE_2056_length_39165_cov_32.746597
HC	vOTU-785	Clostridiales (taxid 186802)	NODE_28449_length_3231_cov_3.360812
HC	vOTU-785	Lachnoclostridium sp. YL32 (taxid 1834196)	NODE_4439_length_18728_cov_7.531178
HC	vOTU-785	Flavonifractor plautii (taxid 292800)	NODE_7901_length_10429_cov_4.628478
HC	vOTU-79	Flavonifractor plautii (taxid 292800)	NODE_121_length_190746_cov_47.257546
HC	vOTU-79	Flavonifractor plautii (taxid 292800)	NODE_4365_length_19077_cov_6.100316
HC	vOTU-79	Oscillibacter sp. NSJ-62 (taxid 2763056)	NODE_5552_length_15102_cov_15.992879
HC	vOTU-8	Clostridioides difficile (taxid 1496)	NODE_84_length_212571_cov_5.733310
HC	vOTU-80	Lachnospiraceae bacterium GAM79 (taxid 2109691)	NODE_15632_length_5376_cov_76.939234
HC	vOTU-80	Blautia sp. SC05B48 (taxid 2479767)	NODE_16711_length_5061_cov_7.126806
HC	vOTU-80	Anaerocolumna sp. CTTW (taxid 2736602)	NODE_277_length_132630_cov_75.384292
HC	vOTU-80	Lachnospiraceae bacterium GAM79 (taxid 2109691)	NODE_357_length_118441_cov_10.830987
HC	vOTU-80	Enterocloster clostridioformis (taxid 1531)	NODE_4_length_452602_cov_44.350971
HC	vOTU-80	Lachnospiraceae bacterium KM106-2 (taxid 2093742)	NODE_532_length_96885_cov_85.289480
HC	vOTU-80	unclassified Lachnospiraceae (taxid 186928)	NODE_7269_length_11329_cov_6.917081
HC	vOTU-80	Blautia (taxid 572511)	NODE_801568_length_301_cov_2.924107
HC	vOTU-80	Blautia (taxid 572511)	NODE_8960_length_9186_cov_6.204633
HC	vOTU-80	Clostridiales (taxid 186802)	NODE_942_length_68010_cov_27.732045
HC	vOTU-81	Clostridiales bacterium CCNA10 (taxid 2109688)	NODE_946_length_67797_cov_5.460307
HC	vOTU-818	Thermoanaerobacterales (taxid 68295)	NODE_739886_length_320_cov_1.230453
HC	vOTU-823	Geobacter pickeringii (taxid 345632)	NODE_89888_length_1386_cov_2.088617
HC	vOTU-827	unclassified Caproiciproducens (taxid 2643836)	NODE_23801_length_3743_cov_4.383252
HC	vOTU-83	Lachnospiraceae bacterium GAM79 (taxid 2109691)	NODE_1092_length_61875_cov_12.062057
HC	vOTU-83	Blautia (taxid 572511)	NODE_1895_length_41524_cov_12.841557
HC	vOTU-83	Blautia producta (taxid 33035)	NODE_3358_length_24930_cov_11.582907
HC	vOTU-835	Akkermansia muciniphila (taxid 239935)	NODE_193596_length_816_cov_1.520974
HC	vOTU-836	unclassified (taxid 0)	NODE_106665_length_1230_cov_2.299219
HC	vOTU-836	Clostridiales (taxid 186802)	NODE_189480_length_828_cov_1.878828
HC	vOTU-836	Bacteria (taxid 2)	NODE_193892_length_815_cov_1.766938
HC	vOTU-84	unclassified Duncaniella (taxid 2649562)	NODE_13_length_360560_cov_73.643270
HC	vOTU-858	Clostridiales bacterium CCNA10 (taxid 2109688)	NODE_2182_length_36975_cov_13.392813
HC	vOTU-864	unclassified Duncaniella (taxid 2649562)	NODE_586_length_92928_cov_12.470345
HC	vOTU-867	Bifidobacterium adolescentis (taxid 1680)	NODE_3031_length_27489_cov_9.362578
HC	vOTU-87	Ruminococcus albus 7 = DSM 20455 (taxid 697329)	NODE_65_length_234472_cov_19.402483
HC	vOTU-876	Bacteria (taxid 2)	NODE_3074_length_27221_cov_14.156314
HC	vOTU-88	[Clostridium] scindens ATCC 35704 (taxid 411468)	NODE_3269_length_25583_cov_10.692896
HC	vOTU-890	Bacteria (taxid 2)	NODE_3151_length_26535_cov_7.221105
HC	vOTU-893	Oleiphilus messinensis (taxid 141451)	NODE_111645_length_1191_cov_5.762118
HC	vOTU-893	Clostridium botulinum (taxid 1491)	NODE_1727_length_44943_cov_5.046271
HC	vOTU-893	Clostridium baratii (taxid 1561)	NODE_4215_length_19757_cov_5.245376
HC	vOTU-893	Leuconostoc (taxid 1243)	NODE_84496_length_1448_cov_4.453683
HC	vOTU-893	Leuconostoc (taxid 1243)	NODE_92679_length_1356_cov_2.655981
HC	vOTU-895	Muribaculaceae bacterium DSM 108610 (taxid 2652307)	NODE_4898_length_17081_cov_180.725535
HC	vOTU-9	Alistipes finegoldii DSM 17242 (taxid 679935)	NODE_2777_length_29950_cov_4.642286
HC	vOTU-9	Alistipes dispar (taxid 2585119)	NODE_4045_length_20611_cov_4.606945
HC	vOTU-9	Alistipes dispar (taxid 2585119)	NODE_4491_length_18523_cov_4.334110
HC	vOTU-9	Alistipes dispar (taxid 2585119)	NODE_5870_length_14163_cov_4.324294
HC	vOTU-906	Moraxellaceae bacterium HYN0046 (taxid 2283318)	NODE_3324_length_25146_cov_10.304799
HC	vOTU-908	Acholeplasma axanthum (taxid 29552)	NODE_27376_length_3337_cov_3.066871
HC	vOTU-93	Proteobacteria (taxid 1224)	NODE_203995_length_786_cov_3.133992
HC	vOTU-93	Azoarcus sp. DD4 (taxid 2027405)	NODE_6129_length_13575_cov_4.232553
HC	vOTU-944	Moraxellaceae bacterium HYN0046 (taxid 2283318)	NODE_3324_length_25146_cov_10.304799
HC	vOTU-95	Lachnoclostridium phocaeense (taxid 1871021)	NODE_1047_length_63747_cov_13.613523
HC	vOTU-95	Roseburia hominis (taxid 301301)	NODE_1892_length_41583_cov_6.343637
HC	vOTU-95	Lachnoclostridium phocaeense (taxid 1871021)	NODE_2012_length_39743_cov_6.115313
HC	vOTU-95	Lachnospiraceae bacterium GAM79 (taxid 2109691)	NODE_327_length_123889_cov_29.800625
HC	vOTU-95	Butyrivibrio proteoclasticus B316 (taxid 515622)	NODE_35175_length_2739_cov_3.010143
HC	vOTU-95	Lachnospiraceae bacterium GAM79 (taxid 2109691)	NODE_442_length_105961_cov_6.088427
HC	vOTU-95	Blautia producta (taxid 33035)	NODE_57_length_248778_cov_42.699563
HC	vOTU-958	Capnocytophaga (taxid 1016)	NODE_26545_length_3421_cov_5.895634
HC	vOTU-96	Bacteria (taxid 2)	NODE_24932_length_3600_cov_6.506387
HC	vOTU-961	Ruthenibacterium lactatiformans (taxid 1550024)	NODE_651128_length_351_cov_2.105839
HC	vOTU-969	Xenorhabdus bovienii (taxid 40576)	NODE_1707_length_45341_cov_17.256628
HC	vOTU-97	Lachnoclostridium phocaeense (taxid 1871021)	NODE_1047_length_63747_cov_13.613523
HC	vOTU-97	Roseburia hominis (taxid 301301)	NODE_1892_length_41583_cov_6.343637
HC	vOTU-97	Lachnoclostridium phocaeense (taxid 1871021)	NODE_2012_length_39743_cov_6.115313
HC	vOTU-97	Lachnoclostridium sp. YL32 (taxid 1834196)	NODE_2273_length_35783_cov_6.280289
HC	vOTU-97	Lachnospiraceae bacterium GAM79 (taxid 2109691)	NODE_327_length_123889_cov_29.800625
HC	vOTU-97	Butyrivibrio proteoclasticus B316 (taxid 515622)	NODE_35175_length_2739_cov_3.010143
HC	vOTU-97	Lachnospiraceae bacterium GAM79 (taxid 2109691)	NODE_442_length_105961_cov_6.088427
HC	vOTU-97	Blautia producta (taxid 33035)	NODE_57_length_248778_cov_42.699563
HC	vOTU-977	Ruminococcus sp. JE7A12 (taxid 2564099)	NODE_776_length_77279_cov_34.929536
HC	vOTU-98	[Clostridium] hylemonae DSM 15053 (taxid 553973)	NODE_6853_length_12069_cov_6.887759
HC	vOTU-99	Lachnospiraceae bacterium GAM79 (taxid 2109691)	NODE_333_length_122018_cov_9.670718
CUMS	vOTU-1	[Clostridium] cellulosi (taxid 29343)	NODE_105735_length_1300_cov_1.997547
CUMS	vOTU-1	Ruminococcus sp. JE7A12 (taxid 2564099)	NODE_1775_length_41134_cov_35.390603
CUMS	vOTU-1	Ruminococcus sp. JE7A12 (taxid 2564099)	NODE_249299_length_727_cov_28.293846
CUMS	vOTU-1	Butyrivibrio fibrisolvens (taxid 831)	NODE_364_length_114745_cov_12.702908
CUMS	vOTU-10	Desulfitobacterium metallireducens DSM 15288 (taxid 871968)	NODE_230039_length_768_cov_1.625181
CUMS	vOTU-102	Bacteroides intestinalis (taxid 329854)	NODE_10518_length_8195_cov_13.089308
CUMS	vOTU-102	Phocaeicola vulgatus (taxid 821)	NODE_11370_length_7620_cov_26.527642
CUMS	vOTU-102	Paraprevotella xylaniphila YIT 11841 (taxid 762982)	NODE_1652_length_43723_cov_15.973927
CUMS	vOTU-102	Bacteroides caecimuris (taxid 1796613)	NODE_2605_length_30567_cov_6.642211
CUMS	vOTU-102	Alistipes finegoldii DSM 17242 (taxid 679935)	NODE_2983_length_27355_cov_52.957548
CUMS	vOTU-102	Bacteroides caecimuris (taxid 1796613)	NODE_34_length_298649_cov_44.657074
CUMS	vOTU-102	Bacteroides sp. HF-5141 (taxid 2650158)	NODE_349387_length_583_cov_32.745059
CUMS	vOTU-102	Bacteroides thetaiotaomicron (taxid 818)	NODE_3521_length_23486_cov_4.176129
CUMS	vOTU-102	Bacteroides sp. HF-5287 (taxid 2650157)	NODE_3565_length_23227_cov_15.465529
CUMS	vOTU-102	Bacteroides thetaiotaomicron (taxid 818)	NODE_3850_length_21711_cov_5.599242
CUMS	vOTU-102	Bacteroides caecimuris (taxid 1796613)	NODE_51_length_258691_cov_15.639977
CUMS	vOTU-102	Bacteroides sp. CACC 737 (taxid 2755405)	NODE_70646_length_1725_cov_12.999393
CUMS	vOTU-102	Phocaeicola vulgatus (taxid 821)	NODE_752_length_73716_cov_33.763658
CUMS	vOTU-102	Muribaculum sp. TLL-A4 (taxid 2530390)	NODE_784_length_72210_cov_58.182871
CUMS	vOTU-102	Muribaculum sp. TLL-A4 (taxid 2530390)	NODE_888_length_66698_cov_59.425587
CUMS	vOTU-1021	Dysosmobacter welbionis (taxid 2093857)	NODE_9648_length_8908_cov_4.750991
CUMS	vOTU-1027	Lachnospiraceae bacterium GAM79 (taxid 2109691)	NODE_1314_length_51632_cov_44.797847
CUMS	vOTU-103	Roseburia hominis (taxid 301301)	NODE_35624_length_2863_cov_3.663317
CUMS	vOTU-104	Ruthenibacterium lactatiformans (taxid 1550024)	NODE_2132_length_35744_cov_5.697900
CUMS	vOTU-104	[Clostridium] sphenoides JCM 1415 (taxid 1297793)	NODE_366_length_114696_cov_15.529895
CUMS	vOTU-104	Desulfosporosinus acidiphilus SJ4 (taxid 646529)	NODE_38868_length_2674_cov_2.607624
CUMS	vOTU-104	Desulfosporosinus acidiphilus SJ4 (taxid 646529)	NODE_40077_length_2612_cov_3.539645
CUMS	vOTU-1044	Ruminococcus bicirculans (taxid 1160721)	NODE_1346_length_50933_cov_43.979609
CUMS	vOTU-1044	Ruminococcus albus 7 = DSM 20455 (taxid 697329)	NODE_4419_length_19083_cov_16.468168
CUMS	vOTU-1048	Muribaculum intestinale (taxid 1796646)	NODE_3597_length_23031_cov_8.372223
CUMS	vOTU-106	Blautia producta (taxid 33035)	NODE_107717_length_1283_cov_3.246269
CUMS	vOTU-106	Lachnoclostridium sp. YL32 (taxid 1834196)	NODE_130681_length_1124_cov_3.139446
CUMS	vOTU-106	Lachnoanaerobaculum umeaense (taxid 617123)	NODE_26039_length_3660_cov_3.867430
CUMS	vOTU-106	Clostridioides difficile (taxid 1496)	NODE_3347_length_24547_cov_8.006375
CUMS	vOTU-106	[Clostridium] saccharolyticum WM1 (taxid 610130)	NODE_385400_length_547_cov_1.257447
CUMS	vOTU-106	Roseburia (taxid 841)	NODE_711196_length_356_cov_1.297491
CUMS	vOTU-1061	unclassified (taxid 0)	NODE_294736_length_652_cov_1.860870
CUMS	vOTU-1071	Bacteria (taxid 2)	NODE_23030_length_4050_cov_19.505160
CUMS	vOTU-1071	Chitinophaga sp. H33E-04 (taxid 2703787)	NODE_23588_length_3975_cov_3.196768
CUMS	vOTU-108	Aminipila sp. JN-18 (taxid 2507160)	NODE_1562_length_45949_cov_13.237138
CUMS	vOTU-1086	Lachnoclostridium sp. YL32 (taxid 1834196)	NODE_3815_length_21869_cov_106.212188
CUMS	vOTU-1086	Lachnospiraceae (taxid 186803)	NODE_986_length_62047_cov_77.642391
CUMS	vOTU-109	Bacillales (taxid 1385)	NODE_17013_length_5244_cov_10.317012
CUMS	vOTU-109	Paraclostridium bifermentans (taxid 1490)	NODE_27040_length_3550_cov_8.720703
CUMS	vOTU-109	unclassified (taxid 0)	NODE_83396_length_1536_cov_2.068540
CUMS	vOTU-11	unclassified Duncaniella (taxid 2649562)	NODE_19_length_338513_cov_140.210388
CUMS	vOTU-11	Bacteroidales (taxid 171549)	NODE_2023_length_37635_cov_64.295436
CUMS	vOTU-11	Muribaculum intestinale (taxid 1796646)	NODE_3587_length_23091_cov_6.860433
CUMS	vOTU-1100	Clostridioides difficile (taxid 1496)	NODE_151_length_174113_cov_29.887328
CUMS	vOTU-111	Clostridiales bacterium CCNA10 (taxid 2109688)	NODE_17869_length_5015_cov_3.397732
CUMS	vOTU-111	Flavonifractor plautii (taxid 292800)	NODE_88146_length_1476_cov_3.524660
CUMS	vOTU-113	Clostridioides difficile (taxid 1496)	NODE_113_length_193895_cov_33.799430
CUMS	vOTU-113	Lachnoclostridium phocaeense (taxid 1871021)	NODE_5492_length_15546_cov_43.630616
CUMS	vOTU-1131	Desulfovibrio carbinoliphilus subsp. oakridgensis (taxid 694327)	NODE_27636_length_3491_cov_3.204745
CUMS	vOTU-1139	Actinobacteria (taxid 1760)	NODE_4009_length_20896_cov_26.306643
CUMS	vOTU-1153	Eubacterium sulci ATCC 35585 (taxid 888727)	NODE_164879_length_961_cov_34.489819
CUMS	vOTU-1153	Ruminococcus bicirculans (taxid 1160721)	NODE_86_length_214062_cov_37.615062
CUMS	vOTU-1164	Bacteria (taxid 2)	NODE_4116_length_20425_cov_3.901514
CUMS	vOTU-117	Lachnospiraceae bacterium GAM79 (taxid 2109691)	NODE_10_length_421839_cov_121.792110
CUMS	vOTU-117	Blautia sp. SC05B48 (taxid 2479767)	NODE_1325_length_51449_cov_15.159056
CUMS	vOTU-117	Clostridiales (taxid 186802)	NODE_14129_length_6222_cov_2.645403
CUMS	vOTU-117	Lachnospiraceae bacterium GAM79 (taxid 2109691)	NODE_16_length_358890_cov_82.782416
CUMS	vOTU-117	Anaerocolumna sp. CTTW (taxid 2736602)	NODE_276_length_132760_cov_13.994091
CUMS	vOTU-117	Pseudobutyrivibrio xylanivorans (taxid 185007)	NODE_583966_length_410_cov_1.516517
CUMS	vOTU-118	Chryseobacterium sp. JV274 (taxid 1932669)	NODE_123971_length_1165_cov_3.110294
CUMS	vOTU-118	Clostridiales (taxid 186802)	NODE_14471_length_6084_cov_6.501249
CUMS	vOTU-1183	Faecalitalea cylindroides T2-87 (taxid 717960)	NODE_1938_length_39012_cov_4.297932
CUMS	vOTU-1186	Lachnospiraceae bacterium GAM79 (taxid 2109691)	NODE_239_length_141587_cov_87.179867
CUMS	vOTU-1186	Lachnospiraceae bacterium GAM79 (taxid 2109691)	NODE_313_length_124907_cov_132.751278
CUMS	vOTU-1186	Roseburia hominis (taxid 301301)	NODE_61072_length_1909_cov_8.078603
CUMS	vOTU-1187	Lachnospiraceae bacterium GAM79 (taxid 2109691)	NODE_5999_length_14257_cov_38.600846
CUMS	vOTU-1189	Bacteria (taxid 2)	NODE_4223_length_19940_cov_5.262599
CUMS	vOTU-1197	cellular organisms (taxid 131567)	NODE_4274_length_19756_cov_3.433355
CUMS	vOTU-12	Flavonifractor plautii (taxid 292800)	NODE_46_length_265178_cov_10.358369
CUMS	vOTU-12	[Clostridium] cellulosi (taxid 29343)	NODE_897_length_65664_cov_9.871468
CUMS	vOTU-120	Thermaerobacter sp. FW80 (taxid 2546351)	NODE_10936_length_7907_cov_3.704598
CUMS	vOTU-120	Ruthenibacterium lactatiformans (taxid 1550024)	NODE_11624_length_7469_cov_4.313312
CUMS	vOTU-120	Oscillibacter sp. NSJ-62 (taxid 2763056)	NODE_1264_length_53060_cov_16.218391
CUMS	vOTU-120	Lachnoclostridium sp. YL32 (taxid 1834196)	NODE_13589_length_6455_cov_5.584823
CUMS	vOTU-120	Flintibacter sp. KGMB00164 (taxid 2610895)	NODE_28953_length_3361_cov_3.286541
CUMS	vOTU-120	Flintibacter sp. KGMB00164 (taxid 2610895)	NODE_2991_length_27316_cov_7.362605
CUMS	vOTU-120	Flintibacter sp. KGMB00164 (taxid 2610895)	NODE_33558_length_3001_cov_2.823871
CUMS	vOTU-120	Flavonifractor plautii (taxid 292800)	NODE_421_length_103921_cov_18.771137
CUMS	vOTU-120	Clostridium (taxid 1485)	NODE_50789_length_2184_cov_4.885619
CUMS	vOTU-120	Flintibacter sp. KGMB00164 (taxid 2610895)	NODE_5088_length_16732_cov_7.051696
CUMS	vOTU-120	Clostridiales (taxid 186802)	NODE_519217_length_445_cov_3.144022
CUMS	vOTU-120	Clostridiales (taxid 186802)	NODE_558084_length_423_cov_3.306358
CUMS	vOTU-120	Clostridiales (taxid 186802)	NODE_62270_length_1883_cov_3.306202
CUMS	vOTU-120	Flintibacter sp. KGMB00164 (taxid 2610895)	NODE_7051_length_12119_cov_5.778608
CUMS	vOTU-120	Clostridiales bacterium CCNA10 (taxid 2109688)	NODE_8756_length_9786_cov_7.520754
CUMS	vOTU-1207	Actinobacteria (taxid 1760)	NODE_42693_length_2486_cov_3.906600
CUMS	vOTU-122	unclassified Duncaniella (taxid 2649562)	NODE_11726_length_7400_cov_14.456780
CUMS	vOTU-122	Phocaeicola salanitronis DSM 18170 (taxid 667015)	NODE_126231_length_1150_cov_4.949674
CUMS	vOTU-122	Muribaculum sp. TLL-A4 (taxid 2530390)	NODE_14492_length_6076_cov_5.064677
CUMS	vOTU-122	Tannerella sp. oral taxon HOT-286 (taxid 712710)	NODE_1497_length_47409_cov_16.651082
CUMS	vOTU-122	Muribaculaceae bacterium DSM 108610 (taxid 2652307)	NODE_1524_length_46789_cov_14.988590
CUMS	vOTU-122	unclassified Duncaniella (taxid 2649562)	NODE_15965_length_5572_cov_6.618016
CUMS	vOTU-122	Bacteroidales (taxid 171549)	NODE_1628_length_44229_cov_18.244610
CUMS	vOTU-122	Muribaculum sp. TLL-A4 (taxid 2530390)	NODE_1701_length_42749_cov_59.711942
CUMS	vOTU-122	Bacteroides (taxid 816)	NODE_176556_length_918_cov_1.632580
CUMS	vOTU-122	unclassified Duncaniella (taxid 2649562)	NODE_1781_length_41089_cov_16.797913
CUMS	vOTU-122	unclassified Duncaniella (taxid 2649562)	NODE_1802_length_40801_cov_15.396498
CUMS	vOTU-122	Bacteroidetes (taxid 976)	NODE_18040_length_4976_cov_3.053889
CUMS	vOTU-122	Duncaniella dubosii (taxid 2518971)	NODE_2440_length_32262_cov_68.521174
CUMS	vOTU-122	Muribaculum sp. TLL-A4 (taxid 2530390)	NODE_2492_length_31715_cov_172.509293
CUMS	vOTU-122	Muribaculum sp. TLL-A4 (taxid 2530390)	NODE_254_length_137418_cov_38.683620
CUMS	vOTU-122	Bacteroidetes (taxid 976)	NODE_297245_length_648_cov_41.535902
CUMS	vOTU-122	Muribaculum sp. TLL-A4 (taxid 2530390)	NODE_3041_length_26955_cov_42.412345
CUMS	vOTU-122	Alistipes megaguti (taxid 2364787)	NODE_3216_length_25613_cov_41.128015
CUMS	vOTU-122	unclassified Duncaniella (taxid 2649562)	NODE_3320_length_24752_cov_66.043242
CUMS	vOTU-122	Alistipes (taxid 239759)	NODE_3538_length_23413_cov_16.005871
CUMS	vOTU-122	unclassified Duncaniella (taxid 2649562)	NODE_4701_length_18030_cov_5.743218
CUMS	vOTU-122	Muribaculaceae bacterium DSM 108610 (taxid 2652307)	NODE_586987_length_408_cov_48.975831
CUMS	vOTU-122	Bacteroidales (taxid 171549)	NODE_6215_length_13776_cov_51.682605
CUMS	vOTU-122	Muribaculaceae (taxid 2005473)	NODE_6493_length_13190_cov_6.996950
CUMS	vOTU-122	Flavobacterium sangjuense (taxid 2518177)	NODE_66522_length_1798_cov_3.794306
CUMS	vOTU-122	Alistipes megaguti (taxid 2364787)	NODE_853_length_68560_cov_16.587211
CUMS	vOTU-122	Muribaculum intestinale (taxid 1796646)	NODE_893883_length_301_cov_78.000000
CUMS	vOTU-122	unclassified Duncaniella (taxid 2649562)	NODE_917_length_64880_cov_124.011188
CUMS	vOTU-122	Muribaculum sp. TLL-A4 (taxid 2530390)	NODE_998_length_61276_cov_9.760862
CUMS	vOTU-1221	Duncaniella dubosii (taxid 2518971)	NODE_14161_length_6206_cov_12.264807
CUMS	vOTU-1221	Alistipes megaguti (taxid 2364787)	NODE_3022_length_27119_cov_19.488314
CUMS	vOTU-1221	Alloprevotella sp. E39 (taxid 2133944)	NODE_4380_length_19295_cov_4.160787
CUMS	vOTU-1221	Barnesiella viscericola DSM 18177 (taxid 880074)	NODE_506_length_94428_cov_24.961007
CUMS	vOTU-1221	Muribaculaceae bacterium DSM 108610 (taxid 2652307)	NODE_529_length_92634_cov_46.259321
CUMS	vOTU-1221	Muribaculum intestinale (taxid 1796646)	NODE_5420_length_15711_cov_56.788154
CUMS	vOTU-1222	Lachnospiraceae bacterium GAM79 (taxid 2109691)	NODE_239_length_141587_cov_87.179867
CUMS	vOTU-1222	Lachnospiraceae bacterium GAM79 (taxid 2109691)	NODE_313_length_124907_cov_132.751278
CUMS	vOTU-1222	Roseburia hominis (taxid 301301)	NODE_61072_length_1909_cov_8.078603
CUMS	vOTU-1223	unclassified Lachnospiraceae (taxid 186928)	NODE_333527_length_601_cov_2.303435
CUMS	vOTU-1224	Flavonifractor plautii (taxid 292800)	NODE_3042_length_26953_cov_7.833532
CUMS	vOTU-1224	Flavonifractor plautii (taxid 292800)	NODE_3764_length_22101_cov_7.669315
CUMS	vOTU-1228	Clostridiales (taxid 186802)	NODE_262_length_135567_cov_34.235110
CUMS	vOTU-1228	Lachnoclostridium phytofermentans ISDg (taxid 357809)	NODE_2887_length_28032_cov_21.912788
CUMS	vOTU-1230	Lachnospiraceae bacterium GAM79 (taxid 2109691)	NODE_103271_length_1322_cov_1.751004
CUMS	vOTU-1230	Blautia producta (taxid 33035)	NODE_107717_length_1283_cov_3.246269
CUMS	vOTU-1230	Blautia (taxid 572511)	NODE_1585_length_45288_cov_5.254341
CUMS	vOTU-1230	Lachnospiraceae bacterium (taxid 1898203)	NODE_16228_length_5490_cov_30.853316
CUMS	vOTU-1230	Anaerostipes hadrus (taxid 649756)	NODE_1872_length_39792_cov_4.862999
CUMS	vOTU-1230	Lachnospiraceae (taxid 186803)	NODE_239897_length_746_cov_2.520179
CUMS	vOTU-1230	[Clostridium] scindens (taxid 29347)	NODE_31753_length_3128_cov_25.471649
CUMS	vOTU-1230	Lachnospiraceae (taxid 186803)	NODE_326072_length_610_cov_2.647280
CUMS	vOTU-1230	Clostridioides difficile (taxid 1496)	NODE_3347_length_24547_cov_8.006375
CUMS	vOTU-1230	Firmicutes (taxid 1239)	NODE_42857_length_2479_cov_4.229392
CUMS	vOTU-1230	Lachnoclostridium phocaeense (taxid 1871021)	NODE_45855_length_2356_cov_2.021501
CUMS	vOTU-1230	Lachnospiraceae bacterium GAM79 (taxid 2109691)	NODE_5325_length_15983_cov_36.443795
CUMS	vOTU-1230	Oscillibacter sp. NSJ-62 (taxid 2763056)	NODE_605440_length_399_cov_3.906832
CUMS	vOTU-1230	Butyrivibrio proteoclasticus B316 (taxid 515622)	NODE_634122_length_386_cov_7.928803
CUMS	vOTU-1230	Lachnospiraceae (taxid 186803)	NODE_89567_length_1460_cov_3.363702
CUMS	vOTU-1230	Lachnospiraceae bacterium Choco86 (taxid 2109690)	NODE_9093_length_9429_cov_8.663815
CUMS	vOTU-1230	[Ruminococcus] gnavus ATCC 29149 (taxid 411470)	NODE_98129_length_1369_cov_2.214396
CUMS	vOTU-1246	Erysipelotrichaceae (taxid 128827)	NODE_4495_length_18765_cov_4.998448
CUMS	vOTU-125	Oscillibacter sp. NSJ-62 (taxid 2763056)	NODE_10827_length_7982_cov_3.439469
CUMS	vOTU-125	Ruminococcus sp. JE7A12 (taxid 2564099)	NODE_135221_length_1098_cov_2.761998
CUMS	vOTU-125	Blautia producta (taxid 33035)	NODE_153_length_173661_cov_40.097762
CUMS	vOTU-125	Faecalibacterium prausnitzii (taxid 853)	NODE_1570_length_45793_cov_6.420640
CUMS	vOTU-125	Clostridioides difficile (taxid 1496)	NODE_1648_length_43847_cov_20.517683
CUMS	vOTU-125	Ruminococcus bicirculans (taxid 1160721)	NODE_1859_length_39913_cov_38.277663
CUMS	vOTU-125	Ruminococcus bicirculans (taxid 1160721)	NODE_21_length_328230_cov_43.809939
CUMS	vOTU-125	Clostridiales (taxid 186802)	NODE_21873_length_4212_cov_18.454414
CUMS	vOTU-125	Oscillibacter sp. NSJ-62 (taxid 2763056)	NODE_26469_length_3615_cov_18.782646
CUMS	vOTU-125	Clostridium butyricum (taxid 1492)	NODE_29_length_303459_cov_14.991743
CUMS	vOTU-125	Ruminococcus bicirculans (taxid 1160721)	NODE_2964_length_27482_cov_14.799927
CUMS	vOTU-125	Ruminococcus bicirculans (taxid 1160721)	NODE_3013_length_27176_cov_41.693310
CUMS	vOTU-125	Flintibacter sp. KGMB00164 (taxid 2610895)	NODE_46579_length_2328_cov_6.864949
CUMS	vOTU-125	Ruminococcus bicirculans (taxid 1160721)	NODE_5_length_574063_cov_33.219671
CUMS	vOTU-125	Oscillibacter sp. NSJ-62 (taxid 2763056)	NODE_5000_length_17043_cov_12.928268
CUMS	vOTU-125	Ethanoligenens harbinense (taxid 253239)	NODE_556181_length_424_cov_4.250720
CUMS	vOTU-125	Streptococcus canis (taxid 1329)	NODE_78_length_219900_cov_25.276732
CUMS	vOTU-125	Pseudobutyrivibrio xylanivorans (taxid 185007)	NODE_9_length_435730_cov_31.293881
CUMS	vOTU-125	Ruminococcus bicirculans (taxid 1160721)	NODE_92_length_210069_cov_14.965299
CUMS	vOTU-125	Oscillibacter sp. NSJ-62 (taxid 2763056)	NODE_94571_length_1405_cov_3.856928
CUMS	vOTU-1253	unclassified (taxid 0)	NODE_138593_length_1080_cov_1.936191
CUMS	vOTU-1266	Flintibacter sp. KGMB00164 (taxid 2610895)	NODE_15357_length_5760_cov_5.923632
CUMS	vOTU-1266	Intestinimonas butyriciproducens (taxid 1297617)	NODE_43434_length_2454_cov_3.643668
CUMS	vOTU-1266	Flintibacter sp. KGMB00164 (taxid 2610895)	NODE_43437_length_2454_cov_3.238536
CUMS	vOTU-127	unclassified (taxid 0)	NODE_534608_length_436_cov_3.030641
CUMS	vOTU-1278	Desulfohalobium retbaense DSM 5692 (taxid 485915)	NODE_103956_length_1315_cov_2.953958
CUMS	vOTU-1278	Flavonifractor plautii (taxid 292800)	NODE_1475_length_47954_cov_8.215782
CUMS	vOTU-1278	Lachnospiraceae (taxid 186803)	NODE_164692_length_962_cov_2.404520
CUMS	vOTU-128	Clostridiales bacterium CCNA10 (taxid 2109688)	NODE_4781_length_17729_cov_7.616417
CUMS	vOTU-129	Clostridiales bacterium CCNA10 (taxid 2109688)	NODE_4781_length_17729_cov_7.616417
CUMS	vOTU-129	unclassified (taxid 0)	NODE_76418_length_1632_cov_6.887460
CUMS	vOTU-1293	unclassified (taxid 0)	NODE_371177_length_560_cov_3.173913
CUMS	vOTU-1293	unclassified (taxid 0)	NODE_53195_length_2112_cov_2.515971
CUMS	vOTU-1310	Flavonifractor plautii (taxid 292800)	NODE_11871_length_7313_cov_7.662797
CUMS	vOTU-1362	Oscillibacter sp. NSJ-62 (taxid 2763056)	NODE_27509_length_3505_cov_3.664527
CUMS	vOTU-1362	Clostridiales bacterium CCNA10 (taxid 2109688)	NODE_27955_length_3458_cov_7.080450
CUMS	vOTU-1362	Flavonifractor plautii (taxid 292800)	NODE_4146_length_20266_cov_6.296052
CUMS	vOTU-1362	Clostridiales bacterium CCNA10 (taxid 2109688)	NODE_51840_length_2152_cov_4.091566
CUMS	vOTU-137	Ruminococcus bicirculans (taxid 1160721)	NODE_1353_length_50716_cov_35.680286
CUMS	vOTU-137	Blautia producta (taxid 33035)	NODE_153_length_173661_cov_40.097762
CUMS	vOTU-137	Ruminococcus bicirculans (taxid 1160721)	NODE_21_length_328230_cov_43.809939
CUMS	vOTU-137	Ruthenibacterium lactatiformans (taxid 1550024)	NODE_259740_length_708_cov_2.706815
CUMS	vOTU-137	Anaerotignum propionicum DSM 1682 (taxid 991789)	NODE_2866_length_28205_cov_3.870236
CUMS	vOTU-137	Ruminococcus bicirculans (taxid 1160721)	NODE_2964_length_27482_cov_14.799927
CUMS	vOTU-137	Ruthenibacterium lactatiformans (taxid 1550024)	NODE_354_length_116650_cov_39.019190
CUMS	vOTU-137	Ruminococcus albus 7 = DSM 20455 (taxid 697329)	NODE_4376_length_19310_cov_4.244580
CUMS	vOTU-137	Ruminococcus albus 7 = DSM 20455 (taxid 697329)	NODE_4662_length_18158_cov_11.509264
CUMS	vOTU-137	Ruminococcus albus 7 = DSM 20455 (taxid 697329)	NODE_794494_length_328_cov_2.286853
CUMS	vOTU-1370	Clostridiales (taxid 186802)	NODE_176674_length_917_cov_2.877381
CUMS	vOTU-1370	Flavonifractor plautii (taxid 292800)	NODE_18060_length_4970_cov_20.906806
CUMS	vOTU-1370	Clostridiales bacterium CCNA10 (taxid 2109688)	NODE_194922_length_858_cov_2.774648
CUMS	vOTU-1370	Flavonifractor plautii (taxid 292800)	NODE_2289_length_34000_cov_7.791793
CUMS	vOTU-1370	Oscillibacter valericigenes Sjm18-20 (taxid 693746)	NODE_4548_length_18583_cov_6.887550
CUMS	vOTU-1370	Oscillospiraceae (taxid 216572)	NODE_607530_length_398_cov_14.345794
CUMS	vOTU-1370	Flintibacter sp. KGMB00164 (taxid 2610895)	NODE_720680_length_352_cov_32.778182
CUMS	vOTU-1370	Flavonifractor plautii (taxid 292800)	NODE_7284_length_11719_cov_12.195327
CUMS	vOTU-1370	Clostridiales bacterium CCNA10 (taxid 2109688)	NODE_752671_length_341_cov_35.397727
CUMS	vOTU-1370	Flavonifractor plautii (taxid 292800)	NODE_761790_length_338_cov_7.026820
CUMS	vOTU-1370	Flavonifractor plautii (taxid 292800)	NODE_7807_length_10948_cov_5.171097
CUMS	vOTU-1370	Ruminococcus albus 7 = DSM 20455 (taxid 697329)	NODE_85782_length_1505_cov_2.663165
[truncated: 6,716 more rows]
