# Supplementary material for: Antidepressants amitriptyline, fluoxetine, and traditional Chinese medicine Xiaoyaosan caused alterations in gut DNA virome composition and function in rats exposed chronic unpredictable mild stress
Source: Front Microbiol. 2023 Apr 14;14:1132403. doi: 10.3389/fmicb.2023.1132403 (PMC10140408; doi:10.3389/fmicb.2023.1132403)
Supplement: SUPPLEMENTARY TABLE S5 — Microbial hosts connected to viral sequences based on direct BLASTn matches in each group. [file Table_5.xlsx]

## Sheet: Sheet1
Supplementary Table S5. Microbial hosts connected to viral sequences based on direct BLASTn matches in each group
Group name	virus	host_anno	blastn
HC	vOTU-1	Acinetobacter calcoaceticus (taxid 471)	NODE_10168_length_8112_cov_3.988799
HC	vOTU-1	[Clostridium] saccharolyticum WM1 (taxid 610130)	NODE_11088_length_7441_cov_2.559343
HC	vOTU-1	Enterococcus (taxid 1350)	NODE_11159_length_7400_cov_4.195002
HC	vOTU-1	Streptococcus canis (taxid 1329)	NODE_113_length_194363_cov_31.906447
HC	vOTU-1	Ruminococcus sp. JE7A12 (taxid 2564099)	NODE_11762_length_7031_cov_4.682053
HC	vOTU-1	Ruminococcus sp. JE7A12 (taxid 2564099)	NODE_1214_length_58273_cov_43.827600
HC	vOTU-1	Firmicutes (taxid 1239)	NODE_12178_length_6804_cov_4.643823
HC	vOTU-1	Clostridiales (taxid 186802)	NODE_12366_length_6700_cov_2.460063
HC	vOTU-1	Gammaproteobacteria (taxid 1236)	NODE_12486_length_6647_cov_2.494521
HC	vOTU-1	Buchnera aphidicola (Schizaphis graminum) (taxid 98794)	NODE_13378_length_6220_cov_4.221553
HC	vOTU-1	unclassified (taxid 0)	NODE_13602_length_6121_cov_2.664792
HC	vOTU-1	unclassified (taxid 0)	NODE_14073_length_5922_cov_2.222583
HC	vOTU-1	Colwellia sp. Arc7-635 (taxid 2497879)	NODE_14786_length_5667_cov_4.209660
HC	vOTU-1	Bacteria (taxid 2)	NODE_14875_length_5635_cov_2.689277
HC	vOTU-1	Bacillus pseudomycoides (taxid 64104)	NODE_15036_length_5578_cov_4.446646
HC	vOTU-1	unclassified (taxid 0)	NODE_15893_length_5294_cov_2.297872
HC	vOTU-1	Proteobacteria (taxid 1224)	NODE_16429_length_5140_cov_2.714794
HC	vOTU-1	Faecalibacterium prausnitzii (taxid 853)	NODE_16610_length_5091_cov_2.249103
HC	vOTU-1	Peribacillus asahii (taxid 228899)	NODE_16830_length_5033_cov_2.617232
HC	vOTU-1	Staphylococcus vitulinus (taxid 71237)	NODE_17078_length_4971_cov_2.727830
HC	vOTU-1	unclassified (taxid 0)	NODE_18038_length_4740_cov_2.769033
HC	vOTU-1	unclassified (taxid 0)	NODE_18830_length_4569_cov_2.058549
HC	vOTU-1	Oceanobacillus sp. 160 (taxid 2052660)	NODE_19194_length_4496_cov_2.820321
HC	vOTU-1	Hungateiclostridium clariflavum DSM 19732 (taxid 720554)	NODE_19213_length_4492_cov_2.947678
HC	vOTU-1	unclassified (taxid 0)	NODE_19321_length_4468_cov_2.465953
HC	vOTU-1	Flavobacterium columnare (taxid 996)	NODE_19732_length_4386_cov_1.908563
HC	vOTU-1	Salinimonas lutimaris (taxid 914153)	NODE_19951_length_4344_cov_2.434732
HC	vOTU-1	Butyrivibrio hungatei (taxid 185008)	NODE_20506_length_4241_cov_3.132325
HC	vOTU-1	unclassified (taxid 0)	NODE_21275_length_4108_cov_3.753411
HC	vOTU-1	Bacteria (taxid 2)	NODE_22540_length_3913_cov_2.354536
HC	vOTU-1	Thermothielavioides terrestris NRRL 8126 (taxid 578455)	NODE_22567_length_3908_cov_2.475072
HC	vOTU-1	Lachnospiraceae (taxid 186803)	NODE_22597_length_3902_cov_4.203660
HC	vOTU-1	unclassified (taxid 0)	NODE_22679_length_3894_cov_2.375426
HC	vOTU-1	Lachnospiraceae bacterium Choco86 (taxid 2109690)	NODE_22782_length_3878_cov_2.741384
HC	vOTU-1	unclassified (taxid 0)	NODE_23376_length_3797_cov_2.679301
HC	vOTU-1	Firmicutes (taxid 1239)	NODE_23727_length_3753_cov_2.610718
HC	vOTU-1	unclassified (taxid 0)	NODE_24666_length_3633_cov_1.904387
HC	vOTU-1	Cetia pacifica (taxid 1424653)	NODE_24942_length_3600_cov_2.653704
HC	vOTU-1	unclassified (taxid 0)	NODE_24997_length_3594_cov_2.662496
HC	vOTU-1	Bacteria (taxid 2)	NODE_25116_length_3581_cov_3.016553
HC	vOTU-1	Bacteria (taxid 2)	NODE_25977_length_3485_cov_3.386150
HC	vOTU-1	Terrabacteria group (taxid 1783272)	NODE_26382_length_3441_cov_2.795482
HC	vOTU-1	unclassified (taxid 0)	NODE_26916_length_3386_cov_2.529767
HC	vOTU-1	Butyrivibrio proteoclasticus B316 (taxid 515622)	NODE_27_length_312468_cov_43.517595
HC	vOTU-1	unclassified (taxid 0)	NODE_27066_length_3371_cov_2.391014
HC	vOTU-1	Clostridium intestinale (taxid 36845)	NODE_27670_length_3305_cov_2.935564
HC	vOTU-1	Bacteria (taxid 2)	NODE_27675_length_3305_cov_2.209727
HC	vOTU-1	Ruminococcus albus 7 = DSM 20455 (taxid 697329)	NODE_2769_length_30060_cov_4.949538
HC	vOTU-1	Methanosarcina barkeri (taxid 2208)	NODE_28085_length_3265_cov_2.407152
HC	vOTU-1	Ruminococcus sp. JE7A12 (taxid 2564099)	NODE_28176_length_3256_cov_2.164832
HC	vOTU-1	cellular organisms (taxid 131567)	NODE_28266_length_3248_cov_2.356039
HC	vOTU-1	Blautia sp. N6H1-15 (taxid 1912897)	NODE_28311_length_3244_cov_1.759394
HC	vOTU-1	unclassified (taxid 0)	NODE_29195_length_3166_cov_2.324377
HC	vOTU-1	Butyrivibrio fibrisolvens (taxid 831)	NODE_29430_length_3147_cov_1.794463
HC	vOTU-1	Bacteroidetes (taxid 976)	NODE_29749_length_3122_cov_2.248604
HC	vOTU-1	Oceanospirillales (taxid 135619)	NODE_30338_length_3076_cov_1.758920
HC	vOTU-1	Clostridium saccharobutylicum (taxid 169679)	NODE_30509_length_3063_cov_2.306765
HC	vOTU-1	Clostridiales (taxid 186802)	NODE_30563_length_3058_cov_2.267360
HC	vOTU-1	Ruminococcus bicirculans (taxid 1160721)	NODE_3078_length_27176_cov_25.506513
HC	vOTU-1	Burkholderia sp. BDU6 (taxid 1385591)	NODE_31008_length_3025_cov_2.352103
HC	vOTU-1	unclassified (taxid 0)	NODE_31305_length_3000_cov_2.817311
HC	vOTU-1	Ruminococcus bicirculans (taxid 1160721)	NODE_31445_length_2990_cov_2.629591
HC	vOTU-1	unclassified (taxid 0)	NODE_31597_length_2979_cov_2.193315
HC	vOTU-1	unclassified (taxid 0)	NODE_31963_length_2951_cov_2.563674
HC	vOTU-1	unclassified (taxid 0)	NODE_32080_length_2943_cov_3.212142
HC	vOTU-1	Bacteria (taxid 2)	NODE_32774_length_2894_cov_2.051828
HC	vOTU-1	Roseburia hominis (taxid 301301)	NODE_33563_length_2842_cov_2.226763
HC	vOTU-1	unclassified (taxid 0)	NODE_33949_length_2815_cov_2.372535
HC	vOTU-1	Arcobacter lekithochrous (taxid 1904463)	NODE_34098_length_2806_cov_2.695493
HC	vOTU-1	Clostridiales (taxid 186802)	NODE_34170_length_2801_cov_2.776799
HC	vOTU-1	Clostridium chauvoei (taxid 46867)	NODE_35182_length_2739_cov_2.073253
HC	vOTU-1	Butyrivibrio hungatei (taxid 185008)	NODE_35359_length_2729_cov_2.319382
HC	vOTU-1	unclassified (taxid 0)	NODE_36118_length_2684_cov_2.200230
HC	vOTU-1	unclassified (taxid 0)	NODE_37086_length_2631_cov_3.043070
HC	vOTU-1	Staphylococcus hominis (taxid 1290)	NODE_3738_length_22489_cov_4.303855
HC	vOTU-1	Homo sapiens (taxid 9606)	NODE_37980_length_2587_cov_2.116733
HC	vOTU-1	Paenibacillus brasilensis (taxid 128574)	NODE_38481_length_2560_cov_2.573500
HC	vOTU-1	Bacteria (taxid 2)	NODE_38995_length_2533_cov_2.475977
HC	vOTU-1	Paenibacillus lutimineralis (taxid 2707005)	NODE_39358_length_2515_cov_2.426989
HC	vOTU-1	Metabacillus sp. KUDC1714 (taxid 2745198)	NODE_39385_length_2514_cov_2.013952
HC	vOTU-1	unclassified (taxid 0)	NODE_39551_length_2505_cov_2.466227
HC	vOTU-1	Clostridiales bacterium (taxid 1898207)	NODE_5787_length_14431_cov_2.644629
HC	vOTU-1	Halobacillus halophilus (taxid 1570)	NODE_5990_length_13876_cov_3.764113
HC	vOTU-1	Roseburia intestinalis L1-82 (taxid 536231)	NODE_8_length_422419_cov_40.548494
HC	vOTU-1	Bacteria (taxid 2)	NODE_9235_length_8937_cov_3.714108
HC	vOTU-1	Lachnoclostridium phytofermentans ISDg (taxid 357809)	NODE_9567_length_8607_cov_2.561079
HC	vOTU-10	Alistipes dispar (taxid 2585119)	NODE_10833_length_7615_cov_4.580393
HC	vOTU-10	Alistipes dispar (taxid 2585119)	NODE_13073_length_6366_cov_4.816823
HC	vOTU-10	Alistipes megaguti (taxid 2364787)	NODE_19529_length_4427_cov_4.189885
HC	vOTU-10	Alistipes shahii WAL 8301 (taxid 717959)	NODE_19995_length_4336_cov_3.877671
HC	vOTU-10	Alistipes onderdonkii subsp. vulgaris (taxid 2585117)	NODE_21870_length_4011_cov_4.317743
HC	vOTU-10	cellular organisms (taxid 131567)	NODE_23870_length_3732_cov_2.946375
HC	vOTU-10	Alistipes dispar (taxid 2585119)	NODE_2406_length_33793_cov_4.610511
HC	vOTU-10	Variovorax sp. PBL-E5 (taxid 434014)	NODE_27275_length_3346_cov_4.848883
HC	vOTU-10	Alistipes finegoldii DSM 17242 (taxid 679935)	NODE_2777_length_29950_cov_4.642286
HC	vOTU-10	Alistipes shahii WAL 8301 (taxid 717959)	NODE_2937_length_28328_cov_4.151287
HC	vOTU-10	Actinobacteria (taxid 1760)	NODE_31714_length_2969_cov_4.423237
HC	vOTU-10	Alistipes dispar (taxid 2585119)	NODE_3490_length_24095_cov_4.882546
HC	vOTU-10	Alistipes shahii WAL 8301 (taxid 717959)	NODE_36446_length_2665_cov_3.253478
HC	vOTU-10	Alistipes megaguti (taxid 2364787)	NODE_38176_length_2575_cov_4.554043
HC	vOTU-10	Alistipes dispar (taxid 2585119)	NODE_4045_length_20611_cov_4.606945
HC	vOTU-10	Alistipes dispar (taxid 2585119)	NODE_4101_length_20322_cov_4.622820
HC	vOTU-10	Alistipes dispar (taxid 2585119)	NODE_4491_length_18523_cov_4.334110
HC	vOTU-10	Alistipes dispar (taxid 2585119)	NODE_4696_length_17730_cov_5.080440
HC	vOTU-10	Bacteroides fragilis (taxid 817)	NODE_4812_length_17322_cov_86.814555
HC	vOTU-10	Alistipes megaguti (taxid 2364787)	NODE_4873_length_17148_cov_4.762638
HC	vOTU-10	Alistipes dispar (taxid 2585119)	NODE_5427_length_15468_cov_4.864336
HC	vOTU-10	Alistipes dispar (taxid 2585119)	NODE_5780_length_14443_cov_4.635946
HC	vOTU-10	Alistipes dispar (taxid 2585119)	NODE_5870_length_14163_cov_4.324294
HC	vOTU-10	Alistipes megaguti (taxid 2364787)	NODE_5895_length_14114_cov_4.628696
HC	vOTU-10	Alistipes shahii WAL 8301 (taxid 717959)	NODE_6551_length_12622_cov_4.640574
HC	vOTU-10	Alistipes dispar (taxid 2585119)	NODE_6720_length_12310_cov_4.849996
HC	vOTU-10	Alistipes dispar (taxid 2585119)	NODE_6749_length_12260_cov_4.863088
HC	vOTU-10	Alistipes dispar (taxid 2585119)	NODE_7019_length_11742_cov_4.911616
HC	vOTU-10	Alistipes dispar (taxid 2585119)	NODE_7722_length_10671_cov_4.832075
HC	vOTU-10	Alistipes dispar (taxid 2585119)	NODE_8529_length_9697_cov_4.508420
HC	vOTU-10	Alistipes dispar (taxid 2585119)	NODE_8559_length_9660_cov_4.821142
HC	vOTU-100	Blautia producta (taxid 33035)	NODE_1517_length_49683_cov_18.227472
HC	vOTU-100	[Clostridium] scindens ATCC 35704 (taxid 411468)	NODE_3269_length_25583_cov_10.692896
HC	vOTU-100	Lachnoclostridium sp. YL32 (taxid 1834196)	NODE_350_length_119446_cov_17.917575
HC	vOTU-100	[Ruminococcus] gnavus ATCC 29149 (taxid 411470)	NODE_4138_length_20132_cov_9.917477
HC	vOTU-100	Lachnospiraceae bacterium Choco86 (taxid 2109690)	NODE_677_length_83681_cov_9.423090
HC	vOTU-1001	Flavonifractor plautii (taxid 292800)	NODE_2848_length_29213_cov_6.159837
HC	vOTU-1002	Homo sapiens (taxid 9606)	NODE_2850_length_29207_cov_6.726399
HC	vOTU-1005	cellular organisms (taxid 131567)	NODE_2853_length_29176_cov_6.041513
HC	vOTU-1006	Dysosmobacter welbionis (taxid 2093857)	NODE_3655_length_22996_cov_16.896418
HC	vOTU-1006	Dysosmobacter welbionis (taxid 2093857)	NODE_6485_length_12733_cov_19.072219
HC	vOTU-1008	Bacteroides fragilis (taxid 817)	NODE_2855_length_29157_cov_6.725585
HC	vOTU-1009	root (taxid 1)	NODE_12685_length_6546_cov_3.526047
HC	vOTU-1009	unclassified (taxid 0)	NODE_19595_length_4413_cov_2.934732
HC	vOTU-1009	Lachnoclostridium sp. YL32 (taxid 1834196)	NODE_19737_length_4385_cov_3.054085
HC	vOTU-1009	Enterocloster bolteae (taxid 208479)	NODE_33996_length_2812_cov_2.123583
HC	vOTU-101	Anaerobutyricum hallii (taxid 39488)	NODE_1368_length_53313_cov_6.252179
HC	vOTU-101	Lachnospiraceae bacterium GAM79 (taxid 2109691)	NODE_1405_length_52116_cov_12.518688
HC	vOTU-101	Lachnoclostridium phocaeense (taxid 1871021)	NODE_16144_length_5220_cov_3.706980
HC	vOTU-101	Roseburia hominis (taxid 301301)	NODE_2604_length_31704_cov_14.321592
HC	vOTU-101	Roseburia hominis (taxid 301301)	NODE_299_length_127973_cov_13.255630
HC	vOTU-101	Lachnospiraceae bacterium GAM79 (taxid 2109691)	NODE_3875_length_21670_cov_9.853378
HC	vOTU-101	Roseburia hominis (taxid 301301)	NODE_83_length_212583_cov_31.102764
HC	vOTU-1015	Clostridioides difficile (taxid 1496)	NODE_14180_length_5888_cov_9.065221
HC	vOTU-1015	Aminipila sp. JN-18 (taxid 2507160)	NODE_2872_length_28961_cov_8.036214
HC	vOTU-1017	Bacteria (taxid 2)	NODE_13911_length_5985_cov_16.772681
HC	vOTU-1017	Oscillibacter sp. PEA192 (taxid 2109687)	NODE_1884_length_41732_cov_15.480615
HC	vOTU-1017	Streptomyces (taxid 1883)	NODE_1927_length_41064_cov_16.699710
HC	vOTU-1017	Actinobacteria (taxid 1760)	NODE_21654_length_4047_cov_5.887154
HC	vOTU-1017	Faecalibacterium prausnitzii (taxid 853)	NODE_2411_length_33751_cov_15.846825
HC	vOTU-1017	Anaerocolumna cellulosilytica (taxid 433286)	NODE_4831_length_17274_cov_18.599291
HC	vOTU-1018	Oscillibacter sp. NSJ-62 (taxid 2763056)	NODE_843_length_73379_cov_49.554596
HC	vOTU-102	Proteobacteria (taxid 1224)	NODE_13908_length_5988_cov_7.381154
HC	vOTU-102	Oscillibacter sp. PEA192 (taxid 2109687)	NODE_17432_length_4888_cov_8.625650
HC	vOTU-102	Oscillibacter sp. NSJ-62 (taxid 2763056)	NODE_18708_length_4593_cov_8.336581
HC	vOTU-102	Oscillibacter sp. NSJ-62 (taxid 2763056)	NODE_19836_length_4365_cov_18.899720
HC	vOTU-102	Flavonifractor plautii (taxid 292800)	NODE_2333_length_34920_cov_6.504520
HC	vOTU-102	Clostridiales (taxid 186802)	NODE_30483_length_3064_cov_11.378306
HC	vOTU-102	Bacteria (taxid 2)	NODE_31642_length_2975_cov_4.507591
HC	vOTU-102	Ruthenibacterium lactatiformans (taxid 1550024)	NODE_3182_length_26245_cov_19.105243
HC	vOTU-102	Flavonifractor plautii (taxid 292800)	NODE_3453_length_24346_cov_16.101281
HC	vOTU-102	Flavonifractor plautii (taxid 292800)	NODE_3511_length_23996_cov_6.473473
HC	vOTU-102	Flavonifractor plautii (taxid 292800)	NODE_5954_length_13976_cov_9.016692
HC	vOTU-1020	Clostridiales bacterium CCNA10 (taxid 2109688)	NODE_14949_length_5609_cov_15.114967
HC	vOTU-1020	Clostridiales bacterium CCNA10 (taxid 2109688)	NODE_16166_length_5213_cov_19.403621
HC	vOTU-1020	Clostridiales bacterium CCNA10 (taxid 2109688)	NODE_17717_length_4821_cov_4.825042
HC	vOTU-1020	Clostridiales bacterium CCNA10 (taxid 2109688)	NODE_21777_length_4026_cov_5.880983
HC	vOTU-1020	Clostridiales bacterium CCNA10 (taxid 2109688)	NODE_9712_length_8483_cov_9.118487
HC	vOTU-1022	Enterocloster bolteae (taxid 208479)	NODE_13955_length_5968_cov_5.364624
HC	vOTU-1022	unclassified (taxid 0)	NODE_31537_length_2983_cov_5.154164
HC	vOTU-1024	Lachnospiraceae bacterium GAM79 (taxid 2109691)	NODE_274_length_133486_cov_7.880900
HC	vOTU-1025	[Eubacterium] eligens ATCC 27750 (taxid 515620)	NODE_3278_length_25540_cov_5.103091
HC	vOTU-103	unclassified (taxid 0)	NODE_29535_length_3138_cov_2.067952
HC	vOTU-1030	Alistipes shahii WAL 8301 (taxid 717959)	NODE_11306_length_7301_cov_70.441584
HC	vOTU-1030	unclassified (taxid 0)	NODE_12527_length_6625_cov_54.516646
HC	vOTU-1030	Actinobacteria (taxid 1760)	NODE_6513_length_12685_cov_66.947970
HC	vOTU-1032	Peptostreptococcaceae bacterium oral taxon 929 (taxid 2081703)	NODE_14089_length_5916_cov_4.702860
HC	vOTU-1032	unclassified Caproiciproducens (taxid 2643836)	NODE_23801_length_3743_cov_4.383252
HC	vOTU-1032	Butyrivibrio proteoclasticus B316 (taxid 515622)	NODE_27_length_312468_cov_43.517595
HC	vOTU-1032	unclassified Calothrix (taxid 2619626)	NODE_7304_length_11273_cov_4.136031
HC	vOTU-1033	Flavonifractor plautii (taxid 292800)	NODE_7479_length_11018_cov_6.146148
HC	vOTU-1036	Blautia producta (taxid 33035)	NODE_665_length_84953_cov_9.539893
HC	vOTU-1039	Desulfitobacterium dehalogenans ATCC 51507 (taxid 756499)	NODE_17118_length_4961_cov_5.009419
HC	vOTU-1039	Aminipila butyrica (taxid 433296)	NODE_3540_length_23821_cov_12.654060
HC	vOTU-1039	Tenacibaculum mesophilum (taxid 104268)	NODE_8478_length_9738_cov_4.942760
HC	vOTU-104	unclassified Duncaniella (taxid 2649562)	NODE_15584_length_5393_cov_2.309443
HC	vOTU-104	Duncaniella dubosii (taxid 2518971)	NODE_21059_length_4144_cov_2.734202
HC	vOTU-104	Phocaeicola salanitronis DSM 18170 (taxid 667015)	NODE_22938_length_3856_cov_2.998677
HC	vOTU-104	Duncaniella dubosii (taxid 2518971)	NODE_22993_length_3847_cov_2.110080
HC	vOTU-104	unclassified Duncaniella (taxid 2649562)	NODE_23678_length_3759_cov_2.657795
HC	vOTU-104	[Clostridium] ultunense Esp (taxid 1288971)	NODE_24826_length_3613_cov_2.631222
HC	vOTU-104	unclassified Duncaniella (taxid 2649562)	NODE_26681_length_3408_cov_2.126689
HC	vOTU-104	Phocaeicola dorei (taxid 357276)	NODE_28162_length_3257_cov_2.789937
HC	vOTU-104	unclassified (taxid 0)	NODE_29586_length_3133_cov_3.529777
HC	vOTU-104	unclassified Duncaniella (taxid 2649562)	NODE_32769_length_2894_cov_2.721335
HC	vOTU-104	Bacteroides zoogleoformans (taxid 28119)	NODE_32876_length_2887_cov_3.166904
HC	vOTU-104	unclassified (taxid 0)	NODE_35002_length_2750_cov_2.806958
HC	vOTU-104	Prevotella intermedia (taxid 28131)	NODE_35785_length_2702_cov_2.179810
HC	vOTU-104	Bacteroides thetaiotaomicron (taxid 818)	NODE_4246_length_19607_cov_35.588223
HC	vOTU-1045	unclassified (taxid 0)	NODE_11153_length_7401_cov_11.798607
HC	vOTU-1045	unclassified (taxid 0)	NODE_21098_length_4136_cov_13.932496
HC	vOTU-1045	unclassified (taxid 0)	NODE_33981_length_2812_cov_7.012797
HC	vOTU-1047	unclassified (taxid 0)	NODE_5425_length_15473_cov_8.229800
HC	vOTU-1047	Clostridiales (taxid 186802)	NODE_7094_length_11634_cov_6.484555
HC	vOTU-105	Proteobacteria (taxid 1224)	NODE_20415_length_4256_cov_4.578847
HC	vOTU-1050	Duncaniella dubosii (taxid 2518971)	NODE_2962_length_28085_cov_12.172736
HC	vOTU-1051	Bacteroides caecimuris (taxid 1796613)	NODE_954_length_67448_cov_7.756631
HC	vOTU-1053	Faecalibacterium prausnitzii (taxid 853)	NODE_1737_length_44778_cov_18.070849
HC	vOTU-1057	unclassified (taxid 0)	NODE_14801_length_5662_cov_2.910295
HC	vOTU-1058	Pseudomonas putida (taxid 303)	NODE_13469_length_6179_cov_5.659128
HC	vOTU-1062	Lachnoclostridium phocaeense (taxid 1871021)	NODE_3857_length_21735_cov_11.893850
HC	vOTU-1062	Lachnospiraceae bacterium GAM79 (taxid 2109691)	NODE_469_length_102877_cov_27.561926
HC	vOTU-1063	Oscillibacter sp. PEA192 (taxid 2109687)	NODE_2991_length_27815_cov_6.376920
HC	vOTU-1064	unclassified (taxid 0)	NODE_38674_length_2550_cov_1.965629
HC	vOTU-1067	Lactobacillus murinus (taxid 1622)	NODE_11973_length_6917_cov_83.368275
HC	vOTU-1067	Lactobacillus murinus (taxid 1622)	NODE_1237_length_57370_cov_97.607613
HC	vOTU-1067	Lactobacillus murinus (taxid 1622)	NODE_22279_length_3950_cov_33.817196
HC	vOTU-1067	Lactobacillus murinus (taxid 1622)	NODE_30565_length_3057_cov_99.896644
HC	vOTU-1067	Lactobacillus murinus (taxid 1622)	NODE_7821_length_10535_cov_59.661408
HC	vOTU-1068	Flavonifractor plautii (taxid 292800)	NODE_10455_length_7899_cov_14.606622
HC	vOTU-1068	Flintibacter sp. KGMB00164 (taxid 2610895)	NODE_14938_length_5613_cov_4.682623
HC	vOTU-1068	Clostridiales bacterium CCNA10 (taxid 2109688)	NODE_18555_length_4624_cov_3.932483
HC	vOTU-1068	Clostridiales bacterium CCNA10 (taxid 2109688)	NODE_2182_length_36975_cov_13.392813
HC	vOTU-1069	unclassified (taxid 0)	NODE_26559_length_3419_cov_12.785458
HC	vOTU-1069	Streptomyces (taxid 1883)	NODE_29722_length_3123_cov_12.679908
HC	vOTU-107	Lachnoclostridium phocaeense (taxid 1871021)	NODE_1047_length_63747_cov_13.613523
HC	vOTU-107	Roseburia hominis (taxid 301301)	NODE_1892_length_41583_cov_6.343637
HC	vOTU-107	[Clostridium] scindens (taxid 29347)	NODE_20002_length_4335_cov_7.435885
HC	vOTU-107	Lachnospiraceae bacterium GAM79 (taxid 2109691)	NODE_327_length_123889_cov_29.800625
HC	vOTU-107	Blautia producta (taxid 33035)	NODE_440_length_106697_cov_11.008254
HC	vOTU-107	Lachnospiraceae bacterium GAM79 (taxid 2109691)	NODE_469_length_102877_cov_27.561926
HC	vOTU-107	[Ruminococcus] gnavus ATCC 29149 (taxid 411470)	NODE_5580_length_15023_cov_10.976984
HC	vOTU-107	[Clostridium] scindens (taxid 29347)	NODE_5828_length_14276_cov_6.433340
HC	vOTU-107	Roseburia hominis (taxid 301301)	NODE_9404_length_8777_cov_5.612069
HC	vOTU-1070	Intestinimonas butyriciproducens (taxid 1297617)	NODE_22837_length_3870_cov_4.866596
HC	vOTU-1070	cellular organisms (taxid 131567)	NODE_33744_length_2829_cov_3.105741
HC	vOTU-1072	Actinobacteria (taxid 1760)	NODE_29345_length_3154_cov_5.515112
HC	vOTU-1072	Halobacteria (taxid 183963)	NODE_8676_length_9516_cov_3.971501
HC	vOTU-1074	unclassified Duncaniella (taxid 2649562)	NODE_586_length_92928_cov_12.470345
HC	vOTU-1078	unclassified (taxid 0)	NODE_10848_length_7604_cov_11.265046
HC	vOTU-1078	unclassified (taxid 0)	NODE_11046_length_7470_cov_26.645070
HC	vOTU-1078	Bacteria (taxid 2)	NODE_12966_length_6415_cov_22.952509
HC	vOTU-1078	unclassified (taxid 0)	NODE_31565_length_2980_cov_5.107131
HC	vOTU-1078	unclassified (taxid 0)	NODE_33052_length_2876_cov_5.857092
HC	vOTU-1078	Clostridiales bacterium CCNA10 (taxid 2109688)	NODE_3553_length_23720_cov_23.219515
HC	vOTU-1078	Bacteria (taxid 2)	NODE_8997_length_9161_cov_5.218186
HC	vOTU-1079	Bifidobacterium adolescentis (taxid 1680)	NODE_3031_length_27489_cov_9.362578
HC	vOTU-108	Libanicoccus massiliensis (taxid 1871022)	NODE_1680_length_45782_cov_6.004310
HC	vOTU-108	Bacteria (taxid 2)	NODE_24932_length_3600_cov_6.506387
HC	vOTU-108	Oscillibacter (taxid 459786)	NODE_4759_length_17523_cov_6.695002
HC	vOTU-108	Caproiciproducens sp. 7D4C2 (taxid 2721621)	NODE_5730_length_14604_cov_6.016521
HC	vOTU-108	Streptomyces leeuwenhoekii (taxid 1437453)	NODE_5908_length_14083_cov_5.757532
HC	vOTU-108	Rivularia sp. PCC 7116 (taxid 373994)	NODE_6403_length_12886_cov_6.661488
HC	vOTU-108	Actinobacteria (taxid 1760)	NODE_7113_length_11603_cov_4.821100
HC	vOTU-1080	Enterocloster clostridioformis (taxid 1531)	NODE_3038_length_27460_cov_13.516780
HC	vOTU-1087	Terrabacteria group (taxid 1783272)	NODE_2140_length_37660_cov_27.100444
HC	vOTU-1087	unclassified (taxid 0)	NODE_22858_length_3867_cov_3.890237
HC	vOTU-1087	unclassified (taxid 0)	NODE_29910_length_3110_cov_2.593472
HC	vOTU-1089	Homo sapiens (taxid 9606)	NODE_34363_length_2788_cov_4.717079
HC	vOTU-109	Lachnoclostridium phocaeense (taxid 1871021)	NODE_1047_length_63747_cov_13.613523
HC	vOTU-109	Lachnospiraceae bacterium GAM79 (taxid 2109691)	NODE_327_length_123889_cov_29.800625
HC	vOTU-109	[Ruminococcus] gnavus ATCC 29149 (taxid 411470)	NODE_5580_length_15023_cov_10.976984
HC	vOTU-109	Blautia producta (taxid 33035)	NODE_57_length_248778_cov_42.699563
HC	vOTU-109	Roseburia hominis (taxid 301301)	NODE_9404_length_8777_cov_5.612069
HC	vOTU-1090	Bacteria (taxid 2)	NODE_3074_length_27221_cov_14.156314
HC	vOTU-1090	Bacillus safensis (taxid 561879)	NODE_3578_length_23486_cov_8.851553
HC	vOTU-1091	Oscillibacter sp. NSJ-62 (taxid 2763056)	NODE_12708_length_6534_cov_3.361778
HC	vOTU-1091	Oscillibacter sp. NSJ-62 (taxid 2763056)	NODE_13389_length_6215_cov_3.968719
HC	vOTU-1091	Oscillibacter sp. NSJ-62 (taxid 2763056)	NODE_13481_length_6176_cov_3.869323
HC	vOTU-1091	Flavonifractor plautii (taxid 292800)	NODE_30160_length_3089_cov_4.412683
HC	vOTU-1091	Oscillibacter valericigenes Sjm18-20 (taxid 693746)	NODE_31215_length_3008_cov_3.219720
HC	vOTU-1092	Ruminococcus bicirculans (taxid 1160721)	NODE_2403_length_33865_cov_24.069611
HC	vOTU-1092	Murdochiella vaginalis (taxid 1852373)	NODE_3095_length_27019_cov_18.864190
HC	vOTU-11	Clostridium saccharobutylicum (taxid 169679)	NODE_9336_length_8841_cov_4.039594
HC	vOTU-110	Lachnospiraceae bacterium GAM79 (taxid 2109691)	NODE_1657_length_46303_cov_6.529161
HC	vOTU-110	Blautia producta (taxid 33035)	NODE_2129_length_37834_cov_6.412533
HC	vOTU-110	unclassified (taxid 0)	NODE_3089_length_27065_cov_6.584667
HC	vOTU-110	Massilistercora timonensis (taxid 2086584)	NODE_4333_length_19227_cov_7.282768
HC	vOTU-110	[Clostridium] hylemonae DSM 15053 (taxid 553973)	NODE_6853_length_12069_cov_6.887759
HC	vOTU-110	Lachnospiraceae bacterium KM106-2 (taxid 2093742)	NODE_69_length_228718_cov_7.431720
HC	vOTU-1106	Lachnospiraceae bacterium GAM79 (taxid 2109691)	NODE_3134_length_26659_cov_5.595215
HC	vOTU-111	Lachnospiraceae bacterium GAM79 (taxid 2109691)	NODE_333_length_122018_cov_9.670718
HC	vOTU-111	Lachnospiraceae bacterium GAM79 (taxid 2109691)	NODE_751_length_79319_cov_6.623722
HC	vOTU-1112	Bacteria (taxid 2)	NODE_3151_length_26535_cov_7.221105
HC	vOTU-1113	Bacteroides helcogenes P 36-108 (taxid 693979)	NODE_718_length_81317_cov_14.442184
HC	vOTU-1114	Bacteria (taxid 2)	NODE_8301_length_9929_cov_2.757816
HC	vOTU-1114	Intestinimonas butyriciproducens (taxid 1297617)	NODE_9278_length_8903_cov_3.027079
HC	vOTU-1114	unclassified (taxid 0)	NODE_9918_length_8313_cov_4.129553
HC	vOTU-1115	Homo sapiens (taxid 9606)	NODE_17184_length_4947_cov_2.487064
HC	vOTU-1115	Bacillus lentus (taxid 1467)	NODE_17750_length_4812_cov_4.299894
HC	vOTU-1118	Muribaculaceae bacterium DSM 108610 (taxid 2652307)	NODE_17504_length_4871_cov_239.499374
HC	vOTU-1118	Muribaculaceae bacterium DSM 108610 (taxid 2652307)	NODE_4898_length_17081_cov_180.725535
HC	vOTU-1119	Lachnospiraceae bacterium GAM79 (taxid 2109691)	NODE_974_length_66575_cov_18.754128
HC	vOTU-112	Flavonifractor plautii (taxid 292800)	NODE_1571_length_48352_cov_6.498602
HC	vOTU-112	Clostridiales (taxid 186802)	NODE_17218_length_4937_cov_6.677366
HC	vOTU-112	Flintibacter sp. KGMB00164 (taxid 2610895)	NODE_1734_length_44799_cov_7.286682
HC	vOTU-112	Faecalibacterium prausnitzii (taxid 853)	NODE_17435_length_4887_cov_6.468399
HC	vOTU-112	Flavonifractor plautii (taxid 292800)	NODE_1810_length_43112_cov_7.008319
HC	vOTU-112	Oscillibacter valericigenes Sjm18-20 (taxid 693746)	NODE_5131_length_16280_cov_6.181263
HC	vOTU-112	Clostridiales bacterium CCNA10 (taxid 2109688)	NODE_6850_length_12070_cov_6.354790
HC	vOTU-1120	Phocaeicola salanitronis DSM 18170 (taxid 667015)	NODE_3603_length_23259_cov_11.279959
HC	vOTU-1120	Phocaeicola salanitronis DSM 18170 (taxid 667015)	NODE_38375_length_2565_cov_12.626206
HC	vOTU-1124	Clostridium beijerinckii (taxid 1520)	NODE_7756_length_10628_cov_3.977822
HC	vOTU-1127	Bacteria (taxid 2)	NODE_1299_length_55486_cov_65.611940
HC	vOTU-1128	Rhizobiales (taxid 356)	NODE_9246_length_8931_cov_3.004518
HC	vOTU-1128	unclassified (taxid 0)	NODE_9817_length_8397_cov_3.637981
HC	vOTU-113	Blautia producta (taxid 33035)	NODE_2447_length_33278_cov_17.435077
HC	vOTU-113	[Clostridium] sphenoides JCM 1415 (taxid 1297793)	NODE_5647_length_14841_cov_16.776619
HC	vOTU-1130	Pasteurella multocida (taxid 747)	NODE_2308_length_35383_cov_9.823543
HC	vOTU-1130	Moraxellaceae bacterium HYN0046 (taxid 2283318)	NODE_3324_length_25146_cov_10.304799
HC	vOTU-1133	Acholeplasma axanthum (taxid 29552)	NODE_27376_length_3337_cov_3.066871
HC	vOTU-1133	Mogibacterium diversum (taxid 114527)	NODE_5503_length_15239_cov_3.707426
HC	vOTU-1137	[Clostridium] scindens ATCC 35704 (taxid 411468)	NODE_13031_length_6385_cov_18.377140
HC	vOTU-1137	Blautia sp. SC05B48 (taxid 2479767)	NODE_136_length_183815_cov_75.569365
HC	vOTU-1137	Negativicutes (taxid 909932)	NODE_18191_length_4702_cov_31.873514
HC	vOTU-1137	Trueperella pyogenes (taxid 1661)	NODE_20555_length_4232_cov_125.181227
HC	vOTU-1137	Clostridiales (taxid 186802)	NODE_21114_length_4133_cov_37.535996
HC	vOTU-1137	[Bacillus] selenitireducens MLS10 (taxid 439292)	NODE_26387_length_3440_cov_91.704728
HC	vOTU-1137	Blautia (taxid 572511)	NODE_31628_length_2976_cov_17.806140
HC	vOTU-1137	cellular organisms (taxid 131567)	NODE_33442_length_2849_cov_51.555916
HC	vOTU-1137	Terrabacteria group (taxid 1783272)	NODE_36369_length_2669_cov_67.733796
HC	vOTU-1137	Blautia (taxid 572511)	NODE_4250_length_19590_cov_88.643776
HC	vOTU-1137	Blautia producta (taxid 33035)	NODE_9016_length_9143_cov_32.213655
HC	vOTU-1137	Trueperella pyogenes (taxid 1661)	NODE_9982_length_8266_cov_29.986445
HC	vOTU-1138	Flavonifractor plautii (taxid 292800)	NODE_3223_length_25906_cov_5.781331
HC	vOTU-1139	Bacteroides dorei CL03T12C01 (taxid 997877)	NODE_528_length_97183_cov_14.639157
HC	vOTU-114	Phocaeicola dorei (taxid 357276)	NODE_27168_length_3358_cov_20.223407
HC	vOTU-114	Phocaeicola dorei (taxid 357276)	NODE_4217_length_19746_cov_36.376786
HC	vOTU-114	Phocaeicola vulgatus (taxid 821)	NODE_838_length_73618_cov_13.542949
HC	vOTU-114	Phocaeicola dorei (taxid 357276)	NODE_864_length_71802_cov_30.780871
HC	vOTU-1142	unclassified (taxid 0)	NODE_16996_length_4989_cov_3.215187
HC	vOTU-1143	unclassified Streptomyces (taxid 2593676)	NODE_3232_length_25840_cov_5.425727
HC	vOTU-1145	Bifidobacterium scardovii JCM 12489 = DSM 13734 (taxid 1150461)	NODE_1117_length_60907_cov_16.389479
HC	vOTU-1145	Oscillibacter sp. NSJ-62 (taxid 2763056)	NODE_5484_length_15290_cov_5.519621
HC	vOTU-1149	Lachnoclostridium phocaeense (taxid 1871021)	NODE_11179_length_7388_cov_6.083436
HC	vOTU-1149	Blautia sp. N6H1-15 (taxid 1912897)	NODE_4593_length_18155_cov_6.160859
HC	vOTU-1150	unclassified (taxid 0)	NODE_14363_length_5827_cov_4.219652
HC	vOTU-1150	unclassified (taxid 0)	NODE_25962_length_3487_cov_1.686804
HC	vOTU-1151	cellular organisms (taxid 131567)	NODE_3258_length_25660_cov_5.553923
HC	vOTU-1154	Proteobacteria (taxid 1224)	NODE_20415_length_4256_cov_4.578847
HC	vOTU-1154	unclassified (taxid 0)	NODE_25830_length_3501_cov_5.557827
HC	vOTU-1157	Streptococcus agalactiae (taxid 1311)	NODE_52_length_263338_cov_17.692321
HC	vOTU-1159	[Eubacterium] eligens ATCC 27750 (taxid 515620)	NODE_3278_length_25540_cov_5.103091
HC	vOTU-116	unclassified (taxid 0)	NODE_19358_length_4460_cov_3.650924
HC	vOTU-116	Halobacteroides halobius DSM 5150 (taxid 748449)	NODE_2259_length_35916_cov_6.122046
HC	vOTU-116	Flavobacterium sp. xlx-214 (taxid 2654325)	NODE_3001_length_27720_cov_6.759143
HC	vOTU-116	Clostridiales (taxid 186802)	NODE_3836_length_21853_cov_6.086931
HC	vOTU-116	Clostridiales (taxid 186802)	NODE_39594_length_2503_cov_5.277824
HC	vOTU-116	[Clostridium] sphenoides JCM 1415 (taxid 1297793)	NODE_4059_length_20537_cov_6.045797
HC	vOTU-1160	Roseburia intestinalis L1-82 (taxid 536231)	NODE_312_length_126363_cov_11.796660
HC	vOTU-1160	Cellulosilyticum lentocellum DSM 5427 (taxid 642492)	NODE_3281_length_25536_cov_8.133548
HC	vOTU-1160	Bacteria (taxid 2)	NODE_3662_length_22964_cov_21.266439
HC	vOTU-1172	Bacteroides ovatus (taxid 28116)	NODE_13903_length_5990_cov_5.174192
HC	vOTU-1172	Bacteroides ovatus (taxid 28116)	NODE_19010_length_4527_cov_5.342247
HC	vOTU-1174	Blautia producta (taxid 33035)	NODE_1691_length_45565_cov_18.152524
HC	vOTU-1175	Alistipes shahii WAL 8301 (taxid 717959)	NODE_11306_length_7301_cov_70.441584
HC	vOTU-1175	unclassified (taxid 0)	NODE_12527_length_6625_cov_54.516646
HC	vOTU-1175	Alistipes shahii WAL 8301 (taxid 717959)	NODE_6346_length_13046_cov_132.832061
HC	vOTU-1177	Sphingobacterium sp. dk4302 (taxid 2662364)	NODE_13769_length_6045_cov_10.576408
HC	vOTU-1177	unclassified (taxid 0)	NODE_39197_length_2522_cov_71.123517
HC	vOTU-1177	Muribaculum sp. TLL-A4 (taxid 2530390)	NODE_5372_length_15603_cov_10.165400
HC	vOTU-1177	Alistipes shahii WAL 8301 (taxid 717959)	NODE_6346_length_13046_cov_132.832061
HC	vOTU-1179	unclassified Chitinophaga (taxid 2619133)	NODE_16255_length_5187_cov_4.451272
HC	vOTU-1179	Dysosmobacter welbionis (taxid 2093857)	NODE_4102_length_20307_cov_5.278300
HC	vOTU-118	Enterocloster bolteae (taxid 208479)	NODE_383_length_114281_cov_12.454511
HC	vOTU-1180	Moraxellaceae bacterium HYN0046 (taxid 2283318)	NODE_3324_length_25146_cov_10.304799
HC	vOTU-1182	Dehalococcoides mccartyi 195 (taxid 243164)	NODE_22857_length_3867_cov_4.643536
HC	vOTU-1182	Clostridiales (taxid 186802)	NODE_23934_length_3723_cov_4.378497
HC	vOTU-1182	Actinobacteria (taxid 1760)	NODE_29345_length_3154_cov_5.515112
HC	vOTU-1182	Blautia (taxid 572511)	NODE_29808_length_3117_cov_7.443092
HC	vOTU-1182	unclassified (taxid 0)	NODE_35835_length_2699_cov_4.951564
HC	vOTU-1185	Streptomyces katrae (taxid 68223)	NODE_14830_length_5649_cov_8.798636
HC	vOTU-1185	unclassified (taxid 0)	NODE_17617_length_4845_cov_7.204279
HC	vOTU-1185	unclassified (taxid 0)	NODE_30597_length_3055_cov_5.738079
HC	vOTU-1185	Nocardia brasiliensis (taxid 37326)	NODE_35466_length_2721_cov_4.181165
HC	vOTU-1188	Roseburia intestinalis L1-82 (taxid 536231)	NODE_312_length_126363_cov_11.796660
HC	vOTU-1191	Gramella sp. MAR_2010_147 (taxid 1250205)	NODE_37322_length_2619_cov_2.464595
HC	vOTU-1193	Massilistercora timonensis (taxid 2086584)	NODE_3937_length_21304_cov_22.571206
HC	vOTU-1197	Prevotella intermedia (taxid 28131)	NODE_11002_length_7499_cov_6.827001
HC	vOTU-1197	Capnocytophaga (taxid 1016)	NODE_26545_length_3421_cov_5.895634
HC	vOTU-1197	Phocaeicola dorei (taxid 357276)	NODE_5963_length_13948_cov_6.916084
HC	vOTU-1198	Lachnoclostridium phocaeense (taxid 1871021)	NODE_15653_length_5368_cov_2.668116
HC	vOTU-1199	Lachnoclostridium phocaeense (taxid 1871021)	NODE_38935_length_2536_cov_2.904839
HC	vOTU-1199	Lachnoclostridium phocaeense (taxid 1871021)	NODE_5528_length_15172_cov_13.436635
HC	vOTU-12	unclassified Duncaniella (taxid 2649562)	NODE_16_length_337334_cov_8.591659
HC	vOTU-120	Ruminococcus bicirculans (taxid 1160721)	NODE_100_length_200766_cov_19.489723
HC	vOTU-120	Ruminococcus albus 7 = DSM 20455 (taxid 697329)	NODE_1166_length_59603_cov_21.299852
HC	vOTU-120	Gammaproteobacteria (taxid 1236)	NODE_400_length_111815_cov_15.398137
HC	vOTU-1202	Clostridiales bacterium CCNA10 (taxid 2109688)	NODE_3553_length_23720_cov_23.219515
HC	vOTU-1202	Actinobacteria (taxid 1760)	NODE_7023_length_11738_cov_4.265586
HC	vOTU-1207	cellular organisms (taxid 131567)	NODE_15027_length_5581_cov_3.254542
HC	vOTU-1207	unclassified (taxid 0)	NODE_24703_length_3627_cov_4.132958
HC	vOTU-121	Flavobacterium pallidum (taxid 2172098)	NODE_13160_length_6323_cov_4.625520
HC	vOTU-121	Proteobacteria (taxid 1224)	NODE_20415_length_4256_cov_4.578847
HC	vOTU-121	unclassified (taxid 0)	NODE_24382_length_3669_cov_3.482739
HC	vOTU-1210	Xenorhabdus bovienii (taxid 40576)	NODE_1707_length_45341_cov_17.256628
HC	vOTU-1213	Muribaculum sp. TLL-A4 (taxid 2530390)	NODE_3402_length_24656_cov_5.349892
HC	vOTU-1214	Bacteria (taxid 2)	NODE_4261_length_19547_cov_3.734155
HC	vOTU-1215	Bacteria (taxid 2)	NODE_8390_length_9819_cov_8.401458
HC	vOTU-1215	Fusobacterium hwasookii (taxid 1583098)	NODE_9202_length_8959_cov_6.940554
HC	vOTU-1216	Allochromatium vinosum DSM 180 (taxid 572477)	NODE_33963_length_2813_cov_5.927632
HC	vOTU-1216	cellular organisms (taxid 131567)	NODE_3889_length_21619_cov_6.646133
HC	vOTU-1217	unclassified (taxid 0)	NODE_33975_length_2813_cov_3.498173
HC	vOTU-1217	Plasmodium malariae (taxid 5858)	NODE_4339_length_19204_cov_4.549119
HC	vOTU-1222	Lachnospiraceae bacterium GAM79 (taxid 2109691)	NODE_1059_length_63433_cov_11.094119
HC	vOTU-1222	[Clostridium] scindens ATCC 35704 (taxid 411468)	NODE_5996_length_13864_cov_9.813085
HC	vOTU-1226	Bacteria (taxid 2)	NODE_4947_length_16907_cov_13.176233
HC	vOTU-1230	cellular organisms (taxid 131567)	NODE_3499_length_24052_cov_19.431366
HC	vOTU-1231	unclassified Duncaniella (taxid 2649562)	NODE_13_length_360560_cov_73.643270
HC	vOTU-1231	unclassified Duncaniella (taxid 2649562)	NODE_16816_length_5035_cov_18.785397
HC	vOTU-1231	Duncaniella sp. C9 (taxid 2530392)	NODE_17313_length_4917_cov_63.747314
HC	vOTU-1231	unclassified Duncaniella (taxid 2649562)	NODE_18263_length_4683_cov_30.377117
HC	vOTU-1231	unclassified Duncaniella (taxid 2649562)	NODE_18649_length_4607_cov_19.921634
HC	vOTU-1231	unclassified Duncaniella (taxid 2649562)	NODE_3097_length_27010_cov_32.926150
HC	vOTU-1232	unclassified Streptomyces (taxid 2593676)	NODE_3486_length_24114_cov_7.197487
HC	vOTU-1234	unclassified (taxid 0)	NODE_23863_length_3734_cov_2.264151
HC	vOTU-1234	unclassified (taxid 0)	NODE_24974_length_3596_cov_2.403524
HC	vOTU-1238	Martelella mediterranea DSM 17316 (taxid 1122214)	NODE_12724_length_6525_cov_17.079560
HC	vOTU-1238	Bacteria (taxid 2)	NODE_3478_length_24196_cov_10.062150
HC	vOTU-1239	Flavonifractor plautii (taxid 292800)	NODE_3502_length_24034_cov_6.104729
HC	vOTU-124	Flavonifractor plautii (taxid 292800)	NODE_11099_length_7431_cov_7.474708
HC	vOTU-124	Oscillibacter sp. NSJ-62 (taxid 2763056)	NODE_11833_length_6999_cov_6.173938
HC	vOTU-124	Flintibacter sp. KGMB00164 (taxid 2610895)	NODE_12559_length_6607_cov_6.507044
HC	vOTU-124	Clostridiales (taxid 186802)	NODE_17218_length_4937_cov_6.677366
HC	vOTU-124	Faecalibacterium prausnitzii (taxid 853)	NODE_17435_length_4887_cov_6.468399
HC	vOTU-124	Clostridiales bacterium CCNA10 (taxid 2109688)	NODE_24255_length_3684_cov_6.329360
HC	vOTU-124	Blautia producta (taxid 33035)	NODE_27676_length_3304_cov_8.238612
HC	vOTU-124	Flavonifractor plautii (taxid 292800)	NODE_37701_length_2600_cov_67.780420
HC	vOTU-124	Oscillibacter sp. NSJ-62 (taxid 2763056)	NODE_4308_length_19335_cov_6.988109
HC	vOTU-124	Flintibacter sp. KGMB00164 (taxid 2610895)	NODE_4816_length_17314_cov_7.125254
HC	vOTU-124	Oscillibacter valericigenes Sjm18-20 (taxid 693746)	NODE_5131_length_16280_cov_6.181263
HC	vOTU-124	Oscillibacter sp. NSJ-62 (taxid 2763056)	NODE_64_length_238721_cov_18.971732
HC	vOTU-124	Clostridiales bacterium CCNA10 (taxid 2109688)	NODE_6850_length_12070_cov_6.354790
HC	vOTU-124	Flavonifractor plautii (taxid 292800)	NODE_9816_length_8398_cov_7.024396
HC	vOTU-1241	unclassified (taxid 0)	NODE_12765_length_6509_cov_44.768812
HC	vOTU-1241	unclassified (taxid 0)	NODE_24168_length_3694_cov_75.818081
HC	vOTU-1241	unclassified (taxid 0)	NODE_24170_length_3694_cov_65.387061
HC	vOTU-1242	Clostridiales bacterium CCNA10 (taxid 2109688)	NODE_10941_length_7545_cov_4.853776
HC	vOTU-1242	Clostridiales bacterium CCNA10 (taxid 2109688)	NODE_18914_length_4549_cov_5.054562
HC	vOTU-1242	Clostridiales bacterium CCNA10 (taxid 2109688)	NODE_21197_length_4122_cov_4.848702
HC	vOTU-1242	Flavonifractor plautii (taxid 292800)	NODE_26225_length_3457_cov_5.153550
HC	vOTU-1243	Roseburia intestinalis L1-82 (taxid 536231)	NODE_13145_length_6330_cov_13.410843
HC	vOTU-1243	Roseburia intestinalis L1-82 (taxid 536231)	NODE_21061_length_4143_cov_5.420069
HC	vOTU-1245	Ralstonia insidiosa (taxid 190721)	NODE_3524_length_23910_cov_15.322872
HC	vOTU-1247	Hungatella hathewayi WAL-18680 (taxid 742737)	NODE_15359_length_5468_cov_14.163235
HC	vOTU-1247	Clostridiales bacterium CCNA10 (taxid 2109688)	NODE_27011_length_3376_cov_11.820855
HC	vOTU-1247	Dysosmobacter welbionis (taxid 2093857)	NODE_3655_length_22996_cov_16.896418
HC	vOTU-1247	unclassified (taxid 0)	NODE_37387_length_2615_cov_11.710402
HC	vOTU-1247	Clostridiales bacterium CCNA10 (taxid 2109688)	NODE_7699_length_10695_cov_10.870880
HC	vOTU-1248	unclassified (taxid 0)	NODE_38164_length_2576_cov_2.572629
HC	vOTU-1251	Defluviitoga tunisiensis (taxid 1006576)	NODE_3579_length_23484_cov_10.454778
HC	vOTU-1252	Duncaniella sp. B8 (taxid 2576606)	NODE_441_length_106027_cov_10.194950
HC	vOTU-1253	Oscillibacter valericigenes Sjm18-20 (taxid 693746)	NODE_19983_length_4339_cov_1.934538
HC	vOTU-1254	Roseburia hominis (taxid 301301)	NODE_12017_length_6898_cov_39.045155
HC	vOTU-1254	Roseburia intestinalis L1-82 (taxid 536231)	NODE_13701_length_6075_cov_54.620373
HC	vOTU-1254	Clostridioides difficile 2007855 (taxid 699033)	NODE_2566_length_32049_cov_20.126892
HC	vOTU-1254	Lachnoclostridium sp. YL32 (taxid 1834196)	NODE_3403_length_24654_cov_7.782602
HC	vOTU-1254	Roseburia intestinalis L1-82 (taxid 536231)	NODE_4345_length_19177_cov_11.612775
HC	vOTU-1255	Bacteria (taxid 2)	NODE_15089_length_5561_cov_3.107950
HC	vOTU-1255	unclassified (taxid 0)	NODE_32606_length_2906_cov_4.021209
HC	vOTU-1255	Desulfallas gibsoniae DSM 7213 (taxid 767817)	NODE_33737_length_2829_cov_4.441134
HC	vOTU-1255	Bacteria (taxid 2)	NODE_8686_length_9507_cov_2.919194
HC	vOTU-1256	Aminipila butyrica (taxid 433296)	NODE_3540_length_23821_cov_12.654060
HC	vOTU-1257	Blautia producta (taxid 33035)	NODE_3544_length_23783_cov_6.517211
HC	vOTU-1261	Bacteria (taxid 2)	NODE_15089_length_5561_cov_3.107950
HC	vOTU-1261	Desulfallas gibsoniae DSM 7213 (taxid 767817)	NODE_33737_length_2829_cov_4.441134
HC	vOTU-1261	Bacteria (taxid 2)	NODE_8686_length_9507_cov_2.919194
HC	vOTU-1262	Flavonifractor plautii (taxid 292800)	NODE_342_length_121101_cov_71.313442
HC	vOTU-1264	Bacteria (taxid 2)	NODE_3555_length_23692_cov_209.489816
HC	vOTU-1266	Clostridium botulinum 202F (taxid 1415774)	NODE_3564_length_23620_cov_15.062439
HC	vOTU-1267	unclassified (taxid 0)	NODE_11988_length_6909_cov_43.416569
HC	vOTU-1267	cellular organisms (taxid 131567)	NODE_3499_length_24052_cov_19.431366
HC	vOTU-1269	Clostridiales bacterium CCNA10 (taxid 2109688)	NODE_14949_length_5609_cov_15.114967
HC	vOTU-1269	Clostridiales bacterium CCNA10 (taxid 2109688)	NODE_17717_length_4821_cov_4.825042
HC	vOTU-1269	Clostridiales bacterium CCNA10 (taxid 2109688)	NODE_21777_length_4026_cov_5.880983
HC	vOTU-1269	Clostridiales bacterium CCNA10 (taxid 2109688)	NODE_9712_length_8483_cov_9.118487
HC	vOTU-127	Oscillibacter valericigenes Sjm18-20 (taxid 693746)	NODE_13025_length_6390_cov_4.885316
HC	vOTU-127	Oscillibacter sp. NSJ-62 (taxid 2763056)	NODE_14176_length_5889_cov_4.203544
HC	vOTU-127	Oscillibacter sp. NSJ-62 (taxid 2763056)	NODE_1870_length_42010_cov_30.317220
HC	vOTU-127	Oscillibacter sp. NSJ-62 (taxid 2763056)	NODE_18906_length_4551_cov_9.333706
HC	vOTU-127	Oscillibacter sp. NSJ-62 (taxid 2763056)	NODE_19779_length_4376_cov_4.470109
HC	vOTU-127	Oscillospiraceae (taxid 216572)	NODE_35098_length_2743_cov_4.178170
HC	vOTU-127	Flavonifractor plautii (taxid 292800)	NODE_368_length_116879_cov_37.406971
HC	vOTU-127	Oscillibacter sp. NSJ-62 (taxid 2763056)	NODE_3680_length_22865_cov_7.338994
HC	vOTU-127	Oscillibacter sp. NSJ-62 (taxid 2763056)	NODE_484_length_101956_cov_30.083530
HC	vOTU-127	Oscillibacter sp. NSJ-62 (taxid 2763056)	NODE_5754_length_14529_cov_25.261279
HC	vOTU-127	Oscillibacter sp. NSJ-62 (taxid 2763056)	NODE_723_length_81207_cov_24.345063
HC	vOTU-127	Oscillibacter sp. NSJ-62 (taxid 2763056)	NODE_9378_length_8801_cov_9.161508
HC	vOTU-1272	Dysosmobacter welbionis (taxid 2093857)	NODE_2113_length_38189_cov_12.290748
HC	vOTU-1272	Clostridiales bacterium CCNA10 (taxid 2109688)	NODE_3295_length_25474_cov_17.032878
HC	vOTU-1272	Flavonifractor plautii (taxid 292800)	NODE_4753_length_17542_cov_20.250845
HC	vOTU-1275	Streptomyces prasinus (taxid 67345)	NODE_12457_length_6656_cov_8.435477
HC	vOTU-1275	Barnesiella viscericola DSM 18177 (taxid 880074)	NODE_2022_length_39635_cov_19.929976
HC	vOTU-1279	Clostridiales bacterium CCNA10 (taxid 2109688)	NODE_10737_length_7693_cov_11.820247
HC	vOTU-1279	Dysosmobacter welbionis (taxid 2093857)	NODE_4624_length_18020_cov_10.411916
HC	vOTU-1279	Clostridiales bacterium CCNA10 (taxid 2109688)	NODE_7699_length_10695_cov_10.870880
HC	vOTU-128	Clostridioides difficile (taxid 1496)	NODE_1253_length_56967_cov_14.213218
HC	vOTU-128	Blautia producta (taxid 33035)	NODE_13827_length_6018_cov_16.464232
HC	vOTU-128	Clostridiaceae (taxid 31979)	NODE_1924_length_41074_cov_8.561139
HC	vOTU-128	Clostridiales (taxid 186802)	NODE_3426_length_24464_cov_10.255669
HC	vOTU-1280	[Clostridium] scindens ATCC 35704 (taxid 411468)	NODE_1088_length_62010_cov_74.614906
HC	vOTU-1280	Clostridioides difficile (taxid 1496)	NODE_11861_length_6981_cov_99.196118
HC	vOTU-1280	Blautia producta (taxid 33035)	NODE_14831_length_5649_cov_7.644113
HC	vOTU-1280	Blautia producta (taxid 33035)	NODE_1512_length_49843_cov_17.858779
HC	vOTU-1280	Blautia producta (taxid 33035)	NODE_15795_length_5326_cov_14.019813
HC	vOTU-1280	Clostridioides difficile (taxid 1496)	NODE_17614_length_4846_cov_76.041099
HC	vOTU-1280	unclassified (taxid 0)	NODE_24484_length_3656_cov_14.200615
HC	vOTU-1280	Blautia producta (taxid 33035)	NODE_2781_length_29913_cov_85.637217
HC	vOTU-1280	[Clostridium] scindens ATCC 35704 (taxid 411468)	NODE_28613_length_3216_cov_43.220134
HC	vOTU-1280	[Clostridium] scindens ATCC 35704 (taxid 411468)	NODE_32643_length_2902_cov_9.480000
HC	vOTU-1280	Heliobacterium modesticaldum Ice1 (taxid 498761)	NODE_35263_length_2733_cov_18.385166
HC	vOTU-1280	Ethanoligenens harbinense (taxid 253239)	NODE_35892_length_2696_cov_9.174876
HC	vOTU-1280	Aminipila sp. JN-18 (taxid 2507160)	NODE_3618_length_23160_cov_7.465104
HC	vOTU-1280	Roseburia hominis (taxid 301301)	NODE_386_length_113995_cov_85.867607
HC	vOTU-1281	Bacteria (taxid 2)	NODE_3074_length_27221_cov_14.156314
HC	vOTU-1281	Bacillus safensis (taxid 561879)	NODE_3578_length_23486_cov_8.851553
HC	vOTU-1284	unclassified (taxid 0)	NODE_23949_length_3721_cov_6.122393
HC	vOTU-1284	unclassified (taxid 0)	NODE_26203_length_3460_cov_5.333432
HC	vOTU-1284	unclassified (taxid 0)	NODE_29248_length_3162_cov_6.335494
HC	vOTU-1284	Terrabacteria group (taxid 1783272)	NODE_8474_length_9740_cov_5.372866
HC	vOTU-1284	Saprospira grandis str. Lewin (taxid 984262)	NODE_9934_length_8303_cov_4.608558
HC	vOTU-1286	Lachnospiraceae bacterium GAM79 (taxid 2109691)	NODE_1819_length_42936_cov_7.900698
HC	vOTU-1286	unclassified (taxid 0)	NODE_20556_length_4232_cov_6.368712
HC	vOTU-1287	Homo sapiens (taxid 9606)	NODE_3809_length_22058_cov_15.040853
HC	vOTU-1287	Homo sapiens (taxid 9606)	NODE_3918_length_21396_cov_7.424551
HC	vOTU-1291	Alistipes shahii WAL 8301 (taxid 717959)	NODE_6346_length_13046_cov_132.832061
HC	vOTU-1291	Duncaniella dubosii (taxid 2518971)	NODE_8408_length_9803_cov_192.488073
HC	vOTU-13	Actinobacteria (taxid 1760)	NODE_11860_length_6982_cov_2.805214
HC	vOTU-13	Christensenella minuta (taxid 626937)	NODE_15013_length_5586_cov_2.347068
HC	vOTU-13	Haliangium ochraceum DSM 14365 (taxid 502025)	NODE_15257_length_5505_cov_2.965917
HC	vOTU-13	Besnoitia besnoiti (taxid 94643)	NODE_17372_length_4903_cov_3.014505
HC	vOTU-13	unclassified (taxid 0)	NODE_18096_length_4727_cov_3.045376
HC	vOTU-13	Streptomyces sp. SAT1 (taxid 1849967)	NODE_18157_length_4710_cov_2.718973
HC	vOTU-13	unclassified (taxid 0)	NODE_18585_length_4620_cov_2.720009
HC	vOTU-13	Bacteria (taxid 2)	NODE_18811_length_4572_cov_2.759733
HC	vOTU-13	Streptomycetaceae (taxid 2062)	NODE_18821_length_4570_cov_2.844202
HC	vOTU-13	Bacteria (taxid 2)	NODE_19927_length_4348_cov_3.292203
HC	vOTU-13	unclassified (taxid 0)	NODE_19977_length_4340_cov_2.680038
HC	vOTU-13	[Clostridium] cellulosi (taxid 29343)	NODE_21362_length_4093_cov_3.000249
HC	vOTU-13	unclassified (taxid 0)	NODE_21611_length_4054_cov_2.460146
HC	vOTU-13	Bacteria (taxid 2)	NODE_22722_length_3887_cov_2.645669
HC	vOTU-13	unclassified (taxid 0)	NODE_23093_length_3834_cov_2.576524
HC	vOTU-13	Haloactinobacterium sp. HY164 (taxid 2675754)	NODE_23836_length_3737_cov_2.686885
HC	vOTU-13	Desulfobacca acetoxidans DSM 11109 (taxid 880072)	NODE_23853_length_3735_cov_2.431930
HC	vOTU-13	unclassified (taxid 0)	NODE_23931_length_3724_cov_3.000548
HC	vOTU-13	Planctomycetes bacterium ElP (taxid 2527974)	NODE_24008_length_3713_cov_2.415842
HC	vOTU-13	Desulfovibrio marinus (taxid 370038)	NODE_26357_length_3444_cov_2.806653
HC	vOTU-13	Streptomyces hygroscopicus (taxid 1912)	NODE_27557_length_3316_cov_2.447978
HC	vOTU-13	unclassified (taxid 0)	NODE_27577_length_3314_cov_2.848625
HC	vOTU-13	Terrabacteria group (taxid 1783272)	NODE_29046_length_3178_cov_2.321832
HC	vOTU-13	unclassified (taxid 0)	NODE_29192_length_3166_cov_2.705083
HC	vOTU-13	unclassified (taxid 0)	NODE_30454_length_3067_cov_1.908027
HC	vOTU-13	Streptomyces (taxid 1883)	NODE_31672_length_2973_cov_2.779696
HC	vOTU-13	Alcanivorax pacificus W11-5 (taxid 391936)	NODE_31908_length_2955_cov_2.950660
HC	vOTU-13	unclassified (taxid 0)	NODE_33528_length_2844_cov_2.743404
HC	vOTU-13	Bacteria (taxid 2)	NODE_33776_length_2827_cov_2.529091
HC	vOTU-13	unclassified (taxid 0)	NODE_35276_length_2733_cov_2.439006
HC	vOTU-13	unclassified (taxid 0)	NODE_35946_length_2694_cov_2.646542
HC	vOTU-13	Actinobacteria (taxid 1760)	NODE_36168_length_2681_cov_2.700845
HC	vOTU-13	Bacteria (taxid 2)	NODE_36876_length_2642_cov_2.826511
HC	vOTU-13	unclassified (taxid 0)	NODE_36936_length_2639_cov_2.310304
HC	vOTU-13	unclassified (taxid 0)	NODE_37879_length_2592_cov_2.357058
HC	vOTU-13	unclassified (taxid 0)	NODE_37991_length_2586_cov_2.385014
HC	vOTU-13	unclassified (taxid 0)	NODE_38762_length_2545_cov_3.483793
HC	vOTU-130	Trueperella pyogenes (taxid 1661)	NODE_10548_length_7837_cov_5.660438
HC	vOTU-130	Oscillibacter sp. NSJ-62 (taxid 2763056)	NODE_12005_length_6902_cov_3.690256
HC	vOTU-130	Oscillibacter sp. NSJ-62 (taxid 2763056)	NODE_12373_length_6697_cov_3.982779
HC	vOTU-130	Hungatella hathewayi WAL-18680 (taxid 742737)	NODE_12807_length_6491_cov_3.943249
HC	vOTU-130	Propionibacteriales (taxid 85009)	NODE_13978_length_5962_cov_3.830926
HC	vOTU-130	Oscillibacter sp. NSJ-62 (taxid 2763056)	NODE_15442_length_5440_cov_8.260302
HC	vOTU-130	Oscillibacter valericigenes Sjm18-20 (taxid 693746)	NODE_17584_length_4852_cov_3.753298
HC	vOTU-130	Proteobacteria (taxid 1224)	NODE_19733_length_4385_cov_4.051996
HC	vOTU-130	Oscillibacter valericigenes Sjm18-20 (taxid 693746)	NODE_3215_length_25941_cov_8.788896
HC	vOTU-130	Bacillales (taxid 1385)	NODE_35346_length_2729_cov_3.583710
HC	vOTU-130	Micromonospora (taxid 1873)	NODE_36133_length_2682_cov_3.778503
HC	vOTU-130	Oscillibacter sp. NSJ-62 (taxid 2763056)	NODE_646_length_87461_cov_36.547858
HC	vOTU-130	Oscillibacter sp. NSJ-62 (taxid 2763056)	NODE_8333_length_9889_cov_3.540461
HC	vOTU-130	Oscillibacter sp. NSJ-62 (taxid 2763056)	NODE_9264_length_8915_cov_4.256619
HC	vOTU-1300	[Clostridium] scindens ATCC 35704 (taxid 411468)	NODE_1088_length_62010_cov_74.614906
HC	vOTU-1300	Blautia producta (taxid 33035)	NODE_15795_length_5326_cov_14.019813
HC	vOTU-1300	unclassified (taxid 0)	NODE_24484_length_3656_cov_14.200615
HC	vOTU-1300	[Clostridium] scindens ATCC 35704 (taxid 411468)	NODE_28613_length_3216_cov_43.220134
HC	vOTU-1300	Ethanoligenens harbinense (taxid 253239)	NODE_35892_length_2696_cov_9.174876
HC	vOTU-1300	Aminipila sp. JN-18 (taxid 2507160)	NODE_3618_length_23160_cov_7.465104
HC	vOTU-1300	Roseburia hominis (taxid 301301)	NODE_386_length_113995_cov_85.867607
HC	vOTU-1305	Bacteroides fragilis (taxid 817)	NODE_2855_length_29157_cov_6.725585
HC	vOTU-1306	Ruminococcus champanellensis (taxid 1161942)	NODE_608_length_90962_cov_23.801705
HC	vOTU-1307	unclassified (taxid 0)	NODE_38675_length_2550_cov_1.688637
HC	vOTU-1308	Trueperella pyogenes (taxid 1661)	NODE_20555_length_4232_cov_125.181227
HC	vOTU-1308	unclassified (taxid 0)	NODE_26335_length_3445_cov_95.853029
HC	vOTU-1308	unclassified (taxid 0)	NODE_29146_length_3169_cov_19.425291
HC	vOTU-1308	Terrabacteria group (taxid 1783272)	NODE_36369_length_2669_cov_67.733796
HC	vOTU-1308	unclassified (taxid 0)	NODE_37008_length_2634_cov_31.958545
HC	vOTU-1308	unclassified (taxid 0)	NODE_37496_length_2610_cov_15.659692
HC	vOTU-1308	Blautia producta (taxid 33035)	NODE_7551_length_10906_cov_116.832210
HC	vOTU-1308	Blautia producta (taxid 33035)	NODE_9016_length_9143_cov_32.213655
HC	vOTU-1308	Trueperella pyogenes (taxid 1661)	NODE_9982_length_8266_cov_29.986445
HC	vOTU-1309	Bacteria (taxid 2)	NODE_1920_length_41121_cov_82.609370
HC	vOTU-1309	Muribaculum sp. TLL-A4 (taxid 2530390)	NODE_3677_length_22888_cov_46.120512
HC	vOTU-131	Flavonifractor plautii (taxid 292800)	NODE_1959_length_40601_cov_29.078669
HC	vOTU-131	Flintibacter sp. KGMB00164 (taxid 2610895)	NODE_2585_length_31882_cov_7.185285
HC	vOTU-131	Firmicutes (taxid 1239)	NODE_28663_length_3212_cov_3.696013
HC	vOTU-131	Brachybacterium sp. SGAir0954 (taxid 2571029)	NODE_32218_length_2934_cov_4.006300
HC	vOTU-131	Flintibacter sp. KGMB00164 (taxid 2610895)	NODE_3507_length_24014_cov_16.996658
HC	vOTU-131	Flavonifractor plautii (taxid 292800)	NODE_416_length_109020_cov_18.056396
HC	vOTU-131	Oscillibacter sp. PEA192 (taxid 2109687)	NODE_5047_length_16555_cov_9.196262
HC	vOTU-131	Ruminococcaceae (taxid 541000)	NODE_7242_length_11364_cov_5.422964
HC	vOTU-131	Fusarium fujikuroi IMI 58289 (taxid 1279085)	NODE_7531_length_10937_cov_10.871455
HC	vOTU-131	Flintibacter sp. KGMB00164 (taxid 2610895)	NODE_9124_length_9019_cov_4.673116
HC	vOTU-1310	unclassified Duncaniella (taxid 2649562)	NODE_590_length_92872_cov_33.738984
HC	vOTU-1311	Acidaminococcus intestini RyC-MR95 (taxid 568816)	NODE_4428_length_18775_cov_9.895818
HC	vOTU-1312	Desulfitobacterium dehalogenans ATCC 51507 (taxid 756499)	NODE_17118_length_4961_cov_5.009419
HC	vOTU-1312	Aminipila butyrica (taxid 433296)	NODE_3540_length_23821_cov_12.654060
HC	vOTU-1312	Tenacibaculum mesophilum (taxid 104268)	NODE_8478_length_9738_cov_4.942760
HC	vOTU-1313	Mogibacterium diversum (taxid 114527)	NODE_5503_length_15239_cov_3.707426
HC	vOTU-1318	Bifidobacterium adolescentis (taxid 1680)	NODE_3031_length_27489_cov_9.362578
HC	vOTU-1318	Bacteria (taxid 2)	NODE_3478_length_24196_cov_10.062150
HC	vOTU-132	Lachnoclostridium phocaeense (taxid 1871021)	NODE_196_length_153133_cov_29.817296
HC	vOTU-132	unclassified (taxid 0)	NODE_22498_length_3919_cov_3.209526
HC	vOTU-132	Lachnospiraceae bacterium GAM79 (taxid 2109691)	NODE_357_length_118441_cov_10.830987
HC	vOTU-132	Lachnospiraceae bacterium Choco86 (taxid 2109690)	NODE_3756_length_22401_cov_6.077988
HC	vOTU-132	Enterocloster clostridioformis (taxid 1531)	NODE_4_length_452602_cov_44.350971
HC	vOTU-132	unclassified Lachnospiraceae (taxid 186928)	NODE_7269_length_11329_cov_6.917081
HC	vOTU-132	Clostridiales (taxid 186802)	NODE_942_length_68010_cov_27.732045
HC	vOTU-1326	Clostridiales bacterium CCNA10 (taxid 2109688)	NODE_3704_length_22718_cov_10.245528
HC	vOTU-1329	Bacteria (taxid 2)	NODE_3725_length_22553_cov_5.462182
HC	vOTU-133	Oscillibacter sp. NSJ-62 (taxid 2763056)	NODE_1881_length_41807_cov_36.382459
HC	vOTU-133	Flavonifractor plautii (taxid 292800)	NODE_2605_length_31695_cov_63.443229
HC	vOTU-133	unclassified (taxid 0)	NODE_27216_length_3354_cov_3.004272
HC	vOTU-133	Clostridiales (taxid 186802)	NODE_4241_length_19640_cov_40.752543
HC	vOTU-1330	Pseudomonas putida (taxid 303)	NODE_13469_length_6179_cov_5.659128
HC	vOTU-1331	Blautia sp. SC05B48 (taxid 2479767)	NODE_136_length_183815_cov_75.569365
HC	vOTU-1331	Blautia producta (taxid 33035)	NODE_14831_length_5649_cov_7.644113
HC	vOTU-1331	Blautia producta (taxid 33035)	NODE_2781_length_29913_cov_85.637217
HC	vOTU-1331	Heliobacterium modesticaldum Ice1 (taxid 498761)	NODE_35263_length_2733_cov_18.385166
HC	vOTU-1332	Deinococcus (taxid 1298)	NODE_3901_length_21519_cov_18.912415
HC	vOTU-1333	unclassified Planctomycetes (taxid 473814)	NODE_32621_length_2905_cov_1.737270
HC	vOTU-1333	Bacteria (taxid 2)	NODE_7820_length_10536_cov_2.345540
HC	vOTU-1338	Oscillospiraceae (taxid 216572)	NODE_3147_length_26570_cov_7.622353
HC	vOTU-1338	unclassified (taxid 0)	NODE_9425_length_8762_cov_14.111917
HC	vOTU-1338	Bacteria (taxid 2)	NODE_9512_length_8672_cov_14.077487
HC	vOTU-134	unclassified (taxid 0)	NODE_14062_length_5927_cov_3.363761
HC	vOTU-134	Bacteria (taxid 2)	NODE_14998_length_5589_cov_2.962808
HC	vOTU-134	unclassified (taxid 0)	NODE_16161_length_5214_cov_4.183181
HC	vOTU-134	unclassified (taxid 0)	NODE_18163_length_4708_cov_4.222198
HC	vOTU-134	unclassified (taxid 0)	NODE_21625_length_4053_cov_2.563883
HC	vOTU-134	unclassified (taxid 0)	NODE_23471_length_3785_cov_3.744067
HC	vOTU-134	Bacteria (taxid 2)	NODE_23913_length_3726_cov_3.116744
HC	vOTU-134	unclassified (taxid 0)	NODE_23919_length_3725_cov_4.067708
HC	vOTU-134	Firmicutes (taxid 1239)	NODE_25593_length_3528_cov_3.440742
HC	vOTU-134	Brevibacterium linens (taxid 1703)	NODE_31130_length_3015_cov_3.864193
HC	vOTU-134	unclassified (taxid 0)	NODE_38284_length_2570_cov_3.586843
HC	vOTU-134	Salinisphaera sp. LB1 (taxid 2183911)	NODE_6149_length_13511_cov_3.463972
HC	vOTU-134	Sphingomonadales (taxid 204457)	NODE_6174_length_13459_cov_3.631744
HC	vOTU-134	Ruminococcus bicirculans (taxid 1160721)	NODE_8357_length_9863_cov_3.500307
HC	vOTU-1341	Clostridium sp. SY8519 (taxid 1042156)	NODE_19915_length_4350_cov_3.164053
HC	vOTU-1341	unclassified (taxid 0)	NODE_20764_length_4195_cov_5.260078
HC	vOTU-1341	Mucilaginibacter sp. PAMC 26640 (taxid 1300914)	NODE_6722_length_12307_cov_5.820850
HC	vOTU-1342	unclassified (taxid 0)	NODE_25986_length_3484_cov_2.972410
HC	vOTU-1343	Clostridioides difficile (taxid 1496)	NODE_1967_length_40442_cov_9.037210
HC	vOTU-1343	unclassified (taxid 0)	NODE_30599_length_3055_cov_4.417394
HC	vOTU-1343	unclassified (taxid 0)	NODE_31003_length_3025_cov_2.789688
HC	vOTU-1345	Streptococcus dysgalactiae subsp. dysgalactiae (taxid 99822)	NODE_2102_length_38424_cov_14.165671
HC	vOTU-1349	Homo sapiens (taxid 9606)	NODE_3806_length_22083_cov_7.802963
HC	vOTU-135	Clostridiales bacterium CCNA10 (taxid 2109688)	NODE_11116_length_7425_cov_18.130648
HC	vOTU-135	Flavonifractor plautii (taxid 292800)	NODE_2421_length_33617_cov_17.048956
HC	vOTU-135	Flavonifractor plautii (taxid 292800)	NODE_898_length_70233_cov_17.565739
HC	vOTU-1350	Bacteroides ovatus (taxid 28116)	NODE_13029_length_6387_cov_2.571791
HC	vOTU-1352	Sinorhizobium americanum (taxid 194963)	NODE_15691_length_5355_cov_3.526715
HC	vOTU-1352	Terrabacteria group (taxid 1783272)	NODE_2140_length_37660_cov_27.100444
HC	vOTU-1352	unclassified (taxid 0)	NODE_29910_length_3110_cov_2.593472
HC	vOTU-1353	Oscillibacter valericigenes Sjm18-20 (taxid 693746)	NODE_992_length_65913_cov_36.176590
HC	vOTU-1355	[Clostridium] scindens (taxid 29347)	NODE_1896_length_41518_cov_17.408340
HC	vOTU-1355	unclassified (taxid 0)	NODE_20922_length_4165_cov_9.563845
HC	vOTU-1355	Paenibacillus (taxid 44249)	NODE_7071_length_11660_cov_12.794526
HC	vOTU-1355	Homo sapiens (taxid 9606)	NODE_8385_length_9821_cov_17.197250
HC	vOTU-1357	unclassified (taxid 0)	NODE_23730_length_3752_cov_6.962449
HC	vOTU-1357	Lachnoclostridium sp. YL32 (taxid 1834196)	NODE_3840_length_21838_cov_41.381692
HC	vOTU-1357	Roseburia hominis (taxid 301301)	NODE_550_length_95678_cov_72.928003
HC	vOTU-1358	cellular organisms (taxid 131567)	NODE_3815_length_22005_cov_4.164037
HC	vOTU-1359	Desulfovibrio piger (taxid 901)	NODE_5483_length_15293_cov_3.686843
HC	vOTU-1359	Desulfovibrio piger (taxid 901)	NODE_6998_length_11784_cov_3.973264
HC	vOTU-1359	Desulfovibrio piger (taxid 901)	NODE_7176_length_11487_cov_3.388606
HC	vOTU-1360	Blautia sp. SC05B48 (taxid 2479767)	NODE_136_length_183815_cov_75.569365
HC	vOTU-1360	Blautia producta (taxid 33035)	NODE_14831_length_5649_cov_7.644113
HC	vOTU-1360	Lachnoclostridium sp. YL32 (taxid 1834196)	NODE_25545_length_3532_cov_11.604631
HC	vOTU-1360	Blautia producta (taxid 33035)	NODE_2781_length_29913_cov_85.637217
HC	vOTU-1360	Blautia (taxid 572511)	NODE_39539_length_2505_cov_14.658155
HC	vOTU-1368	Azospirillum thiophilum (taxid 528244)	NODE_21668_length_4045_cov_3.062500
HC	vOTU-1371	unclassified (taxid 0)	NODE_11902_length_6960_cov_3.438181
HC	vOTU-1371	unclassified (taxid 0)	NODE_37649_length_2603_cov_3.067696
HC	vOTU-1371	unclassified (taxid 0)	NODE_38156_length_2576_cov_4.135654
HC	vOTU-1373	unclassified (taxid 0)	NODE_32809_length_2891_cov_3.883440
HC	vOTU-1374	Caproiciproducens sp. 7D4C2 (taxid 2721621)	NODE_152_length_171407_cov_15.669754
HC	vOTU-1375	Flavonifractor plautii (taxid 292800)	NODE_25666_length_3520_cov_10.256753
HC	vOTU-1375	Clostridiales (taxid 186802)	NODE_34836_length_2759_cov_4.205444
HC	vOTU-1375	Flavonifractor plautii (taxid 292800)	NODE_5954_length_13976_cov_9.016692
HC	vOTU-1378	Homo sapiens (taxid 9606)	NODE_3809_length_22058_cov_15.040853
HC	vOTU-1379	Lachnospiraceae bacterium GAM79 (taxid 2109691)	NODE_469_length_102877_cov_27.561926
HC	vOTU-1385	unclassified (taxid 0)	NODE_12861_length_6466_cov_2.888089
HC	vOTU-1385	unclassified (taxid 0)	NODE_25506_length_3536_cov_3.261925
HC	vOTU-1385	unclassified (taxid 0)	NODE_7238_length_11372_cov_3.192032
HC	vOTU-1386	Flavonifractor plautii (taxid 292800)	NODE_2074_length_38776_cov_13.939249
HC	vOTU-1386	Flavonifractor plautii (taxid 292800)	NODE_940_length_68140_cov_28.244259
HC	vOTU-139	Bacteroides fragilis (taxid 817)	NODE_11205_length_7371_cov_8.617357
HC	vOTU-139	unclassified Duncaniella (taxid 2649562)	NODE_13_length_360560_cov_73.643270
HC	vOTU-139	Bacteroides sp. HF-5287 (taxid 2650157)	NODE_14000_length_5951_cov_17.786857
HC	vOTU-139	Bacteroides fragilis (taxid 817)	NODE_15210_length_5520_cov_9.561823
HC	vOTU-139	Duncaniella dubosii (taxid 2518971)	NODE_15725_length_5344_cov_689.194608
HC	vOTU-139	Bacteroides sp. HF-5287 (taxid 2650157)	NODE_17197_length_4942_cov_9.058376
HC	vOTU-139	Bacteroides (taxid 816)	NODE_32889_length_2886_cov_3.938412
HC	vOTU-139	Bacteroides uniformis (taxid 820)	NODE_4885_length_17117_cov_9.464613
HC	vOTU-139	Bacteroides fragilis (taxid 817)	NODE_6572_length_12576_cov_4.398592
HC	vOTU-139	Bacteroides sp. HF-5287 (taxid 2650157)	NODE_7740_length_10650_cov_10.685803
HC	vOTU-139	Muribaculum sp. TLL-A4 (taxid 2530390)	NODE_9324_length_8855_cov_715.989747
HC	vOTU-1391	Massilistercora timonensis (taxid 2086584)	NODE_3937_length_21304_cov_22.571206
HC	vOTU-1393	Massilistercora timonensis (taxid 2086584)	NODE_5922_length_14048_cov_6.870016
HC	vOTU-1393	Roseburia intestinalis L1-82 (taxid 536231)	NODE_9641_length_8551_cov_5.798206
HC	vOTU-1397	Enterocloster bolteae (taxid 208479)	NODE_2915_length_28573_cov_17.499579
HC	vOTU-1401	Intestinimonas butyriciproducens (taxid 1297617)	NODE_22837_length_3870_cov_4.866596
HC	vOTU-1403	Lachnoclostridium sp. YL32 (taxid 1834196)	NODE_17602_length_4848_cov_3.877384
HC	vOTU-1406	Clostridiales bacterium CCNA10 (taxid 2109688)	NODE_14802_length_5661_cov_24.494628
HC	vOTU-1406	Terrabacteria group (taxid 1783272)	NODE_14937_length_5613_cov_23.383309
HC	vOTU-1406	Geobacter sp. FeAm09 (taxid 2597769)	NODE_24232_length_3687_cov_30.853740
HC	vOTU-1406	Bacteria (taxid 2)	NODE_28541_length_3223_cov_20.958360
HC	vOTU-1407	Oscillibacter sp. PEA192 (taxid 2109687)	NODE_2553_length_32233_cov_71.452730
HC	vOTU-1407	Oscillibacter sp. PEA192 (taxid 2109687)	NODE_4829_length_17276_cov_71.727659
HC	vOTU-1408	[Clostridium] scindens (taxid 29347)	NODE_1896_length_41518_cov_17.408340
HC	vOTU-1408	unclassified (taxid 0)	NODE_20922_length_4165_cov_9.563845
HC	vOTU-1408	unclassified (taxid 0)	NODE_38698_length_2548_cov_6.935249
HC	vOTU-1408	Bacillus flexus (taxid 86664)	NODE_5968_length_13931_cov_13.495164
HC	vOTU-1408	Paenibacillus (taxid 44249)	NODE_7071_length_11660_cov_12.794526
HC	vOTU-1408	Homo sapiens (taxid 9606)	NODE_8385_length_9821_cov_17.197250
HC	vOTU-1409	unclassified (taxid 0)	NODE_24257_length_3684_cov_4.064597
HC	vOTU-1409	unclassified (taxid 0)	NODE_36085_length_2685_cov_5.089724
HC	vOTU-1412	Bacteria (taxid 2)	NODE_11272_length_7327_cov_6.092966
HC	vOTU-1412	[Clostridium] scindens ATCC 35704 (taxid 411468)	NODE_13031_length_6385_cov_18.377140
HC	vOTU-1412	Blautia producta (taxid 33035)	NODE_13311_length_6253_cov_21.250324
HC	vOTU-1412	Blautia producta (taxid 33035)	NODE_13567_length_6135_cov_7.199736
HC	vOTU-1412	Blautia sp. SC05B48 (taxid 2479767)	NODE_136_length_183815_cov_75.569365
HC	vOTU-1412	unclassified Nostoc (taxid 2593658)	NODE_14556_length_5758_cov_7.417532
HC	vOTU-1412	Blautia producta (taxid 33035)	NODE_14831_length_5649_cov_7.644113
HC	vOTU-1412	unclassified (taxid 0)	NODE_25963_length_3486_cov_43.691992
HC	vOTU-1412	[Bacillus] selenitireducens MLS10 (taxid 439292)	NODE_26387_length_3440_cov_91.704728
HC	vOTU-1412	Blautia producta (taxid 33035)	NODE_2781_length_29913_cov_85.637217
HC	vOTU-1412	Myxococcaceae (taxid 31)	NODE_28301_length_3244_cov_15.880644
HC	vOTU-1412	unclassified (taxid 0)	NODE_31336_length_2997_cov_6.204452
HC	vOTU-1412	Trueperella pyogenes (taxid 1661)	NODE_9982_length_8266_cov_29.986445
HC	vOTU-1413	Desulfovibrio piger (taxid 901)	NODE_3972_length_21076_cov_4.651983
HC	vOTU-1415	unclassified Duncaniella (taxid 2649562)	NODE_1081_length_62441_cov_49.914117
HC	vOTU-1415	unclassified (taxid 0)	NODE_13290_length_6264_cov_34.342977
HC	vOTU-1415	unclassified (taxid 0)	NODE_29852_length_3114_cov_119.257820
HC	vOTU-1415	unclassified (taxid 0)	NODE_32989_length_2879_cov_170.042113
HC	vOTU-142	Clostridioides difficile (taxid 1496)	NODE_23190_length_3819_cov_9.436932
HC	vOTU-142	Ruminococcus bicirculans (taxid 1160721)	NODE_3078_length_27176_cov_25.506513
HC	vOTU-142	Lachnospiraceae bacterium (taxid 1898203)	NODE_4588_length_18164_cov_4.514016
HC	vOTU-142	Lachnospiraceae bacterium (taxid 1898203)	NODE_5411_length_15518_cov_4.897222
HC	vOTU-142	Clostridiales (taxid 186802)	NODE_9786_length_8424_cov_24.204025
HC	vOTU-1425	unclassified (taxid 0)	NODE_32606_length_2906_cov_4.021209
HC	vOTU-1425	Bacteria (taxid 2)	NODE_8686_length_9507_cov_2.919194
HC	vOTU-1429	Lachnospiraceae bacterium GAM79 (taxid 2109691)	NODE_4015_length_20795_cov_6.726470
HC	vOTU-1432	unclassified (taxid 0)	NODE_23861_length_3734_cov_3.030353
HC	vOTU-1435	Blautia sp. N6H1-15 (taxid 1912897)	NODE_2702_length_30719_cov_6.660956
HC	vOTU-1436	Intestinimonas butyriciproducens (taxid 1297617)	NODE_4001_length_20870_cov_6.077093
HC	vOTU-1437	Bacteria (taxid 2)	NODE_4041_length_20657_cov_16.676628
HC	vOTU-144	Oscillibacter sp. NSJ-62 (taxid 2763056)	NODE_88_length_210710_cov_28.106085
HC	vOTU-1442	Ruminococcus champanellensis (taxid 1161942)	NODE_29948_length_3106_cov_25.646748
HC	vOTU-1443	Ketogulonicigenium robustum (taxid 92947)	NODE_3081_length_27153_cov_25.621140
HC	vOTU-1444	unclassified (taxid 0)	NODE_37900_length_2590_cov_55.972145
HC	vOTU-1444	Ruminococcus bicirculans (taxid 1160721)	NODE_4731_length_17623_cov_78.378377
HC	vOTU-1449	Oscillibacter valericigenes Sjm18-20 (taxid 693746)	NODE_122_length_190706_cov_7.011992
HC	vOTU-1451	unclassified (taxid 0)	NODE_14363_length_5827_cov_4.219652
HC	vOTU-1453	cellular organisms (taxid 131567)	NODE_4079_length_20431_cov_4.651567
HC	vOTU-1454	unclassified (taxid 0)	NODE_16409_length_5145_cov_2.383583
HC	vOTU-1459	Proteobacteria (taxid 1224)	NODE_20415_length_4256_cov_4.578847
HC	vOTU-1462	Aminipila sp. JN-18 (taxid 2507160)	NODE_18557_length_4624_cov_3.028150
HC	vOTU-1462	Aminipila sp. JN-18 (taxid 2507160)	NODE_27526_length_3319_cov_3.939543
HC	vOTU-1463	Homo sapiens (taxid 9606)	NODE_10004_length_8245_cov_4.491675
HC	vOTU-1463	unclassified (taxid 0)	NODE_16179_length_5209_cov_3.772603
HC	vOTU-1463	unclassified Bartonella (taxid 2645622)	NODE_32119_length_2941_cov_2.846369
HC	vOTU-1464	Oscillibacter valericigenes Sjm18-20 (taxid 693746)	NODE_3228_length_25879_cov_4.684443
HC	vOTU-147	Rhodovulum sulfidophilum (taxid 35806)	NODE_11291_length_7311_cov_3.662566
HC	vOTU-147	Clostridiales (taxid 186802)	NODE_12111_length_6843_cov_3.567987
HC	vOTU-147	Clostridiales bacterium CCNA10 (taxid 2109688)	NODE_26081_length_3473_cov_3.321849
HC	vOTU-147	unclassified (taxid 0)	NODE_27206_length_3355_cov_4.137584
HC	vOTU-147	unclassified (taxid 0)	NODE_27547_length_3317_cov_3.995988
HC	vOTU-147	Polaromonas sp. JS666 (taxid 296591)	NODE_27695_length_3302_cov_4.126512
HC	vOTU-147	Clostridiales bacterium CCNA10 (taxid 2109688)	NODE_3321_length_25187_cov_4.879211
HC	vOTU-147	Massilistercora timonensis (taxid 2086584)	NODE_8433_length_9772_cov_4.644559
HC	vOTU-147	unclassified (taxid 0)	NODE_9340_length_8839_cov_4.646998
HC	vOTU-147	Clostridiales bacterium CCNA10 (taxid 2109688)	NODE_9583_length_8596_cov_4.827679
HC	vOTU-147	unclassified (taxid 0)	NODE_9674_length_8524_cov_3.955250
HC	vOTU-1474	Bacteria (taxid 2)	NODE_13409_length_6205_cov_5.759465
HC	vOTU-1474	unclassified (taxid 0)	NODE_18946_length_4542_cov_5.942665
HC	vOTU-1474	unclassified (taxid 0)	NODE_32809_length_2891_cov_3.883440
HC	vOTU-1475	Thermoclostridium stercorarium (taxid 1510)	NODE_13894_length_5997_cov_2.530068
HC	vOTU-1476	unclassified (taxid 0)	NODE_29248_length_3162_cov_6.335494
HC	vOTU-1476	Terrabacteria group (taxid 1783272)	NODE_8474_length_9740_cov_5.372866
HC	vOTU-1479	Ralstonia mannitolilytica (taxid 105219)	NODE_10816_length_7631_cov_37.025549
HC	vOTU-1479	Muribaculaceae bacterium DSM 108610 (taxid 2652307)	NODE_5877_length_14153_cov_44.948494
HC	vOTU-148	Rhodovulum sulfidophilum (taxid 35806)	NODE_11291_length_7311_cov_3.662566
HC	vOTU-148	Clostridiales (taxid 186802)	NODE_12111_length_6843_cov_3.567987
HC	vOTU-148	Pseudomonas aeruginosa (taxid 287)	NODE_14698_length_5703_cov_3.742801
HC	vOTU-148	unclassified (taxid 0)	NODE_16291_length_5178_cov_3.920408
HC	vOTU-148	Clostridiales bacterium CCNA10 (taxid 2109688)	NODE_26081_length_3473_cov_3.321849
HC	vOTU-148	Clostridiales bacterium CCNA10 (taxid 2109688)	NODE_3321_length_25187_cov_4.879211
HC	vOTU-148	unclassified (taxid 0)	NODE_34779_length_2763_cov_4.217051
HC	vOTU-148	Massilistercora timonensis (taxid 2086584)	NODE_8433_length_9772_cov_4.644559
HC	vOTU-148	Clostridiales bacterium CCNA10 (taxid 2109688)	NODE_9583_length_8596_cov_4.827679
HC	vOTU-1480	unclassified (taxid 0)	NODE_30840_length_3039_cov_2.769413
HC	vOTU-1482	Bacteria (taxid 2)	NODE_15318_length_5482_cov_2.676781
HC	vOTU-1482	Rhizobiales (taxid 356)	NODE_16813_length_5037_cov_2.459274
HC	vOTU-1482	unclassified (taxid 0)	NODE_34858_length_2758_cov_2.987318
HC	vOTU-1483	unclassified (taxid 0)	NODE_27110_length_3364_cov_15.749315
HC	vOTU-1485	Ruminiclostridium cellulolyticum H10 (taxid 394503)	NODE_4324_length_19271_cov_6.392623
HC	vOTU-1492	Clostridiales bacterium CCNA10 (taxid 2109688)	NODE_1377_length_52969_cov_6.980375
HC	vOTU-1492	Bacteria (taxid 2)	NODE_13775_length_6041_cov_3.362676
HC	vOTU-1492	Clostridiales (taxid 186802)	NODE_21252_length_4112_cov_3.136555
HC	vOTU-1492	Clostridiales bacterium CCNA10 (taxid 2109688)	NODE_23646_length_3763_cov_3.229246
HC	vOTU-1492	unclassified (taxid 0)	NODE_25627_length_3524_cov_3.831158
HC	vOTU-1492	Clostridiales bacterium CCNA10 (taxid 2109688)	NODE_30202_length_3086_cov_3.380525
HC	vOTU-1498	Capnocytophaga ochracea DSM 7271 (taxid 521097)	NODE_10361_length_7972_cov_157.942242
HC	vOTU-1498	Labilithrix luteola (taxid 1391654)	NODE_8104_length_10182_cov_89.408808
HC	vOTU-1499	Streptococcus anginosus group (taxid 671232)	NODE_11835_length_6998_cov_3.064586
HC	vOTU-15	Ruminococcus bicirculans (taxid 1160721)	NODE_26_length_319081_cov_18.056864
HC	vOTU-150	Pseudomonas (taxid 286)	NODE_314_length_125923_cov_6.295671
HC	vOTU-1500	cellular organisms (taxid 131567)	NODE_4214_length_19759_cov_6.918352
HC	vOTU-1503	unclassified (taxid 0)	NODE_27346_length_3339_cov_4.453403
HC	vOTU-1503	Flavonifractor plautii (taxid 292800)	NODE_4934_length_16952_cov_4.326519
HC	vOTU-1506	Bacteria (taxid 2)	NODE_4231_length_19682_cov_55.398215
HC	vOTU-1509	Lachnoclostridium sp. YL32 (taxid 1834196)	NODE_1063_length_63249_cov_6.294054
HC	vOTU-1510	Lachnoclostridium sp. YL32 (taxid 1834196)	NODE_1089_length_61986_cov_9.227285
HC	vOTU-1524	unclassified (taxid 0)	NODE_10407_length_7935_cov_5.586663
HC	vOTU-1524	unclassified (taxid 0)	NODE_6123_length_13580_cov_5.812116
HC	vOTU-1527	Bifidobacterium scardovii JCM 12489 = DSM 13734 (taxid 1150461)	NODE_1117_length_60907_cov_16.389479
HC	vOTU-1527	Oscillibacter sp. NSJ-62 (taxid 2763056)	NODE_5484_length_15290_cov_5.519621
HC	vOTU-1527	Planctomyces sp. SH-PL14 (taxid 1632864)	NODE_6157_length_13500_cov_4.205021
HC	vOTU-1528	Anaerocolumna cellulosilytica (taxid 433286)	NODE_1356_length_53834_cov_10.783879
HC	vOTU-1533	unclassified (taxid 0)	NODE_27110_length_3364_cov_15.749315
HC	vOTU-1535	Enterocloster bolteae (taxid 208479)	NODE_4306_length_19347_cov_18.875039
HC	vOTU-1538	Bacteroidales (taxid 171549)	NODE_17362_length_4906_cov_2.394906
HC	vOTU-1538	unclassified (taxid 0)	NODE_29350_length_3154_cov_2.039324
HC	vOTU-1538	unclassified (taxid 0)	NODE_30519_length_3062_cov_2.576884
HC	vOTU-154	cellular organisms (taxid 131567)	NODE_10402_length_7938_cov_3.099478
HC	vOTU-154	Hungateiclostridium clariflavum DSM 19732 (taxid 720554)	NODE_11559_length_7159_cov_2.763909
HC	vOTU-154	unclassified (taxid 0)	NODE_17031_length_4983_cov_2.496943
HC	vOTU-154	Moritella yayanosii (taxid 69539)	NODE_18819_length_4570_cov_3.551970
HC	vOTU-154	unclassified (taxid 0)	NODE_20129_length_4311_cov_2.551016
HC	vOTU-154	unclassified (taxid 0)	NODE_26053_length_3476_cov_3.513386
HC	vOTU-154	Bacteria (taxid 2)	NODE_26882_length_3388_cov_3.652673
HC	vOTU-154	Homo sapiens (taxid 9606)	NODE_34481_length_2780_cov_3.639660
HC	vOTU-154	unclassified (taxid 0)	NODE_35057_length_2746_cov_2.157362
HC	vOTU-154	unclassified (taxid 0)	NODE_37161_length_2627_cov_2.281961
HC	vOTU-154	Homo sapiens (taxid 9606)	NODE_8756_length_9426_cov_2.546476
HC	vOTU-1540	Ruminiclostridium cellulolyticum H10 (taxid 394503)	NODE_4324_length_19271_cov_6.392623
HC	vOTU-1546	unclassified (taxid 0)	NODE_24382_length_3669_cov_3.482739
HC	vOTU-1546	unclassified (taxid 0)	NODE_25830_length_3501_cov_5.557827
HC	vOTU-1547	Homo sapiens (taxid 9606)	NODE_4355_length_19121_cov_8.319576
HC	vOTU-1556	Tetrapisispora blattae CBS 6284 (taxid 1071380)	NODE_34906_length_2755_cov_4.620612
HC	vOTU-1557	Homo sapiens (taxid 9606)	NODE_29955_length_3106_cov_3.021129
HC	vOTU-1559	Lachnospiraceae bacterium GAM79 (taxid 2109691)	NODE_13652_length_6095_cov_15.407611
HC	vOTU-1559	Lachnospiraceae bacterium GAM79 (taxid 2109691)	NODE_22217_length_3959_cov_6.930963
HC	vOTU-1559	Lachnospiraceae bacterium GAM79 (taxid 2109691)	NODE_326_length_124313_cov_12.157716
HC	vOTU-156	unclassified Duncaniella (taxid 2649562)	NODE_12270_length_6751_cov_16.270453
HC	vOTU-156	Streptomyces cacaoi subsp. asoensis (taxid 249586)	NODE_13826_length_6018_cov_60.110082
HC	vOTU-156	unclassified (taxid 0)	NODE_29737_length_3122_cov_18.669951
HC	vOTU-156	Muribaculum intestinale (taxid 1796646)	NODE_4958_length_16860_cov_25.207531
HC	vOTU-156	unclassified Duncaniella (taxid 2649562)	NODE_7118_length_11597_cov_8.805642
HC	vOTU-156	unclassified Duncaniella (taxid 2649562)	NODE_8556_length_9663_cov_6.667640
HC	vOTU-1566	Oscillibacter sp. NSJ-62 (taxid 2763056)	NODE_1881_length_41807_cov_36.382459
HC	vOTU-1566	unclassified (taxid 0)	NODE_27216_length_3354_cov_3.004272
HC	vOTU-1567	unclassified (taxid 0)	NODE_35918_length_2695_cov_3.253247
HC	vOTU-1571	Bacteria (taxid 2)	NODE_26909_length_3386_cov_3.058326
HC	vOTU-1576	Massilistercora timonensis (taxid 2086584)	NODE_17369_length_4903_cov_8.731662
HC	vOTU-1576	Massilistercora timonensis (taxid 2086584)	NODE_3107_length_26936_cov_6.454112
HC	vOTU-1579	Bacteria (taxid 2)	NODE_4434_length_18754_cov_3.475665
HC	vOTU-158	Pantoea vagans (taxid 470934)	NODE_12026_length_6896_cov_3.188004
HC	vOTU-158	Anaerotignum propionicum DSM 1682 (taxid 991789)	NODE_13394_length_6214_cov_3.302591
HC	vOTU-158	Streptomyces sp. CRXT-G-22 (taxid 2768066)	NODE_15002_length_5588_cov_2.831065
HC	vOTU-158	unclassified (taxid 0)	NODE_15168_length_5536_cov_2.935519
HC	vOTU-158	Microbacterium oxydans (taxid 82380)	NODE_15580_length_5394_cov_3.581343
HC	vOTU-158	Nocardioides sp. dk3136 (taxid 2575373)	NODE_29053_length_3177_cov_2.743871
HC	vOTU-158	Candidatus Cloacimonas acidaminovorans str. Evry (taxid 459349)	NODE_29236_length_3163_cov_3.202203
HC	vOTU-158	[Clostridium] cellulosi (taxid 29343)	NODE_29309_length_3157_cov_2.910714
HC	vOTU-158	unclassified (taxid 0)	NODE_30039_length_3099_cov_3.014560
HC	vOTU-158	Corynebacterium (taxid 1716)	NODE_34011_length_2811_cov_2.641917
HC	vOTU-158	unclassified (taxid 0)	NODE_38347_length_2567_cov_2.657028
HC	vOTU-158	unclassified (taxid 0)	NODE_39081_length_2528_cov_3.246838
HC	vOTU-1580	Hungatella hathewayi WAL-18680 (taxid 742737)	NODE_5241_length_15974_cov_6.059256
HC	vOTU-1585	Firmicutes (taxid 1239)	NODE_4445_length_18704_cov_3.956622
HC	vOTU-1587	Trueperella pyogenes (taxid 1661)	NODE_29949_length_3106_cov_9.034665
HC	vOTU-1587	Caproiciproducens sp. NJN-50 (taxid 2507162)	NODE_3560_length_23649_cov_7.423384
HC	vOTU-1587	Clostridiales bacterium (taxid 1898207)	NODE_36392_length_2668_cov_5.294867
HC	vOTU-1589	Clostridiales bacterium CCNA10 (taxid 2109688)	NODE_3553_length_23720_cov_23.219515
HC	vOTU-1589	Actinobacteria (taxid 1760)	NODE_7023_length_11738_cov_4.265586
HC	vOTU-1596	Plasmodium gaboni (taxid 647221)	NODE_4477_length_18584_cov_7.445777
HC	vOTU-1597	Lysobacter capsici (taxid 435897)	NODE_21007_length_4151_cov_12.141875
HC	vOTU-1597	Bacteroides (taxid 816)	NODE_6198_length_13398_cov_10.092035
HC	vOTU-1599	Bifidobacterium bifidum (taxid 1681)	NODE_13804_length_6027_cov_4.987899
HC	vOTU-1599	Streptomyces (taxid 1883)	NODE_5104_length_16367_cov_4.655801
HC	vOTU-16	Bacteria (taxid 2)	NODE_1030_length_64360_cov_23.405099
HC	vOTU-16	Ruminococcus albus 7 = DSM 20455 (taxid 697329)	NODE_1166_length_59603_cov_21.299852
HC	vOTU-16	Ruminococcus albus 7 = DSM 20455 (taxid 697329)	NODE_1438_length_51325_cov_15.930983
HC	vOTU-16	Ruminococcus albus 7 = DSM 20455 (taxid 697329)	NODE_1552_length_48860_cov_17.924441
HC	vOTU-16	Ruminococcus bicirculans (taxid 1160721)	NODE_161_length_167878_cov_14.521040
HC	vOTU-16	Clostridium isatidis (taxid 182773)	NODE_2370_length_34317_cov_15.119480
HC	vOTU-16	Caproiciproducens sp. 7D4C2 (taxid 2721621)	NODE_2418_length_33659_cov_26.774790
HC	vOTU-16	Ruminococcus bicirculans (taxid 1160721)	NODE_257_length_136708_cov_22.377015
HC	vOTU-16	Ruminococcus bicirculans (taxid 1160721)	NODE_61_length_243189_cov_22.335035
HC	vOTU-16	Ruminococcus bicirculans (taxid 1160721)	NODE_662_length_84997_cov_23.373775
HC	vOTU-16	Ruminococcus albus 7 = DSM 20455 (taxid 697329)	NODE_807_length_75580_cov_23.096076
HC	vOTU-16	Clostridiales (taxid 186802)	NODE_906_length_69807_cov_23.404116
HC	vOTU-1604	Micromonospora echinospora (taxid 1877)	NODE_17867_length_4783_cov_3.321079
HC	vOTU-1604	unclassified (taxid 0)	NODE_28034_length_3270_cov_2.591920
HC	vOTU-1604	unclassified (taxid 0)	NODE_36204_length_2679_cov_2.959646
HC	vOTU-1604	Cytophagales bacterium TFI 002 (taxid 1945892)	NODE_7196_length_11434_cov_2.926301
HC	vOTU-1608	unclassified Duncaniella (taxid 2649562)	NODE_13_length_360560_cov_73.643270
HC	vOTU-1608	Bacteroides fragilis (taxid 817)	NODE_8525_length_9698_cov_10.302255
HC	vOTU-1609	Oscillibacter valericigenes Sjm18-20 (taxid 693746)	NODE_4512_length_18412_cov_5.274720
HC	vOTU-161	Clostridiales bacterium CCNA10 (taxid 2109688)	NODE_11970_length_6918_cov_5.995468
HC	vOTU-161	Flavonifractor plautii (taxid 292800)	NODE_21561_length_4062_cov_3.821330
HC	vOTU-161	Flavonifractor plautii (taxid 292800)	NODE_23075_length_3835_cov_18.164981
HC	vOTU-161	Oscillibacter valericigenes Sjm18-20 (taxid 693746)	NODE_3378_length_24820_cov_8.645799
HC	vOTU-161	Thermanaerovibrio acidaminovorans DSM 6589 (taxid 525903)	NODE_35734_length_2705_cov_4.543760
HC	vOTU-161	Oscillibacter valericigenes Sjm18-20 (taxid 693746)	NODE_39305_length_2517_cov_4.702869
HC	vOTU-161	Clostridiales bacterium CCNA10 (taxid 2109688)	NODE_4009_length_20826_cov_261.348451
HC	vOTU-161	Flavonifractor plautii (taxid 292800)	NODE_475_length_102441_cov_62.395442
HC	vOTU-161	Oscillibacter sp. NSJ-62 (taxid 2763056)	NODE_484_length_101956_cov_30.083530
HC	vOTU-161	Clostridiales bacterium CCNA10 (taxid 2109688)	NODE_518_length_98307_cov_19.735335
HC	vOTU-161	Oscillibacter valericigenes Sjm18-20 (taxid 693746)	NODE_6221_length_13345_cov_4.233871
HC	vOTU-161	Clostridiales bacterium CCNA10 (taxid 2109688)	NODE_801_length_75827_cov_17.026680
HC	vOTU-1610	Roseburia hominis (taxid 301301)	NODE_1502_length_50016_cov_7.657322
HC	vOTU-1612	[Clostridium] scindens (taxid 29347)	NODE_1896_length_41518_cov_17.408340
HC	vOTU-1612	unclassified (taxid 0)	NODE_20922_length_4165_cov_9.563845
HC	vOTU-1612	Paenibacillus (taxid 44249)	NODE_7071_length_11660_cov_12.794526
HC	vOTU-1612	Lachnospiraceae bacterium GAM79 (taxid 2109691)	NODE_790_length_76526_cov_12.757512
HC	vOTU-1612	Herbinix luporum (taxid 1679721)	NODE_8077_length_10204_cov_8.849215
HC	vOTU-1612	Homo sapiens (taxid 9606)	NODE_8385_length_9821_cov_17.197250
HC	vOTU-1620	cellular organisms (taxid 131567)	NODE_33744_length_2829_cov_3.105741
HC	vOTU-1626	unclassified (taxid 0)	NODE_12116_length_6839_cov_76.918811
HC	vOTU-1626	[Clostridium] scindens ATCC 35704 (taxid 411468)	NODE_13031_length_6385_cov_18.377140
HC	vOTU-1626	Blautia sp. SC05B48 (taxid 2479767)	NODE_136_length_183815_cov_75.569365
HC	vOTU-1626	Trueperella pyogenes (taxid 1661)	NODE_20555_length_4232_cov_125.181227
HC	vOTU-1626	Herbiconiux sp. SALV-R1 (taxid 2735133)	NODE_23715_length_3753_cov_87.755441
HC	vOTU-1626	unclassified (taxid 0)	NODE_26131_length_3467_cov_57.245723
HC	vOTU-1626	[Bacillus] selenitireducens MLS10 (taxid 439292)	NODE_26387_length_3440_cov_91.704728
HC	vOTU-1626	unclassified Nostoc (taxid 2593658)	NODE_28859_length_3195_cov_130.386145
HC	vOTU-1626	Magnetospirillum gryphiswaldense MSR-1 v2 (taxid 1430440)	NODE_28973_length_3185_cov_22.323037
HC	vOTU-1626	Terrabacteria group (taxid 1783272)	NODE_36369_length_2669_cov_67.733796
HC	vOTU-1626	Blautia producta (taxid 33035)	NODE_9016_length_9143_cov_32.213655
HC	vOTU-1626	Trueperella pyogenes (taxid 1661)	NODE_9982_length_8266_cov_29.986445
HC	vOTU-1628	Clostridioides difficile (taxid 1496)	NODE_1967_length_40442_cov_9.037210
HC	vOTU-1631	Clostridioides difficile (taxid 1496)	NODE_28567_length_3220_cov_7.713968
HC	vOTU-1631	Lachnoclostridium sp. YL32 (taxid 1834196)	NODE_31850_length_2959_cov_3.832408
HC	vOTU-1631	Heliobacterium modesticaldum Ice1 (taxid 498761)	NODE_6586_length_12550_cov_7.981320
HC	vOTU-1634	Lactobacillus murinus (taxid 1622)	NODE_19648_length_4401_cov_118.406105
HC	vOTU-1634	Lactobacillus murinus (taxid 1622)	NODE_5613_length_14940_cov_63.079324
HC	vOTU-1634	Lactobacillus murinus (taxid 1622)	NODE_6391_length_12918_cov_120.896971
HC	vOTU-164	Flavobacterium haoranii (taxid 683124)	NODE_11054_length_7462_cov_7.459986
HC	vOTU-1649	[Ruminococcus] gnavus ATCC 29149 (taxid 411470)	NODE_4647_length_17926_cov_6.217379
HC	vOTU-165	Hungatella hathewayi WAL-18680 (taxid 742737)	NODE_1479_length_50432_cov_6.813742
HC	vOTU-165	Lachnoclostridium sp. YL32 (taxid 1834196)	NODE_2494_length_32825_cov_7.327593
HC	vOTU-165	Monaibacterium sp. ALG8 (taxid 2715211)	NODE_3365_length_24895_cov_77.783061
HC	vOTU-165	[Clostridium] scindens (taxid 29347)	NODE_4977_length_16796_cov_85.625994
HC	vOTU-165	[Clostridium] saccharolyticum WM1 (taxid 610130)	NODE_5525_length_15188_cov_7.632255
HC	vOTU-1650	Lactobacillaceae (taxid 33958)	NODE_5622_length_14926_cov_6.305273
HC	vOTU-1651	unclassified (taxid 0)	NODE_32606_length_2906_cov_4.021209
HC	vOTU-1651	Desulfallas gibsoniae DSM 7213 (taxid 767817)	NODE_33737_length_2829_cov_4.441134
HC	vOTU-1651	Bacteria (taxid 2)	NODE_8686_length_9507_cov_2.919194
HC	vOTU-1655	[Clostridium] scindens ATCC 35704 (taxid 411468)	NODE_16969_length_4997_cov_2.371545
HC	vOTU-1656	unclassified (taxid 0)	NODE_22560_length_3909_cov_4.212683
HC	vOTU-1656	unclassified (taxid 0)	NODE_27125_length_3363_cov_3.227632
HC	vOTU-1656	unclassified (taxid 0)	NODE_27910_length_3283_cov_2.334061
HC	vOTU-1658	Bacteroides dorei CL03T12C01 (taxid 997877)	NODE_528_length_97183_cov_14.639157
HC	vOTU-1659	Homo sapiens (taxid 9606)	NODE_4658_length_17867_cov_4.834682
HC	vOTU-166	Clostridiales bacterium CCNA10 (taxid 2109688)	NODE_10737_length_7693_cov_11.820247
HC	vOTU-166	Clostridiales bacterium CCNA10 (taxid 2109688)	NODE_1377_length_52969_cov_6.980375
HC	vOTU-166	Dysosmobacter welbionis (taxid 2093857)	NODE_15126_length_5549_cov_12.095212
HC	vOTU-166	Hungatella hathewayi WAL-18680 (taxid 742737)	NODE_15359_length_5468_cov_14.163235
HC	vOTU-166	Clostridiales bacterium CCNA10 (taxid 2109688)	NODE_18312_length_4673_cov_4.581158
HC	vOTU-166	Clostridiales bacterium CCNA10 (taxid 2109688)	NODE_18469_length_4641_cov_14.733129
HC	vOTU-166	Clostridiales bacterium CCNA10 (taxid 2109688)	NODE_23646_length_3763_cov_3.229246
HC	vOTU-166	Clostridiales bacterium CCNA10 (taxid 2109688)	NODE_27011_length_3376_cov_11.820855
HC	vOTU-166	Clostridiales bacterium CCNA10 (taxid 2109688)	NODE_34869_length_2757_cov_13.992164
HC	vOTU-166	Clostridiales bacterium CCNA10 (taxid 2109688)	NODE_4791_length_17417_cov_10.214821
HC	vOTU-166	Clostridiales bacterium CCNA10 (taxid 2109688)	NODE_7699_length_10695_cov_10.870880
HC	vOTU-166	Dysosmobacter welbionis (taxid 2093857)	NODE_9784_length_8429_cov_4.618295
HC	vOTU-1661	Bacteria (taxid 2)	NODE_11465_length_7212_cov_4.170287
HC	vOTU-1661	cellular organisms (taxid 131567)	NODE_13120_length_6341_cov_4.191731
HC	vOTU-1661	unclassified (taxid 0)	NODE_20666_length_4212_cov_3.372430
HC	vOTU-1666	Stenotrophomonas maltophilia (taxid 40324)	NODE_4682_length_17785_cov_4.327027
HC	vOTU-1670	unclassified (taxid 0)	NODE_29181_length_3167_cov_2.329450
HC	vOTU-1670	unclassified (taxid 0)	NODE_29858_length_3114_cov_2.685874
HC	vOTU-1670	unclassified (taxid 0)	NODE_30155_length_3090_cov_2.156986
HC	vOTU-1671	Intestinimonas butyriciproducens (taxid 1297617)	NODE_3905_length_21503_cov_4.436619
HC	vOTU-1671	Fusobacterium nucleatum (taxid 851)	NODE_5066_length_16492_cov_4.035029
HC	vOTU-1673	Bifidobacterium scardovii JCM 12489 = DSM 13734 (taxid 1150461)	NODE_1117_length_60907_cov_16.389479
HC	vOTU-1675	Deinococcus (taxid 1298)	NODE_3901_length_21519_cov_18.912415
HC	vOTU-1679	Azoarcus olearius (taxid 418699)	NODE_15709_length_5347_cov_25.931120
HC	vOTU-1679	Phocaeicola dorei (taxid 357276)	NODE_25803_length_3504_cov_25.760432
HC	vOTU-168	Flavonifractor plautii (taxid 292800)	NODE_2421_length_33617_cov_17.048956
HC	vOTU-168	Flavonifractor plautii (taxid 292800)	NODE_3781_length_22219_cov_18.378466
HC	vOTU-168	Flavonifractor plautii (taxid 292800)	NODE_898_length_70233_cov_17.565739
HC	vOTU-1683	Duncaniella sp. C9 (taxid 2530392)	NODE_3119_length_26870_cov_43.310044
HC	vOTU-1691	Bacteria (taxid 2)	NODE_3074_length_27221_cov_14.156314
HC	vOTU-1691	Bacillus safensis (taxid 561879)	NODE_3578_length_23486_cov_8.851553
HC	vOTU-1692	unclassified (taxid 0)	NODE_17881_length_4781_cov_3.680697
HC	vOTU-1692	Azoarcus sp. DD4 (taxid 2027405)	NODE_6129_length_13575_cov_4.232553
HC	vOTU-1696	[Ruminococcus] gnavus ATCC 29149 (taxid 411470)	NODE_465_length_103343_cov_15.668110
HC	vOTU-1698	Clostridiales bacterium (taxid 1898207)	NODE_15608_length_5384_cov_3.509704
HC	vOTU-1698	unclassified (taxid 0)	NODE_16017_length_5259_cov_6.287341
HC	vOTU-1698	unclassified (taxid 0)	NODE_39563_length_2504_cov_39.548414
HC	vOTU-1698	Clostridiales bacterium CCNA10 (taxid 2109688)	NODE_4791_length_17417_cov_10.214821
HC	vOTU-1698	Dysosmobacter welbionis (taxid 2093857)	NODE_9784_length_8429_cov_4.618295
HC	vOTU-17	Amedibacterium intestinale (taxid 2583452)	NODE_12329_length_6718_cov_8.388345
HC	vOTU-17	Lachnoclostridium sp. YL32 (taxid 1834196)	NODE_2494_length_32825_cov_7.327593
HC	vOTU-17	Lachnospiraceae bacterium GAM79 (taxid 2109691)	NODE_274_length_133486_cov_7.880900
HC	vOTU-17	Lachnospiraceae bacterium GAM79 (taxid 2109691)	NODE_450_length_105470_cov_7.743541
HC	vOTU-17	Agarilytica rhodophyticola (taxid 1737490)	NODE_6723_length_12304_cov_6.370900
HC	vOTU-17	Terrabacteria group (taxid 1783272)	NODE_7997_length_10298_cov_8.126504
HC	vOTU-17	Lachnospiraceae bacterium GAM79 (taxid 2109691)	NODE_997_length_65620_cov_12.875410
HC	vOTU-170	cellular organisms (taxid 131567)	NODE_12410_length_6681_cov_6.171411
HC	vOTU-170	Flavonifractor plautii (taxid 292800)	NODE_1959_length_40601_cov_29.078669
HC	vOTU-170	Oscillibacter sp. PEA192 (taxid 2109687)	NODE_5047_length_16555_cov_9.196262
HC	vOTU-1701	Blautia (taxid 572511)	NODE_10654_length_7757_cov_7.713021
HC	vOTU-1701	Anaerostipes caccae (taxid 105841)	NODE_25381_length_3548_cov_3.539614
HC	vOTU-1701	[Clostridium] innocuum (taxid 1522)	NODE_4910_length_17051_cov_9.193826
HC	vOTU-1702	unclassified (taxid 0)	NODE_15772_length_5333_cov_3.119102
HC	vOTU-1704	Blautia sp. N6H1-15 (taxid 1912897)	NODE_711_length_81563_cov_19.953845
HC	vOTU-1706	Flavonifractor plautii (taxid 292800)	NODE_4809_length_17329_cov_6.289590
HC	vOTU-1707	Bacteroidales (taxid 171549)	NODE_13188_length_6309_cov_18.520539
HC	vOTU-1707	Bacteroides fragilis (taxid 817)	NODE_2694_length_30851_cov_500.509196
HC	vOTU-1707	Bacteroides fragilis (taxid 817)	NODE_4661_length_17852_cov_5.705316
HC	vOTU-1707	Duncaniella dubosii (taxid 2518971)	NODE_4975_length_16798_cov_75.531368
HC	vOTU-1707	Bacteroides fragilis (taxid 817)	NODE_5627_length_14906_cov_120.995482
HC	vOTU-1709	Enterocloster bolteae (taxid 208479)	NODE_15889_length_5295_cov_3.623036
HC	vOTU-1709	Enterocloster bolteae (taxid 208479)	NODE_28205_length_3253_cov_3.136650
HC	vOTU-171	cellular organisms (taxid 131567)	NODE_10402_length_7938_cov_3.099478
HC	vOTU-171	unclassified (taxid 0)	NODE_26053_length_3476_cov_3.513386
HC	vOTU-171	Homo sapiens (taxid 9606)	NODE_34481_length_2780_cov_3.639660
HC	vOTU-1710	Lachnoclostridium sp. YL32 (taxid 1834196)	NODE_11731_length_7050_cov_3.587122
HC	vOTU-1710	root (taxid 1)	NODE_8841_length_9327_cov_4.478378
HC	vOTU-1711	unclassified (taxid 0)	NODE_14676_length_5709_cov_5.196023
HC	vOTU-1711	unclassified (taxid 0)	NODE_15767_length_5333_cov_5.258752
HC	vOTU-1711	Streptomyces sp. 769 (taxid 1262452)	NODE_36220_length_2678_cov_4.767013
HC	vOTU-1719	Clostridiales (taxid 186802)	NODE_942_length_68010_cov_27.732045
HC	vOTU-172	unclassified (taxid 0)	NODE_14726_length_5690_cov_34.123107
HC	vOTU-172	unclassified (taxid 0)	NODE_16336_length_5165_cov_18.788719
HC	vOTU-172	unclassified (taxid 0)	NODE_30284_length_3079_cov_18.225849
HC	vOTU-172	Bacteria (taxid 2)	NODE_8717_length_9467_cov_10.308839
HC	vOTU-172	[Clostridium] innocuum (taxid 1522)	NODE_9226_length_8944_cov_9.704635
HC	vOTU-173	Enterobacter cloacae complex sp. (taxid 2027919)	NODE_1415_length_51880_cov_32.870452
HC	vOTU-173	Lachnoclostridium phocaeense (taxid 1871021)	NODE_2118_length_37971_cov_15.122368
HC	vOTU-173	Lachnoclostridium sp. YL32 (taxid 1834196)	NODE_2736_length_30362_cov_12.930163
HC	vOTU-173	unclassified Lachnospiraceae (taxid 186928)	NODE_3398_length_24670_cov_12.283089
HC	vOTU-173	unclassified (taxid 0)	NODE_35046_length_2746_cov_15.283252
HC	vOTU-173	Lachnoclostridium phocaeense (taxid 1871021)	NODE_3857_length_21735_cov_11.893850
HC	vOTU-173	Haloarcula taiwanensis (taxid 1932004)	NODE_5892_length_14126_cov_10.839063
HC	vOTU-173	Clostridiales (taxid 186802)	NODE_7032_length_11723_cov_3.089215
HC	vOTU-173	Vibrio (taxid 662)	NODE_7445_length_11079_cov_11.049718
HC	vOTU-173	Lachnospiraceae bacterium GAM79 (taxid 2109691)	NODE_9017_length_9142_cov_32.278654
HC	vOTU-173	Firmicutes (taxid 1239)	NODE_9099_length_9040_cov_11.484659
HC	vOTU-174	unclassified (taxid 0)	NODE_23730_length_3752_cov_6.962449
HC	vOTU-174	Faecalibacterium prausnitzii (taxid 853)	NODE_2729_length_30428_cov_10.287602
HC	vOTU-174	Lachnoclostridium sp. YL32 (taxid 1834196)	NODE_3840_length_21838_cov_41.381692
HC	vOTU-174	Roseburia hominis (taxid 301301)	NODE_550_length_95678_cov_72.928003
HC	vOTU-175	Homo sapiens (taxid 9606)	NODE_1393_length_52574_cov_17.224413
HC	vOTU-175	Blautia (taxid 572511)	NODE_3275_length_25554_cov_16.386427
HC	vOTU-175	Clostridioides difficile (taxid 1496)	NODE_4091_length_20365_cov_17.209188
HC	vOTU-177	Blautia sp. SC05B48 (taxid 2479767)	NODE_1074_length_62709_cov_46.738249
HC	vOTU-177	Lachnospiraceae bacterium GAM79 (taxid 2109691)	NODE_1079_length_62483_cov_6.699805
HC	vOTU-177	Lachnospiraceae bacterium GAM79 (taxid 2109691)	NODE_412_length_109660_cov_11.869788
HC	vOTU-177	Herbinix luporum (taxid 1679721)	NODE_573_length_94343_cov_30.494399
HC	vOTU-18	Clostridium saccharoperbutylacetonicum (taxid 36745)	NODE_24017_length_3712_cov_2.983494
HC	vOTU-18	Clostridium pasteurianum BC1 (taxid 86416)	NODE_8195_length_10053_cov_3.176925
HC	vOTU-180	unclassified (taxid 0)	NODE_20561_length_4232_cov_3.130445
HC	vOTU-180	unclassified (taxid 0)	NODE_39497_length_2507_cov_3.203292
HC	vOTU-180	Enterocloster clostridioformis (taxid 1531)	NODE_4_length_452602_cov_44.350971
HC	vOTU-180	Lachnospiraceae bacterium GAM79 (taxid 2109691)	NODE_925_length_68664_cov_11.450435
HC	vOTU-182	Bacteria (taxid 2)	NODE_10137_length_8130_cov_4.761331
HC	vOTU-182	Alphaproteobacteria (taxid 28211)	NODE_12981_length_6407_cov_7.084992
HC	vOTU-182	Bacteria (taxid 2)	NODE_16078_length_5243_cov_5.858691
HC	vOTU-182	Bacteria (taxid 2)	NODE_24550_length_3646_cov_6.776408
HC	vOTU-182	unclassified (taxid 0)	NODE_27061_length_3371_cov_4.588646
HC	vOTU-182	unclassified (taxid 0)	NODE_38035_length_2583_cov_4.850359
HC	vOTU-182	Streptomyces vietnamensis (taxid 362257)	NODE_7867_length_10465_cov_5.830959
HC	vOTU-184	Blautia producta (taxid 33035)	NODE_17815_length_4795_cov_8.786350
HC	vOTU-184	Ruthenibacterium lactatiformans (taxid 1550024)	NODE_2031_length_39517_cov_5.268306
HC	vOTU-184	Firmicutes (taxid 1239)	NODE_23499_length_3782_cov_5.872065
HC	vOTU-184	unclassified (taxid 0)	NODE_24495_length_3655_cov_18.792342
HC	vOTU-184	Blautia (taxid 572511)	NODE_24538_length_3648_cov_5.386446
HC	vOTU-184	unclassified (taxid 0)	NODE_29173_length_3167_cov_13.400324
HC	vOTU-184	Blautia producta (taxid 33035)	NODE_30339_length_3075_cov_10.694129
HC	vOTU-184	Blautia producta (taxid 33035)	NODE_30607_length_3054_cov_10.266711
HC	vOTU-184	Ruthenibacterium lactatiformans (taxid 1550024)	NODE_39240_length_2520_cov_7.607859
HC	vOTU-184	Blautia producta (taxid 33035)	NODE_5015_length_16665_cov_6.116952
HC	vOTU-184	Bacillus flexus (taxid 86664)	NODE_5968_length_13931_cov_13.495164
HC	vOTU-184	[Ruminococcus] gnavus ATCC 29149 (taxid 411470)	NODE_6204_length_13389_cov_6.630784
HC	vOTU-184	[Clostridium] scindens ATCC 35704 (taxid 411468)	NODE_7251_length_11352_cov_11.793969
HC	vOTU-184	Blautia (taxid 572511)	NODE_9346_length_8833_cov_9.519529
HC	vOTU-185	Clostridiales bacterium CCNA10 (taxid 2109688)	NODE_10737_length_7693_cov_11.820247
HC	vOTU-185	Sphingobium baderi (taxid 1332080)	NODE_10823_length_7625_cov_10.881426
HC	vOTU-185	Clostridiales bacterium CCNA10 (taxid 2109688)	NODE_1377_length_52969_cov_6.980375
HC	vOTU-185	Dysosmobacter welbionis (taxid 2093857)	NODE_15126_length_5549_cov_12.095212
HC	vOTU-185	Hungatella hathewayi WAL-18680 (taxid 742737)	NODE_15359_length_5468_cov_14.163235
HC	vOTU-185	Clostridiales bacterium CCNA10 (taxid 2109688)	NODE_18469_length_4641_cov_14.733129
HC	vOTU-185	Clostridiales bacterium CCNA10 (taxid 2109688)	NODE_23646_length_3763_cov_3.229246
HC	vOTU-185	Clostridiales bacterium CCNA10 (taxid 2109688)	NODE_27011_length_3376_cov_11.820855
HC	vOTU-185	Gottschalkia acidurici 9a (taxid 1128398)	NODE_30412_length_3069_cov_4.298128
HC	vOTU-185	Oscillospiraceae (taxid 216572)	NODE_34511_length_2778_cov_3.233987
HC	vOTU-185	Clostridiales bacterium CCNA10 (taxid 2109688)	NODE_3704_length_22718_cov_10.245528
HC	vOTU-185	Clostridiales bacterium CCNA10 (taxid 2109688)	NODE_4791_length_17417_cov_10.214821
HC	vOTU-185	Clostridiales bacterium CCNA10 (taxid 2109688)	NODE_7699_length_10695_cov_10.870880
HC	vOTU-185	Dysosmobacter welbionis (taxid 2093857)	NODE_9784_length_8429_cov_4.618295
HC	vOTU-187	Oscillibacter sp. NSJ-62 (taxid 2763056)	NODE_169_length_163681_cov_33.216071
HC	vOTU-187	Bacteria (taxid 2)	NODE_16944_length_5002_cov_3.434518
HC	vOTU-187	Oscillibacter sp. NSJ-62 (taxid 2763056)	NODE_20907_length_4168_cov_21.200929
HC	vOTU-187	Oscillibacter sp. NSJ-62 (taxid 2763056)	NODE_23667_length_3760_cov_3.833560
HC	vOTU-187	Oscillibacter sp. NSJ-62 (taxid 2763056)	NODE_248_length_138613_cov_33.270089
HC	vOTU-187	Oscillibacter sp. NSJ-62 (taxid 2763056)	NODE_2861_length_29069_cov_10.023938
HC	vOTU-187	unclassified (taxid 0)	NODE_37494_length_2611_cov_1.879242
HC	vOTU-187	Clostridiales bacterium CCNA10 (taxid 2109688)	NODE_4735_length_17611_cov_4.823657
HC	vOTU-187	Clostridiales bacterium CCNA10 (taxid 2109688)	NODE_6439_length_12826_cov_7.277512
HC	vOTU-187	Oscillibacter valericigenes Sjm18-20 (taxid 693746)	NODE_8075_length_10206_cov_7.389180
HC	vOTU-187	Oscillibacter sp. NSJ-62 (taxid 2763056)	NODE_8760_length_9423_cov_4.009951
HC	vOTU-187	Oscillibacter sp. NSJ-62 (taxid 2763056)	NODE_90_length_206142_cov_51.137403
HC	vOTU-188	Ruminococcus champanellensis (taxid 1161942)	NODE_137_length_183480_cov_14.105053
HC	vOTU-19	Lachnospiraceae (taxid 186803)	NODE_1269_length_56565_cov_6.416496
HC	vOTU-19	Clostridiales (taxid 186802)	NODE_13667_length_6089_cov_6.356121
HC	vOTU-19	Roseburia hominis (taxid 301301)	NODE_1416_length_51876_cov_6.470588
HC	vOTU-19	Lachnospiraceae bacterium GAM79 (taxid 2109691)	NODE_1469_length_50635_cov_7.068515
HC	vOTU-19	Roseburia intestinalis L1-82 (taxid 536231)	NODE_1873_length_41959_cov_6.141517
HC	vOTU-19	Blautia producta (taxid 33035)	NODE_1913_length_41303_cov_6.975574
HC	vOTU-19	Blautia producta (taxid 33035)	NODE_2116_length_38089_cov_6.872724
HC	vOTU-19	unclassified Selenomonas (taxid 2637378)	NODE_35157_length_2740_cov_2.489298
HC	vOTU-19	Lachnospiraceae bacterium GAM79 (taxid 2109691)	NODE_4025_length_20721_cov_7.087047
HC	vOTU-19	Clostridioides difficile (taxid 1496)	NODE_5547_length_15114_cov_11.147503
HC	vOTU-196	unclassified (taxid 0)	NODE_12380_length_6695_cov_9.589151
HC	vOTU-196	Bacteroidetes (taxid 976)	NODE_2531_length_32417_cov_55.115523
HC	vOTU-196	unclassified (taxid 0)	NODE_34154_length_2802_cov_8.450642
HC	vOTU-196	Bifidobacterium angulatum (taxid 1683)	NODE_3624_length_23116_cov_5.625678
HC	vOTU-196	Flavobacterium commune (taxid 1306519)	NODE_3669_length_22926_cov_6.070375
HC	vOTU-196	cellular organisms (taxid 131567)	NODE_3770_length_22309_cov_4.955065
HC	vOTU-196	cellular organisms (taxid 131567)	NODE_4337_length_19207_cov_4.896864
HC	vOTU-198	Arcobacter canalis (taxid 1912871)	NODE_13525_length_6158_cov_2.470975
HC	vOTU-198	unclassified (taxid 0)	NODE_17335_length_4912_cov_2.629783
HC	vOTU-198	unclassified (taxid 0)	NODE_19806_length_4371_cov_2.519562
HC	vOTU-198	Bacteria (taxid 2)	NODE_20474_length_4247_cov_3.511271
HC	vOTU-198	Clostridiales (taxid 186802)	NODE_21807_length_4021_cov_2.716531
HC	vOTU-198	Bacteria (taxid 2)	NODE_23029_length_3842_cov_2.745020
HC	vOTU-198	unclassified (taxid 0)	NODE_24349_length_3674_cov_2.804837
HC	vOTU-198	Chryseobacterium indoltheticum (taxid 254)	NODE_26065_length_3475_cov_3.441730
HC	vOTU-198	unclassified (taxid 0)	NODE_26324_length_3447_cov_2.832047
HC	vOTU-198	Proteobacteria (taxid 1224)	NODE_27141_length_3362_cov_2.737900
HC	vOTU-198	unclassified (taxid 0)	NODE_29437_length_3146_cov_2.173346
HC	vOTU-198	unclassified (taxid 0)	NODE_33249_length_2863_cov_2.310840
HC	vOTU-198	unclassified (taxid 0)	NODE_37733_length_2599_cov_2.959556
HC	vOTU-198	Oscillibacter sp. PEA192 (taxid 2109687)	NODE_8169_length_10091_cov_2.797284
HC	vOTU-199	Bacteria (taxid 2)	NODE_20524_length_4238_cov_3.959625
HC	vOTU-199	Acidovorax sp. 1608163 (taxid 2478662)	NODE_9825_length_8386_cov_7.777591
HC	vOTU-2	Roseburia intestinalis L1-82 (taxid 536231)	NODE_10175_length_8108_cov_4.282032
HC	vOTU-2	Streptococcus canis (taxid 1329)	NODE_113_length_194363_cov_31.906447
HC	vOTU-2	Streptococcus pyogenes (taxid 1314)	NODE_11570_length_7151_cov_3.209358
HC	vOTU-2	Ruminococcus albus 7 = DSM 20455 (taxid 697329)	NODE_13901_length_5991_cov_2.598918
HC	vOTU-2	unclassified (taxid 0)	NODE_13920_length_5981_cov_2.401592
HC	vOTU-2	Peptostreptococcaceae bacterium oral taxon 929 (taxid 2081703)	NODE_14089_length_5916_cov_4.702860
HC	vOTU-2	Bacilli (taxid 91061)	NODE_14111_length_5907_cov_4.185420
HC	vOTU-2	Pseudobutyrivibrio xylanivorans (taxid 185007)	NODE_14330_length_5840_cov_2.196252
HC	vOTU-2	Bacillales (taxid 1385)	NODE_14713_length_5697_cov_3.689680
HC	vOTU-2	Listeria ivanovii (taxid 1638)	NODE_15160_length_5539_cov_2.449835
HC	vOTU-2	Anaerocolumna cellulosilytica (taxid 433286)	NODE_16087_length_5239_cov_2.540876
HC	vOTU-2	Clostridium saccharobutylicum (taxid 169679)	NODE_16341_length_5165_cov_2.276730
HC	vOTU-2	Terrabacteria group (taxid 1783272)	NODE_16391_length_5149_cov_3.790221
HC	vOTU-2	Ruminococcus sp. JE7A12 (taxid 2564099)	NODE_16482_length_5127_cov_4.379604
HC	vOTU-2	Blautia producta (taxid 33035)	NODE_17838_length_4790_cov_2.490982
HC	vOTU-2	Clostridiales (taxid 186802)	NODE_17995_length_4751_cov_2.418271
HC	vOTU-2	Bacilli (taxid 91061)	NODE_18060_length_4735_cov_2.831258
HC	vOTU-2	Eukaryota (taxid 2759)	NODE_18098_length_4727_cov_2.069032
HC	vOTU-2	Bacilli (taxid 91061)	NODE_18367_length_4662_cov_2.626172
HC	vOTU-2	[Clostridium] cellulosi (taxid 29343)	NODE_19766_length_4381_cov_2.334805
HC	vOTU-2	Ruminococcus sp. JE7A12 (taxid 2564099)	NODE_21010_length_4151_cov_4.206922
HC	vOTU-2	Terrabacteria group (taxid 1783272)	NODE_22049_length_3985_cov_3.807062
HC	vOTU-2	Blautia sp. N6H1-15 (taxid 1912897)	NODE_22387_length_3936_cov_3.012957
HC	vOTU-2	Bacteria (taxid 2)	NODE_22424_length_3931_cov_2.086404
HC	vOTU-2	Thermoanaerobacterium sp. RBIITD (taxid 1550240)	NODE_23177_length_3822_cov_2.402670
HC	vOTU-2	Ruminococcus bicirculans (taxid 1160721)	NODE_23637_length_3765_cov_2.558297
HC	vOTU-2	unclassified (taxid 0)	NODE_23776_length_3746_cov_2.539384
HC	vOTU-2	Peptostreptococcaceae bacterium oral taxon 929 (taxid 2081703)	NODE_23892_length_3730_cov_2.390364
HC	vOTU-2	Arachidicoccus sp. BS20 (taxid 1850526)	NODE_24315_length_3678_cov_2.317690
HC	vOTU-2	Blautia sp. SC05B48 (taxid 2479767)	NODE_24926_length_3601_cov_2.449773
HC	vOTU-2	Ruminococcus sp. JE7A12 (taxid 2564099)	NODE_25118_length_3581_cov_2.648402
HC	vOTU-2	unclassified (taxid 0)	NODE_25170_length_3575_cov_2.583762
HC	vOTU-2	Clostridium (taxid 1485)	NODE_27019_length_3376_cov_2.289482
HC	vOTU-2	Anaerostipes rhamnosivorans (taxid 1229621)	NODE_27266_length_3347_cov_3.372171
HC	vOTU-2	Plasmodium yoelii (taxid 5861)	NODE_27826_length_3291_cov_2.523335
HC	vOTU-2	Agrobacterium vitis (taxid 373)	NODE_27966_length_3277_cov_2.207500
HC	vOTU-2	Faecalibacterium prausnitzii (taxid 853)	NODE_28020_length_3272_cov_2.029734
HC	vOTU-2	Bacteria (taxid 2)	NODE_29067_length_3176_cov_2.673766
HC	vOTU-2	unclassified (taxid 0)	NODE_30143_length_3091_cov_2.432979
HC	vOTU-2	Lachnospiraceae (taxid 186803)	NODE_30575_length_3057_cov_2.659732
HC	vOTU-2	[Eubacterium] eligens ATCC 27750 (taxid 515620)	NODE_30933_length_3031_cov_2.494922
HC	vOTU-2	Ruminococcus sp. JE7A12 (taxid 2564099)	NODE_32659_length_2902_cov_2.304779
HC	vOTU-2	unclassified (taxid 0)	NODE_34896_length_2756_cov_2.682717
HC	vOTU-2	unclassified (taxid 0)	NODE_35389_length_2727_cov_1.983019
HC	vOTU-2	unclassified (taxid 0)	NODE_35528_length_2718_cov_2.484665
HC	vOTU-2	unclassified (taxid 0)	NODE_35696_length_2708_cov_2.217408
HC	vOTU-2	[Eubacterium] eligens ATCC 27750 (taxid 515620)	NODE_3574_length_23515_cov_3.814703
HC	vOTU-2	Clostridiales (taxid 186802)	NODE_3582_length_23456_cov_4.461269
HC	vOTU-2	unclassified (taxid 0)	NODE_36145_length_2682_cov_2.338196
HC	vOTU-2	unclassified (taxid 0)	NODE_36707_length_2650_cov_3.132919
HC	vOTU-2	unclassified (taxid 0)	NODE_38483_length_2560_cov_2.103504
HC	vOTU-2	Paenibacillus baekrokdamisoli (taxid 1712516)	NODE_38628_length_2552_cov_2.375758
HC	vOTU-2	Butyrivibrio hungatei (taxid 185008)	NODE_39060_length_2530_cov_2.069303
HC	vOTU-2	Butyrivibrio hungatei (taxid 185008)	NODE_39280_length_2519_cov_2.302621
HC	vOTU-2	Lachnospiraceae bacterium (taxid 1898203)	NODE_4046_length_20602_cov_3.894860
HC	vOTU-2	Pseudobutyrivibrio xylanivorans (taxid 185007)	NODE_6_length_435723_cov_41.319840
HC	vOTU-2	Firmicutes (taxid 1239)	NODE_6945_length_11882_cov_4.067090
HC	vOTU-2	Lactobacillus saerimneri (taxid 228229)	NODE_7338_length_11226_cov_3.489102
HC	vOTU-2	Erysipelotrichaceae (taxid 128827)	NODE_7516_length_10958_cov_4.072696
HC	vOTU-2	Roseburia intestinalis L1-82 (taxid 536231)	NODE_8_length_422419_cov_40.548494
HC	vOTU-2	Clostridiales (taxid 186802)	NODE_9937_length_8300_cov_2.461510
HC	vOTU-20	Oscillibacter sp. PEA192 (taxid 2109687)	NODE_13606_length_6119_cov_2.464250
HC	vOTU-20	Bacteria (taxid 2)	NODE_13842_length_6013_cov_2.173518
HC	vOTU-20	unclassified (taxid 0)	NODE_14526_length_5768_cov_2.918995
HC	vOTU-20	Oscillibacter valericigenes Sjm18-20 (taxid 693746)	NODE_1569_length_48394_cov_6.221475
HC	vOTU-20	Shewanella khirikhana (taxid 1965282)	NODE_16284_length_5179_cov_3.328303
HC	vOTU-20	Clostridiales bacterium CCNA10 (taxid 2109688)	NODE_16512_length_5117_cov_2.488889
HC	vOTU-20	Oscillibacter sp. NSJ-62 (taxid 2763056)	NODE_17178_length_4948_cov_2.544857
HC	vOTU-20	cellular organisms (taxid 131567)	NODE_17756_length_4811_cov_2.669624
HC	vOTU-20	unclassified (taxid 0)	NODE_18523_length_4631_cov_2.664251
HC	vOTU-20	Clostridiales (taxid 186802)	NODE_19215_length_4492_cov_2.448924
HC	vOTU-20	Flavonifractor plautii (taxid 292800)	NODE_20040_length_4329_cov_2.333490
HC	vOTU-20	Rickettsia canadensis str. CA410 (taxid 1105107)	NODE_20081_length_4321_cov_1.836239
HC	vOTU-20	Oscillibacter sp. NSJ-62 (taxid 2763056)	NODE_20171_length_4303_cov_2.846664
HC	vOTU-20	Oscillibacter sp. NSJ-62 (taxid 2763056)	NODE_2107_length_38295_cov_7.020121
HC	vOTU-20	Pseudodesulfovibrio sp. SRB007 (taxid 2678688)	NODE_21569_length_4061_cov_3.182731
HC	vOTU-20	Geobacillus thermodenitrificans (taxid 33940)	NODE_23606_length_3769_cov_2.155471
HC	vOTU-20	Moraxella (taxid 475)	NODE_24078_length_3705_cov_2.803473
HC	vOTU-20	Bacteroidetes (taxid 976)	NODE_25042_length_3590_cov_2.202106
HC	vOTU-20	Oscillospiraceae (taxid 216572)	NODE_2562_length_32109_cov_6.914585
HC	vOTU-20	Pseudoalteromonas (taxid 53246)	NODE_25793_length_3506_cov_2.172937
HC	vOTU-20	unclassified (taxid 0)	NODE_27596_length_3312_cov_2.781453
HC	vOTU-20	unclassified (taxid 0)	NODE_28067_length_3267_cov_2.396238
HC	vOTU-20	Bacteria (taxid 2)	NODE_28694_length_3210_cov_2.374082
HC	vOTU-20	Flintibacter sp. KGMB00164 (taxid 2610895)	NODE_29179_length_3167_cov_2.687379
HC	vOTU-20	Schaalia meyeri (taxid 52773)	NODE_29922_length_3109_cov_2.593338
HC	vOTU-20	Proteobacteria (taxid 1224)	NODE_29923_length_3109_cov_2.586412
HC	vOTU-20	unclassified (taxid 0)	NODE_30385_length_3072_cov_2.211686
HC	vOTU-20	Faecalibacterium prausnitzii (taxid 853)	NODE_30713_length_3047_cov_2.498653
HC	vOTU-20	Flintibacter sp. KGMB00164 (taxid 2610895)	NODE_30769_length_3043_cov_2.869858
HC	vOTU-20	Coriobacteriia (taxid 84998)	NODE_31304_length_3000_cov_2.877523
HC	vOTU-20	Paenibacillus chitinolyticus (taxid 79263)	NODE_31576_length_2980_cov_2.494661
HC	vOTU-20	Alphaproteobacteria (taxid 28211)	NODE_31802_length_2964_cov_2.527537
HC	vOTU-20	Oscillospiraceae (taxid 216572)	NODE_32479_length_2917_cov_2.322887
HC	vOTU-20	Streptomyces (taxid 1883)	NODE_33367_length_2855_cov_2.050036
HC	vOTU-20	unclassified (taxid 0)	NODE_33731_length_2830_cov_2.369415
HC	vOTU-20	Klebsiella michiganensis (taxid 1134687)	NODE_34111_length_2805_cov_2.959311
HC	vOTU-20	unclassified (taxid 0)	NODE_34750_length_2765_cov_2.792783
HC	vOTU-20	Clostridiales (taxid 186802)	NODE_36843_length_2644_cov_2.346319
HC	vOTU-20	Faecalibacterium prausnitzii (taxid 853)	NODE_374_length_116012_cov_6.767663
HC	vOTU-20	Oscillibacter sp. NSJ-62 (taxid 2763056)	NODE_3772_length_22302_cov_6.589426
HC	vOTU-20	Actinobacteria (taxid 1760)	NODE_37736_length_2599_cov_2.572958
HC	vOTU-20	Flintibacter sp. KGMB00164 (taxid 2610895)	NODE_717_length_81361_cov_7.046959
HC	vOTU-20	Oscillospiraceae (taxid 216572)	NODE_7807_length_10553_cov_2.716877
HC	vOTU-200	Bifidobacterium scardovii JCM 12489 = DSM 13734 (taxid 1150461)	NODE_10260_length_8049_cov_4.849724
HC	vOTU-200	Micromonospora echinaurantiaca (taxid 47857)	NODE_12886_length_6453_cov_13.011920
HC	vOTU-200	Oscillibacter sp. NSJ-62 (taxid 2763056)	NODE_3338_length_25083_cov_20.070743
HC	vOTU-200	Oscillospiraceae (taxid 216572)	NODE_5271_length_15908_cov_4.534268
HC	vOTU-200	Flavonifractor plautii (taxid 292800)	NODE_6008_length_13837_cov_17.251526
HC	vOTU-200	Oscillibacter valericigenes Sjm18-20 (taxid 693746)	NODE_9034_length_9111_cov_5.703454
HC	vOTU-201	Lachnospiraceae bacterium GAM79 (taxid 2109691)	NODE_1953_length_40700_cov_6.448761
HC	vOTU-201	Marinobacter salinus (taxid 1874317)	NODE_20481_length_4245_cov_5.554702
HC	vOTU-201	Lachnospiraceae bacterium GAM79 (taxid 2109691)	NODE_2081_length_38745_cov_6.277025
HC	vOTU-202	Diaphorobacter ruginosibacter (taxid 1715720)	NODE_680_length_83383_cov_8.106919
HC	vOTU-204	Duncaniella dubosii (taxid 2518971)	NODE_7692_length_10714_cov_3.482749
HC	vOTU-204	Muribaculaceae (taxid 2005473)	NODE_8880_length_9294_cov_3.809265
HC	vOTU-206	Eubacterium (taxid 1730)	NODE_13318_length_6250_cov_4.053783
HC	vOTU-206	Eubacterium (taxid 1730)	NODE_25320_length_3557_cov_3.084195
HC	vOTU-206	Roseburia hominis (taxid 301301)	NODE_692_length_82331_cov_14.830014
HC	vOTU-209	[Clostridium] hylemonae DSM 15053 (taxid 553973)	NODE_587_length_92906_cov_42.261276
HC	vOTU-21	Roseburia hominis (taxid 301301)	NODE_1053_length_63584_cov_12.948336
HC	vOTU-21	Oscillibacter sp. NSJ-62 (taxid 2763056)	NODE_11197_length_7378_cov_6.415149
HC	vOTU-21	[Clostridium] hylemonae DSM 15053 (taxid 553973)	NODE_1698_length_45424_cov_6.636316
HC	vOTU-21	Blautia producta (taxid 33035)	NODE_1783_length_43722_cov_6.729431
HC	vOTU-21	Lachnospiraceae bacterium oral taxon 500 (taxid 712991)	NODE_19459_length_4440_cov_7.469402
HC	vOTU-21	Blautia producta (taxid 33035)	NODE_24944_length_3600_cov_2.182231
HC	vOTU-21	Roseburia hominis (taxid 301301)	NODE_2604_length_31704_cov_14.321592
HC	vOTU-21	unclassified (taxid 0)	NODE_27813_length_3292_cov_1.971073
HC	vOTU-21	Roseburia intestinalis L1-82 (taxid 536231)	NODE_28451_length_3231_cov_3.218136
HC	vOTU-21	Magnetococcus marinus MC-1 (taxid 156889)	NODE_29671_length_3128_cov_2.015733
HC	vOTU-21	Bacillus infantis NRRL B-14911 (taxid 1367477)	NODE_29761_length_3121_cov_2.172470
HC	vOTU-21	Roseburia hominis (taxid 301301)	NODE_299_length_127973_cov_13.255630
HC	vOTU-21	Deinococcus sp. AJ005 (taxid 2652443)	NODE_31460_length_2989_cov_2.347871
HC	vOTU-21	Lachnoclostridium (taxid 1506553)	NODE_31790_length_2964_cov_6.418774
HC	vOTU-21	Lachnospiraceae bacterium GAM79 (taxid 2109691)	NODE_3420_length_24499_cov_6.552698
HC	vOTU-21	Aeromonas (taxid 642)	NODE_37305_length_2620_cov_2.110499
HC	vOTU-21	Enterocloster clostridioformis (taxid 1531)	NODE_4_length_452602_cov_44.350971
HC	vOTU-21	Lachnospiraceae bacterium GAM79 (taxid 2109691)	NODE_572_length_94349_cov_6.801670
HC	vOTU-21	Lachnospiraceae bacterium GAM79 (taxid 2109691)	NODE_75_length_218924_cov_7.590527
HC	vOTU-21	Clostridiales bacterium CCNA10 (taxid 2109688)	NODE_7600_length_10833_cov_14.164838
HC	vOTU-21	Roseburia hominis (taxid 301301)	NODE_83_length_212583_cov_31.102764
HC	vOTU-21	Lachnospiraceae bacterium GAM79 (taxid 2109691)	NODE_9176_length_8978_cov_7.110100
HC	vOTU-210	Bacteroides vulgatus ATCC 8482 (taxid 435590)	NODE_237_length_140518_cov_6.730791
HC	vOTU-211	Oscillibacter sp. PEA192 (taxid 2109687)	NODE_16585_length_5095_cov_5.732563
HC	vOTU-211	Oscillibacter valericigenes Sjm18-20 (taxid 693746)	NODE_7092_length_11636_cov_5.944026
HC	vOTU-211	Oscillibacter sp. NSJ-62 (taxid 2763056)	NODE_723_length_81207_cov_24.345063
HC	vOTU-211	Oscillibacter sp. NSJ-62 (taxid 2763056)	NODE_7912_length_10412_cov_11.383745
HC	vOTU-212	Ammonifex degensii KC4 (taxid 429009)	NODE_26261_length_3454_cov_2.146876
HC	vOTU-212	unclassified (taxid 0)	NODE_33050_length_2877_cov_1.710357
HC	vOTU-212	Lachnospiraceae bacterium Choco86 (taxid 2109690)	NODE_3412_length_24594_cov_9.675368
HC	vOTU-212	Lachnospiraceae bacterium (taxid 1898203)	NODE_5411_length_15518_cov_4.897222
HC	vOTU-212	[Clostridium] hylemonae DSM 15053 (taxid 553973)	NODE_911_length_69583_cov_16.789543
HC	vOTU-213	unclassified Duncaniella (taxid 2649562)	NODE_13_length_360560_cov_73.643270
HC	vOTU-213	Prevotella fusca JCM 17724 (taxid 1236517)	NODE_28458_length_3230_cov_69.176340
HC	vOTU-213	Muribaculum intestinale (taxid 1796646)	NODE_4318_length_19295_cov_6.345926
HC	vOTU-216	Ruminococcus champanellensis (taxid 1161942)	NODE_747_length_79491_cov_21.467424
HC	vOTU-218	unclassified (taxid 0)	NODE_10689_length_7730_cov_97.762838
HC	vOTU-218	unclassified (taxid 0)	NODE_11342_length_7283_cov_10.018734
HC	vOTU-218	unclassified (taxid 0)	NODE_12380_length_6695_cov_9.589151
HC	vOTU-218	Antarctobacter heliothermus (taxid 74033)	NODE_13410_length_6204_cov_105.384854
HC	vOTU-218	unclassified (taxid 0)	NODE_15849_length_5307_cov_61.284895
HC	vOTU-218	unclassified (taxid 0)	NODE_23535_length_3778_cov_60.327209
HC	vOTU-218	unclassified (taxid 0)	NODE_24168_length_3694_cov_75.818081
HC	vOTU-218	unclassified (taxid 0)	NODE_24170_length_3694_cov_65.387061
HC	vOTU-218	Bacteroidetes (taxid 976)	NODE_2531_length_32417_cov_55.115523
HC	vOTU-218	Flavobacterium commune (taxid 1306519)	NODE_3669_length_22926_cov_6.070375
HC	vOTU-218	Muribaculaceae (taxid 2005473)	NODE_5540_length_15125_cov_57.801302
HC	vOTU-218	unclassified (taxid 0)	NODE_6781_length_12201_cov_36.686490
HC	vOTU-22	unclassified Streptomyces (taxid 2593676)	NODE_40_length_278658_cov_8.827084
HC	vOTU-220	unclassified (taxid 0)	NODE_36456_length_2665_cov_2.021638
HC	vOTU-221	unclassified Duncaniella (taxid 2649562)	NODE_13_length_360560_cov_73.643270
HC	vOTU-222	Hungatella hathewayi WAL-18680 (taxid 742737)	NODE_1479_length_50432_cov_6.813742
HC	vOTU-222	Lachnoclostridium sp. YL32 (taxid 1834196)	NODE_2494_length_32825_cov_7.327593
HC	vOTU-222	Lachnoclostridium sp. YL32 (taxid 1834196)	NODE_31266_length_3003_cov_62.296309
HC	vOTU-222	[Clostridium] saccharolyticum WM1 (taxid 610130)	NODE_5525_length_15188_cov_7.632255
HC	vOTU-223	Blautia producta (taxid 33035)	NODE_10393_length_7946_cov_10.709493
HC	vOTU-223	unclassified (taxid 0)	NODE_15154_length_5541_cov_14.063141
HC	vOTU-223	Blautia (taxid 572511)	NODE_15485_length_5426_cov_11.431109
HC	vOTU-223	Blautia producta (taxid 33035)	NODE_17815_length_4795_cov_8.786350
HC	vOTU-223	Firmicutes (taxid 1239)	NODE_23499_length_3782_cov_5.872065
HC	vOTU-223	unclassified (taxid 0)	NODE_29173_length_3167_cov_13.400324
HC	vOTU-223	[Ruminococcus] gnavus ATCC 29149 (taxid 411470)	NODE_6204_length_13389_cov_6.630784
HC	vOTU-223	Blautia producta (taxid 33035)	NODE_6756_length_12250_cov_6.397108
HC	vOTU-223	[Clostridium] scindens ATCC 35704 (taxid 411468)	NODE_7251_length_11352_cov_11.793969
HC	vOTU-225	[Eubacterium] eligens ATCC 27750 (taxid 515620)	NODE_815_length_75161_cov_56.137899
HC	vOTU-23	Bifidobacterium scardovii JCM 12489 = DSM 13734 (taxid 1150461)	NODE_1117_length_60907_cov_16.389479
HC	vOTU-23	Faecalibacterium prausnitzii (taxid 853)	NODE_15361_length_5467_cov_7.909647
HC	vOTU-23	Flintibacter sp. KGMB00164 (taxid 2610895)	NODE_1584_length_47947_cov_17.734698
HC	vOTU-23	Oscillibacter sp. NSJ-62 (taxid 2763056)	NODE_169_length_163681_cov_33.216071
HC	vOTU-23	Proteobacteria (taxid 1224)	NODE_2358_length_34451_cov_16.943678
HC	vOTU-23	Bacteria (taxid 2)	NODE_27267_length_3347_cov_3.302141
HC	vOTU-23	Flintibacter sp. KGMB00164 (taxid 2610895)	NODE_31717_length_2969_cov_3.543223
HC	vOTU-23	Flavonifractor plautii (taxid 292800)	NODE_323_length_124768_cov_16.323367
HC	vOTU-23	Flavonifractor plautii (taxid 292800)	NODE_331_length_122911_cov_16.822948
HC	vOTU-23	Clostridiales (taxid 186802)	NODE_3721_length_22606_cov_18.569755
HC	vOTU-23	unclassified (taxid 0)	NODE_37726_length_2599_cov_15.510706
HC	vOTU-23	Clostridiales bacterium CCNA10 (taxid 2109688)	NODE_3865_length_21703_cov_16.063350
HC	vOTU-23	Oscillibacter sp. NSJ-62 (taxid 2763056)	NODE_547_length_95840_cov_8.849577
HC	vOTU-23	Oscillibacter sp. NSJ-62 (taxid 2763056)	NODE_5484_length_15290_cov_5.519621
HC	vOTU-23	Flavonifractor plautii (taxid 292800)	NODE_557_length_95381_cov_20.171147
HC	vOTU-23	Flavonifractor plautii (taxid 292800)	NODE_559_length_95300_cov_57.508039
HC	vOTU-23	Oscillospiraceae (taxid 216572)	NODE_7336_length_11228_cov_6.026365
HC	vOTU-232	Oscillibacter sp. NSJ-62 (taxid 2763056)	NODE_10478_length_7886_cov_4.236266
HC	vOTU-232	Anabaena cylindrica PCC 7122 (taxid 272123)	NODE_1068_length_62961_cov_40.916418
HC	vOTU-232	Oscillibacter sp. NSJ-62 (taxid 2763056)	NODE_14839_length_5648_cov_4.398133
HC	vOTU-232	Oscillibacter valericigenes Sjm18-20 (taxid 693746)	NODE_18077_length_4731_cov_4.407391
HC	vOTU-232	Oscillibacter sp. NSJ-62 (taxid 2763056)	NODE_2337_length_34830_cov_4.932581
HC	vOTU-232	Clostridiales (taxid 186802)	NODE_24959_length_3598_cov_6.585061
HC	vOTU-232	unclassified (taxid 0)	NODE_26559_length_3419_cov_12.785458
HC	vOTU-232	Dysosmobacter welbionis (taxid 2093857)	NODE_28013_length_3272_cov_4.222222
HC	vOTU-232	Streptomyces (taxid 1883)	NODE_29722_length_3123_cov_12.679908
HC	vOTU-232	unclassified (taxid 0)	NODE_38696_length_2548_cov_11.876568
HC	vOTU-232	Oscillibacter sp. NSJ-62 (taxid 2763056)	NODE_5432_length_15458_cov_33.714193
HC	vOTU-232	Oscillibacter sp. NSJ-62 (taxid 2763056)	NODE_760_length_78658_cov_17.482445
HC	vOTU-234	Oscillibacter sp. NSJ-62 (taxid 2763056)	NODE_1102_length_61608_cov_13.285775
HC	vOTU-234	unclassified (taxid 0)	NODE_9425_length_8762_cov_14.111917
HC	vOTU-234	Bacteria (taxid 2)	NODE_9512_length_8672_cov_14.077487
HC	vOTU-236	Bacteroides dorei CL03T12C01 (taxid 997877)	NODE_865_length_71730_cov_10.705930
HC	vOTU-237	Streptomyces (taxid 1883)	NODE_2268_length_35812_cov_4.588751
HC	vOTU-237	Streptomyces glaucescens (taxid 1907)	NODE_2975_length_27983_cov_4.528954
HC	vOTU-237	unclassified (taxid 0)	NODE_36084_length_2685_cov_5.127301
HC	vOTU-238	Butyricimonas faecalis (taxid 2093856)	NODE_10392_length_7947_cov_3.629352
HC	vOTU-238	Muribaculum sp. TLL-A4 (taxid 2530390)	NODE_1054_length_63548_cov_34.031054
HC	vOTU-238	unclassified Duncaniella (taxid 2649562)	NODE_1257_length_56854_cov_18.263575
HC	vOTU-238	unclassified Duncaniella (taxid 2649562)	NODE_1314_length_54943_cov_14.666934
HC	vOTU-238	Rhizobium (taxid 379)	NODE_1753_length_44341_cov_6.160718
HC	vOTU-238	Duncaniella sp. C9 (taxid 2530392)	NODE_1853_length_42244_cov_9.361942
HC	vOTU-238	unclassified Duncaniella (taxid 2649562)	NODE_3123_length_26761_cov_7.959114
HC	vOTU-238	Muribaculum intestinale (taxid 1796646)	NODE_3185_length_26212_cov_6.705912
HC	vOTU-238	unclassified Duncaniella (taxid 2649562)	NODE_35_length_293687_cov_8.419754
HC	vOTU-238	unclassified Duncaniella (taxid 2649562)	NODE_9709_length_8490_cov_39.698562
HC	vOTU-239	Arthrobacter sp. UKPF54-2 (taxid 2600159)	NODE_10561_length_7824_cov_11.897121
HC	vOTU-239	unclassified (taxid 0)	NODE_10848_length_7604_cov_11.265046
HC	vOTU-239	unclassified (taxid 0)	NODE_11046_length_7470_cov_26.645070
HC	vOTU-239	Bacteria (taxid 2)	NODE_12966_length_6415_cov_22.952509
HC	vOTU-239	Actinobacillus succinogenes 130Z (taxid 339671)	NODE_14829_length_5649_cov_53.508256
HC	vOTU-239	unclassified (taxid 0)	NODE_16938_length_5002_cov_22.537056
HC	vOTU-239	unclassified (taxid 0)	NODE_28475_length_3229_cov_4.039340
HC	vOTU-239	unclassified (taxid 0)	NODE_33052_length_2876_cov_5.857092
HC	vOTU-239	Burkholderia multivorans (taxid 87883)	NODE_33344_length_2856_cov_24.518532
HC	vOTU-239	Clostridiales bacterium CCNA10 (taxid 2109688)	NODE_3553_length_23720_cov_23.219515
HC	vOTU-239	unclassified (taxid 0)	NODE_39566_length_2504_cov_9.506386
HC	vOTU-239	Bacteria (taxid 2)	NODE_4031_length_20705_cov_23.578389
HC	vOTU-239	Actinobacteria (taxid 1760)	NODE_7023_length_11738_cov_4.265586
HC	vOTU-24	Bacillus pseudomycoides (taxid 64104)	NODE_15036_length_5578_cov_4.446646
HC	vOTU-24	Roseburia intestinalis L1-82 (taxid 536231)	NODE_8_length_422419_cov_40.548494
HC	vOTU-241	Lachnoclostridium phocaeense (taxid 1871021)	NODE_1300_length_55430_cov_14.292577
HC	vOTU-241	Lachnospiraceae bacterium KM106-2 (taxid 2093742)	NODE_13950_length_5969_cov_14.146809
HC	vOTU-241	unclassified (taxid 0)	NODE_16115_length_5228_cov_13.626480
HC	vOTU-241	Clostridiales bacterium CCNA10 (taxid 2109688)	NODE_17525_length_4866_cov_14.654416
HC	vOTU-241	unclassified (taxid 0)	NODE_19784_length_4375_cov_11.013262
HC	vOTU-241	Lachnospiraceae bacterium Choco86 (taxid 2109690)	NODE_4674_length_17806_cov_8.436291
HC	vOTU-241	Blautia producta (taxid 33035)	NODE_4752_length_17546_cov_14.478963
HC	vOTU-241	Clostridiales (taxid 186802)	NODE_9048_length_9094_cov_13.916824
HC	vOTU-244	Bacteroides dorei CL03T12C01 (taxid 997877)	NODE_528_length_97183_cov_14.639157
HC	vOTU-244	Bacteroides dorei CL03T12C01 (taxid 997877)	NODE_865_length_71730_cov_10.705930
HC	vOTU-249	Homo sapiens (taxid 9606)	NODE_2383_length_34111_cov_13.556091
HC	vOTU-249	Prevotella denticola (taxid 28129)	NODE_4093_length_20353_cov_14.384297
HC	vOTU-249	Pseudomonas putida (taxid 303)	NODE_6942_length_11897_cov_12.571320
HC	vOTU-25	[Ruminococcus] gnavus ATCC 29149 (taxid 411470)	NODE_223_length_143044_cov_8.804088
HC	vOTU-25	[Ruminococcus] gnavus ATCC 29149 (taxid 411470)	NODE_47_length_274073_cov_14.438236
HC	vOTU-25	[Ruminococcus] gnavus ATCC 29149 (taxid 411470)	NODE_511_length_98708_cov_8.816234
HC	vOTU-25	Bacteria (taxid 2)	NODE_6768_length_12220_cov_13.935683
HC	vOTU-25	[Ruminococcus] gnavus ATCC 29149 (taxid 411470)	NODE_8166_length_10091_cov_8.859197
HC	vOTU-250	Blautia (taxid 572511)	NODE_12577_length_6596_cov_6.438564
HC	vOTU-250	Roseburia intestinalis L1-82 (taxid 536231)	NODE_2509_length_32705_cov_6.888868
HC	vOTU-250	Cellulosilyticum (taxid 698776)	NODE_35077_length_2744_cov_7.014623
HC	vOTU-250	[Clostridium] hylemonae DSM 15053 (taxid 553973)	NODE_828_length_74499_cov_7.755462
HC	vOTU-251	unclassified Lachnospiraceae (taxid 186928)	NODE_734_length_80309_cov_11.381145
HC	vOTU-252	Flavonifractor plautii (taxid 292800)	NODE_4028_length_20716_cov_13.153641
HC	vOTU-252	Flintibacter sp. KGMB00164 (taxid 2610895)	NODE_8641_length_9556_cov_5.189999
HC	vOTU-254	Enterocloster bolteae (taxid 208479)	NODE_10285_length_8033_cov_3.916415
HC	vOTU-254	Enterocloster bolteae (taxid 208479)	NODE_15988_length_5267_cov_3.109441
HC	vOTU-254	Enterocloster bolteae (taxid 208479)	NODE_16688_length_5068_cov_4.264476
HC	vOTU-254	Enterocloster bolteae (taxid 208479)	NODE_23516_length_3780_cov_2.367270
HC	vOTU-254	Enterocloster bolteae (taxid 208479)	NODE_28454_length_3231_cov_2.790742
HC	vOTU-254	Enterocloster bolteae (taxid 208479)	NODE_36618_length_2655_cov_3.223041
HC	vOTU-255	Lachnospiraceae bacterium GAM79 (taxid 2109691)	NODE_357_length_118441_cov_10.830987
HC	vOTU-255	unclassified Lachnospiraceae (taxid 186928)	NODE_7269_length_11329_cov_6.917081
HC	vOTU-255	Clostridiales (taxid 186802)	NODE_942_length_68010_cov_27.732045
HC	vOTU-257	Ruminococcus bicirculans (taxid 1160721)	NODE_100_length_200766_cov_19.489723
HC	vOTU-257	Bacteria (taxid 2)	NODE_1030_length_64360_cov_23.405099
HC	vOTU-258	Enterocloster bolteae (taxid 208479)	NODE_2670_length_31120_cov_15.365300
HC	vOTU-258	Eubacterium limosum (taxid 1736)	NODE_35269_length_2733_cov_3.526355
HC	vOTU-258	Dehalobacterium formicoaceticum (taxid 51515)	NODE_5219_length_16042_cov_15.923270
HC	vOTU-258	Ruminococcus bicirculans (taxid 1160721)	NODE_667_length_84924_cov_22.584994
HC	vOTU-258	Enterocloster bolteae (taxid 208479)	NODE_991_length_65915_cov_10.745086
HC	vOTU-260	Blautia producta (taxid 33035)	NODE_1169_length_59557_cov_27.297730
HC	vOTU-260	Clostridioides difficile (taxid 1496)	NODE_38054_length_2582_cov_92.275848
HC	vOTU-261	Pantoea vagans (taxid 470934)	NODE_12026_length_6896_cov_3.188004
HC	vOTU-261	Dysosmobacter welbionis (taxid 2093857)	NODE_13739_length_6060_cov_11.872806
HC	vOTU-261	unclassified (taxid 0)	NODE_15168_length_5536_cov_2.935519
HC	vOTU-261	unclassified (taxid 0)	NODE_28082_length_3265_cov_3.003137
HC	vOTU-261	Nocardioides sp. dk3136 (taxid 2575373)	NODE_29053_length_3177_cov_2.743871
HC	vOTU-261	Clostridiales bacterium (taxid 1898207)	NODE_3012_length_27636_cov_12.220944
HC	vOTU-261	unclassified (taxid 0)	NODE_38347_length_2567_cov_2.657028
HC	vOTU-261	unclassified (taxid 0)	NODE_39081_length_2528_cov_3.246838
HC	vOTU-261	Clostridiales (taxid 186802)	NODE_7022_length_11739_cov_12.310667
HC	vOTU-263	cellular organisms (taxid 131567)	NODE_15027_length_5581_cov_3.254542
HC	vOTU-263	unclassified (taxid 0)	NODE_24703_length_3627_cov_4.132958
HC	vOTU-263	Homo sapiens (taxid 9606)	NODE_31029_length_3023_cov_4.232179
HC	vOTU-263	Bacteria (taxid 2)	NODE_7241_length_11368_cov_4.259233
HC	vOTU-264	Muribaculum intestinale (taxid 1796646)	NODE_1142_length_60163_cov_33.051792
HC	vOTU-264	Bacteria (taxid 2)	NODE_1920_length_41121_cov_82.609370
HC	vOTU-264	unclassified Duncaniella (taxid 2649562)	NODE_35_length_293687_cov_8.419754
HC	vOTU-264	Muribaculum sp. TLL-A4 (taxid 2530390)	NODE_3677_length_22888_cov_46.120512
HC	vOTU-265	Oscillibacter sp. PEA192 (taxid 2109687)	NODE_10851_length_7602_cov_25.967708
HC	vOTU-265	Clostridiales (taxid 186802)	NODE_11331_length_7286_cov_58.188376
HC	vOTU-265	Arabia massiliensis (taxid 1870985)	NODE_16679_length_5070_cov_45.867014
HC	vOTU-265	Faecalibacterium prausnitzii (taxid 853)	NODE_1737_length_44778_cov_18.070849
HC	vOTU-265	unclassified (taxid 0)	NODE_22700_length_3890_cov_29.743771
HC	vOTU-265	Oscillibacter sp. PEA192 (taxid 2109687)	NODE_4550_length_18277_cov_28.096099
HC	vOTU-265	Flavonifractor plautii (taxid 292800)	NODE_5367_length_15622_cov_25.958443
HC	vOTU-265	Enterocloster bolteae (taxid 208479)	NODE_9693_length_8502_cov_21.325104
HC	vOTU-266	unclassified (taxid 0)	NODE_18392_length_4657_cov_17.620961
HC	vOTU-266	Duncaniella sp. B8 (taxid 2576606)	NODE_2243_length_36104_cov_23.048408
HC	vOTU-266	unclassified (taxid 0)	NODE_25026_length_3591_cov_44.711440
HC	vOTU-266	unclassified (taxid 0)	NODE_31250_length_3005_cov_15.540301
HC	vOTU-266	Phocaeicola dorei (taxid 357276)	NODE_37840_length_2594_cov_43.890346
HC	vOTU-266	Muribaculum intestinale (taxid 1796646)	NODE_9236_length_8936_cov_17.809911
HC	vOTU-267	Blautia producta (taxid 33035)	NODE_1738_length_44776_cov_9.738518
HC	vOTU-267	Agrobacterium (taxid 357)	NODE_1799_length_43402_cov_9.359031
HC	vOTU-267	[Clostridium] saccharolyticum WM1 (taxid 610130)	NODE_2716_length_30577_cov_8.363705
HC	vOTU-267	Lachnoclostridium sp. YL32 (taxid 1834196)	NODE_541_length_96273_cov_18.763327
HC	vOTU-267	Lachnoclostridium phocaeense (taxid 1871021)	NODE_6601_length_12517_cov_3.799116
HC	vOTU-267	Clostridioides difficile (taxid 1496)	NODE_6668_length_12396_cov_9.997484
HC	vOTU-27	Anaerocolumna sp. CTTW (taxid 2736602)	NODE_217_length_145423_cov_16.074849
HC	vOTU-27	Ruminococcus bicirculans (taxid 1160721)	NODE_328_length_123668_cov_14.418882
HC	vOTU-271	Anaerotignum propionicum DSM 1682 (taxid 991789)	NODE_18169_length_4707_cov_4.173866
HC	vOTU-271	Bacillales (taxid 1385)	NODE_18240_length_4689_cov_3.153079
HC	vOTU-271	Trueperella pyogenes (taxid 1661)	NODE_19513_length_4429_cov_4.316176
HC	vOTU-271	unclassified (taxid 0)	NODE_20337_length_4274_cov_3.855373
HC	vOTU-271	unclassified (taxid 0)	NODE_31495_length_2986_cov_4.854589
HC	vOTU-271	Ruthenibacterium lactatiformans (taxid 1550024)	NODE_4358_length_19097_cov_4.036698
HC	vOTU-271	Streptomyces sp. T44 (taxid 2686304)	NODE_6755_length_12253_cov_3.418282
HC	vOTU-271	Terrabacteria group (taxid 1783272)	NODE_9166_length_8984_cov_3.207477
HC	vOTU-272	Psychrobacter urativorans (taxid 45610)	NODE_24025_length_3711_cov_4.191800
HC	vOTU-272	Flavonifractor plautii (taxid 292800)	NODE_342_length_121101_cov_71.313442
HC	vOTU-272	Terrabacteria group (taxid 1783272)	NODE_3552_length_23723_cov_29.465406
HC	vOTU-273	Lachnospiraceae bacterium Choco86 (taxid 2109690)	NODE_1195_length_58849_cov_16.191979
HC	vOTU-273	[Clostridium] scindens ATCC 35704 (taxid 411468)	NODE_3269_length_25583_cov_10.692896
HC	vOTU-273	Lachnospiraceae bacterium Choco86 (taxid 2109690)	NODE_677_length_83681_cov_9.423090
HC	vOTU-276	Enterocloster clostridioformis (taxid 1531)	NODE_759_length_78675_cov_15.390901
HC	vOTU-277	Bacteria (taxid 2)	NODE_11272_length_7327_cov_6.092966
HC	vOTU-277	Blautia producta (taxid 33035)	NODE_13311_length_6253_cov_21.250324
HC	vOTU-277	Blautia sp. SC05B48 (taxid 2479767)	NODE_136_length_183815_cov_75.569365
HC	vOTU-277	unclassified Nostoc (taxid 2593658)	NODE_14556_length_5758_cov_7.417532
HC	vOTU-277	unclassified (taxid 0)	NODE_25963_length_3486_cov_43.691992
HC	vOTU-277	unclassified (taxid 0)	NODE_26131_length_3467_cov_57.245723
HC	vOTU-277	Myxococcaceae (taxid 31)	NODE_28301_length_3244_cov_15.880644
HC	vOTU-277	Magnetospirillum gryphiswaldense MSR-1 v2 (taxid 1430440)	NODE_28973_length_3185_cov_22.323037
HC	vOTU-277	Trueperella pyogenes (taxid 1661)	NODE_9982_length_8266_cov_29.986445
HC	vOTU-278	Flavonifractor plautii (taxid 292800)	NODE_1487_length_50249_cov_38.159990
HC	vOTU-278	Faecalibacterium phage FP_Lugh (taxid 2070184)	NODE_22050_length_3985_cov_3.762027
HC	vOTU-278	Flavonifractor plautii (taxid 292800)	NODE_7063_length_11676_cov_39.991465
HC	vOTU-28	Desulfovibrio desulfuricans (taxid 876)	NODE_110_length_195355_cov_20.168421
HC	vOTU-28	Oblitimonas alkaliphila (taxid 1697053)	NODE_629_length_88985_cov_20.767220
HC	vOTU-280	unclassified (taxid 0)	NODE_12669_length_6556_cov_2.224572
HC	vOTU-280	Sphingomonas sp. C8-2 (taxid 2492837)	NODE_28899_length_3192_cov_2.495987
HC	vOTU-280	Blautia producta (taxid 33035)	NODE_3544_length_23783_cov_6.517211
HC	vOTU-280	unclassified (taxid 0)	NODE_39131_length_2526_cov_2.486729
HC	vOTU-282	Terrabacteria group (taxid 1783272)	NODE_12805_length_6491_cov_4.965388
HC	vOTU-282	Oscillibacter sp. NSJ-62 (taxid 2763056)	NODE_1881_length_41807_cov_36.382459
HC	vOTU-282	Clostridiales (taxid 186802)	NODE_4241_length_19640_cov_40.752543
HC	vOTU-283	Flavonifractor plautii (taxid 292800)	NODE_2074_length_38776_cov_13.939249
HC	vOTU-283	Oscillibacter valericigenes Sjm18-20 (taxid 693746)	NODE_2195_length_36818_cov_15.661849
HC	vOTU-284	Lachnoclostridium sp. YL32 (taxid 1834196)	NODE_1089_length_61986_cov_9.227285
HC	vOTU-287	Duncaniella sp. C9 (taxid 2530392)	NODE_3119_length_26870_cov_43.310044
HC	vOTU-289	unclassified (taxid 0)	NODE_24382_length_3669_cov_3.482739
HC	vOTU-29	Roseburia intestinalis L1-82 (taxid 536231)	NODE_5_length_443375_cov_48.596914
HC	vOTU-290	Enterocloster bolteae (taxid 208479)	NODE_15889_length_5295_cov_3.623036
HC	vOTU-290	Enterocloster bolteae (taxid 208479)	NODE_18877_length_4560_cov_2.755075
HC	vOTU-290	Enterocloster bolteae (taxid 208479)	NODE_19407_length_4451_cov_3.597394
HC	vOTU-290	Enterocloster bolteae (taxid 208479)	NODE_28205_length_3253_cov_3.136650
HC	vOTU-290	Enterocloster bolteae (taxid 208479)	NODE_28881_length_3194_cov_2.442733
HC	vOTU-290	Enterocloster bolteae (taxid 208479)	NODE_29883_length_3112_cov_3.998682
HC	vOTU-290	Enterocloster bolteae (taxid 208479)	NODE_29887_length_3112_cov_3.016145
HC	vOTU-290	Enterocloster bolteae (taxid 208479)	NODE_34493_length_2779_cov_3.636566
HC	vOTU-292	Bacteroides dorei CL03T12C01 (taxid 997877)	NODE_528_length_97183_cov_14.639157
HC	vOTU-295	unclassified (taxid 0)	NODE_12274_length_6748_cov_21.524209
HC	vOTU-295	Azoarcus olearius (taxid 418699)	NODE_15709_length_5347_cov_25.931120
HC	vOTU-295	Duncaniella sp. C9 (taxid 2530392)	NODE_1853_length_42244_cov_9.361942
HC	vOTU-295	Phocaeicola dorei (taxid 357276)	NODE_25803_length_3504_cov_25.760432
HC	vOTU-295	Duncaniella dubosii (taxid 2518971)	NODE_4216_length_19752_cov_7.811233
HC	vOTU-295	unclassified Duncaniella (taxid 2649562)	NODE_4782_length_17456_cov_20.473215
HC	vOTU-295	unclassified (taxid 0)	NODE_9381_length_8795_cov_18.068479
HC	vOTU-295	Muribaculum sp. TLL-A4 (taxid 2530390)	NODE_9925_length_8309_cov_18.966958
HC	vOTU-296	Acidaminococcus intestini RyC-MR95 (taxid 568816)	NODE_17290_length_4922_cov_7.810114
HC	vOTU-296	[Clostridium] scindens ATCC 35704 (taxid 411468)	NODE_24729_length_3623_cov_4.750141
HC	vOTU-296	Clostridiales bacterium (taxid 1898207)	NODE_36392_length_2668_cov_5.294867
HC	vOTU-299	Muribaculum sp. TLL-A4 (taxid 2530390)	NODE_1148_length_59982_cov_111.045672
HC	vOTU-299	Muribaculum sp. TLL-A4 (taxid 2530390)	NODE_9162_length_8986_cov_9.351442
HC	vOTU-3	Muribaculum sp. TLL-A4 (taxid 2530390)	NODE_1076_length_62592_cov_13.412957
HC	vOTU-3	Phocaeicola dorei (taxid 357276)	NODE_1087_length_62045_cov_8.454073
HC	vOTU-3	unclassified Duncaniella (taxid 2649562)	NODE_162_length_166461_cov_8.591325
HC	vOTU-3	unclassified Duncaniella (taxid 2649562)	NODE_2073_length_38788_cov_48.741366
HC	vOTU-3	Prevotella intermedia (taxid 28131)	NODE_3570_length_23577_cov_5.294383
HC	vOTU-3	Muribaculum intestinale (taxid 1796646)	NODE_369_length_116845_cov_8.725473
HC	vOTU-3	unclassified Duncaniella (taxid 2649562)	NODE_4849_length_17222_cov_17.190318
HC	vOTU-3	Bacteroides helcogenes P 36-108 (taxid 693979)	NODE_5321_length_15728_cov_9.021277
HC	vOTU-3	Duncaniella dubosii (taxid 2518971)	NODE_59_length_247079_cov_21.673221
HC	vOTU-3	Muribaculum sp. TLL-A4 (taxid 2530390)	NODE_710_length_81601_cov_8.770190
HC	vOTU-3	unclassified Duncaniella (taxid 2649562)	NODE_795_length_76176_cov_69.411057
HC	vOTU-3	Halomonas (taxid 2745)	NODE_839_length_73617_cov_8.795010
HC	vOTU-3	unclassified Duncaniella (taxid 2649562)	NODE_848_length_73020_cov_8.523326
HC	vOTU-30	Lachnospiraceae bacterium GAM79 (taxid 2109691)	NODE_1471_length_50606_cov_6.483030
HC	vOTU-30	Bacteria (taxid 2)	NODE_16571_length_5098_cov_3.487552
HC	vOTU-30	Anaerocolumna sp. CTTW (taxid 2736602)	NODE_19391_length_4455_cov_2.732069
HC	vOTU-30	Blautia producta (taxid 33035)	NODE_19771_length_4379_cov_3.021850
HC	vOTU-30	Lachnospiraceae bacterium GAM79 (taxid 2109691)	NODE_2434_length_33487_cov_6.124843
HC	vOTU-30	unclassified (taxid 0)	NODE_25665_length_3520_cov_28.650595
HC	vOTU-30	[Clostridium] scindens (taxid 29347)	NODE_335_length_121659_cov_42.219810
HC	vOTU-30	Lachnoclostridium sp. YL32 (taxid 1834196)	NODE_393_length_113069_cov_28.029807
HC	vOTU-30	Blautia producta (taxid 33035)	NODE_4510_length_18415_cov_6.884393
HC	vOTU-30	Lachnospiraceae bacterium GAM79 (taxid 2109691)	NODE_469_length_102877_cov_27.561926
HC	vOTU-30	Aeromonas caviae (taxid 648)	NODE_5615_length_14937_cov_12.720525
HC	vOTU-30	Lachnospiraceae bacterium GAM79 (taxid 2109691)	NODE_731_length_80658_cov_6.481416
HC	vOTU-30	Clostridiales bacterium CCNA10 (taxid 2109688)	NODE_7600_length_10833_cov_14.164838
HC	vOTU-30	Roseburia hominis (taxid 301301)	NODE_83_length_212583_cov_31.102764
HC	vOTU-30	Massilistercora timonensis (taxid 2086584)	NODE_8731_length_9452_cov_6.635413
HC	vOTU-30	Lachnospiraceae bacterium GAM79 (taxid 2109691)	NODE_9176_length_8978_cov_7.110100
HC	vOTU-300	Mycoplasma sp. NEAQ87857 (taxid 2683967)	NODE_1149_length_59980_cov_10.221475
HC	vOTU-302	unclassified (taxid 0)	NODE_11966_length_6921_cov_2.727060
HC	vOTU-302	unclassified (taxid 0)	NODE_18434_length_4651_cov_2.328815
HC	vOTU-302	unclassified (taxid 0)	NODE_24329_length_3676_cov_2.551264
HC	vOTU-302	unclassified (taxid 0)	NODE_25936_length_3489_cov_3.075909
HC	vOTU-302	unclassified (taxid 0)	NODE_28469_length_3230_cov_2.628925
HC	vOTU-302	unclassified (taxid 0)	NODE_30874_length_3036_cov_2.518418
HC	vOTU-302	unclassified (taxid 0)	NODE_37070_length_2632_cov_2.783562
HC	vOTU-302	unclassified (taxid 0)	NODE_39464_length_2509_cov_2.265625
HC	vOTU-303	Clostridioides difficile (taxid 1496)	NODE_1153_length_59916_cov_5.833687
HC	vOTU-307	Blautia producta (taxid 33035)	NODE_1160_length_59736_cov_9.130425
HC	vOTU-309	[Clostridium] scindens (taxid 29347)	NODE_335_length_121659_cov_42.219810
HC	vOTU-309	Lachnospiraceae bacterium GAM79 (taxid 2109691)	NODE_891_length_70651_cov_42.236532
HC	vOTU-31	Blautia producta (taxid 33035)	NODE_1135_length_60311_cov_8.194508
HC	vOTU-31	Lachnospiraceae bacterium GAM79 (taxid 2109691)	NODE_2280_length_35707_cov_13.135223
HC	vOTU-31	Roseburia hominis (taxid 301301)	NODE_3372_length_24843_cov_14.175361
HC	vOTU-31	Enterocloster bolteae (taxid 208479)	NODE_3466_length_24262_cov_7.711515
HC	vOTU-31	Lachnoclostridium phocaeense (taxid 1871021)	NODE_34886_length_2756_cov_19.750653
HC	vOTU-31	Bacteria (taxid 2)	NODE_3746_length_22455_cov_13.004871
HC	vOTU-31	[Clostridium] saccharolyticum WM1 (taxid 610130)	NODE_4420_length_18806_cov_13.823002
HC	vOTU-31	Blautia producta (taxid 33035)	NODE_4626_length_18008_cov_13.301601
HC	vOTU-31	Lachnospiraceae bacterium Choco86 (taxid 2109690)	NODE_4716_length_17674_cov_13.704950
HC	vOTU-31	Firmicutes (taxid 1239)	NODE_5359_length_15643_cov_8.509379
HC	vOTU-31	cellular organisms (taxid 131567)	NODE_6467_length_12773_cov_14.072858
HC	vOTU-31	Blautia (taxid 572511)	NODE_7504_length_10974_cov_14.432137
HC	vOTU-31	Enterocloster bolteae (taxid 208479)	NODE_890_length_70687_cov_14.272341
HC	vOTU-31	Hafnia alvei FB1 (taxid 1453496)	NODE_9022_length_9136_cov_6.205541
HC	vOTU-311	Phocaeicola vulgatus (taxid 821)	NODE_11282_length_7318_cov_3.356857
HC	vOTU-311	unclassified (taxid 0)	NODE_17673_length_4831_cov_2.479175
HC	vOTU-311	unclassified (taxid 0)	NODE_22440_length_3927_cov_4.081039
HC	vOTU-311	Yersinia (taxid 629)	NODE_23793_length_3744_cov_3.018271
HC	vOTU-311	unclassified (taxid 0)	NODE_35993_length_2691_cov_4.912012
HC	vOTU-311	Micrococcales (taxid 85006)	NODE_5482_length_15293_cov_3.827287
HC	vOTU-311	unclassified (taxid 0)	NODE_8847_length_9321_cov_4.018282
HC	vOTU-311	Methanosaeta harundinacea 6Ac (taxid 1110509)	NODE_9683_length_8512_cov_3.613397
HC	vOTU-315	Terrabacteria group (taxid 1783272)	NODE_2140_length_37660_cov_27.100444
HC	vOTU-317	Homo sapiens (taxid 9606)	NODE_3809_length_22058_cov_15.040853
HC	vOTU-317	unclassified (taxid 0)	NODE_5281_length_15883_cov_16.108756
HC	vOTU-319	Clostridium perfringens (taxid 1502)	NODE_21892_length_4007_cov_4.178117
HC	vOTU-32	Clostridioides difficile (taxid 1496)	NODE_13075_length_6365_cov_11.524491
HC	vOTU-32	Clostridioides difficile (taxid 1496)	NODE_1344_length_54171_cov_6.648297
HC	vOTU-32	Aminipila sp. JN-18 (taxid 2507160)	NODE_1423_length_51749_cov_7.040002
HC	vOTU-32	Aminipila sp. JN-18 (taxid 2507160)	NODE_1486_length_50308_cov_6.559376
HC	vOTU-32	Bacillus freudenreichii (taxid 1783501)	NODE_15305_length_5489_cov_6.439209
HC	vOTU-32	Ruminococcus albus 7 = DSM 20455 (taxid 697329)	NODE_2220_length_36438_cov_6.715822
HC	vOTU-32	Lachnospiraceae bacterium Choco86 (taxid 2109690)	NODE_2336_length_34841_cov_6.784490
HC	vOTU-32	Enterocloster bolteae (taxid 208479)	NODE_2670_length_31120_cov_15.365300
HC	vOTU-32	Roseburia hominis (taxid 301301)	NODE_4140_length_20112_cov_6.633491
HC	vOTU-32	Dehalobacterium formicoaceticum (taxid 51515)	NODE_5219_length_16042_cov_15.923270
HC	vOTU-32	Paenibacillus cellulosilyticus (taxid 375489)	NODE_6689_length_12360_cov_6.267117
HC	vOTU-32	Enterocloster bolteae (taxid 208479)	NODE_991_length_65915_cov_10.745086
HC	vOTU-323	unclassified (taxid 0)	NODE_29867_length_3113_cov_4.831357
HC	vOTU-323	cellular organisms (taxid 131567)	NODE_4214_length_19759_cov_6.918352
HC	vOTU-325	Bacteria (taxid 2)	NODE_1299_length_55486_cov_65.611940
HC	vOTU-325	Proteobacteria (taxid 1224)	NODE_36237_length_2677_cov_81.810385
HC	vOTU-327	Terrabacteria group (taxid 1783272)	NODE_2140_length_37660_cov_27.100444
HC	vOTU-327	Ruminococcus champanellensis (taxid 1161942)	NODE_608_length_90962_cov_23.801705
HC	vOTU-328	[Eubacterium] cellulosolvens 6 (taxid 633697)	NODE_16903_length_5012_cov_3.439108
HC	vOTU-328	Lachnospiraceae bacterium GAM79 (taxid 2109691)	NODE_1997_length_39996_cov_32.144092
HC	vOTU-328	Lachnoclostridium sp. YL32 (taxid 1834196)	NODE_202_length_151196_cov_6.918098
HC	vOTU-328	Lachnospiraceae bacterium GAM79 (taxid 2109691)	NODE_2286_length_35670_cov_7.158233
HC	vOTU-328	Lachnospiraceae bacterium GAM79 (taxid 2109691)	NODE_2645_length_31304_cov_49.303103
HC	vOTU-328	Lachnospiraceae bacterium GAM79 (taxid 2109691)	NODE_326_length_124313_cov_12.157716
HC	vOTU-328	Lachnospiraceae bacterium GAM79 (taxid 2109691)	NODE_9311_length_8869_cov_3.196656
HC	vOTU-329	Aminipila sp. JN-18 (taxid 2507160)	NODE_1318_length_54778_cov_7.521873
HC	vOTU-329	unclassified (taxid 0)	NODE_28185_length_3255_cov_2.755507
HC	vOTU-33	Blautia producta (taxid 33035)	NODE_10393_length_7946_cov_10.709493
HC	vOTU-33	unclassified (taxid 0)	NODE_14085_length_5917_cov_7.384932
HC	vOTU-33	unclassified (taxid 0)	NODE_15154_length_5541_cov_14.063141
HC	vOTU-33	Blautia (taxid 572511)	NODE_15485_length_5426_cov_11.431109
HC	vOTU-33	Blautia producta (taxid 33035)	NODE_17815_length_4795_cov_8.786350
HC	vOTU-33	Firmicutes (taxid 1239)	NODE_23499_length_3782_cov_5.872065
HC	vOTU-33	Enterocloster bolteae (taxid 208479)	NODE_2670_length_31120_cov_15.365300
HC	vOTU-33	unclassified (taxid 0)	NODE_29173_length_3167_cov_13.400324
HC	vOTU-33	Blautia producta (taxid 33035)	NODE_30339_length_3075_cov_10.694129
HC	vOTU-33	Blautia producta (taxid 33035)	NODE_30607_length_3054_cov_10.266711
HC	vOTU-33	Eubacterium limosum (taxid 1736)	NODE_35269_length_2733_cov_3.526355
HC	vOTU-33	Ruthenibacterium lactatiformans (taxid 1550024)	NODE_35481_length_2720_cov_7.991676
HC	vOTU-33	Blautia (taxid 572511)	NODE_35669_length_2709_cov_11.833967
HC	vOTU-33	Lachnoclostridium phocaeense (taxid 1871021)	NODE_3658_length_22989_cov_21.910833
HC	vOTU-33	Ruthenibacterium lactatiformans (taxid 1550024)	NODE_39240_length_2520_cov_7.607859
HC	vOTU-33	Lachnoclostridium sp. YL32 (taxid 1834196)	NODE_4776_length_17470_cov_22.460990
HC	vOTU-33	Blautia producta (taxid 33035)	NODE_5015_length_16665_cov_6.116952
HC	vOTU-33	Dehalobacterium formicoaceticum (taxid 51515)	NODE_5219_length_16042_cov_15.923270
HC	vOTU-33	[Ruminococcus] gnavus ATCC 29149 (taxid 411470)	NODE_6204_length_13389_cov_6.630784
HC	vOTU-33	Blautia producta (taxid 33035)	NODE_6464_length_12782_cov_21.814010
HC	vOTU-33	Blautia producta (taxid 33035)	NODE_6756_length_12250_cov_6.397108
HC	vOTU-33	[Clostridium] scindens ATCC 35704 (taxid 411468)	NODE_7251_length_11352_cov_11.793969
HC	vOTU-33	Blautia (taxid 572511)	NODE_9346_length_8833_cov_9.519529
HC	vOTU-33	Enterocloster bolteae (taxid 208479)	NODE_991_length_65915_cov_10.745086
HC	vOTU-330	Ruminococcus sp. JE7A12 (taxid 2564099)	NODE_1230_length_57618_cov_15.266593
HC	vOTU-334	Ruthenibacterium lactatiformans (taxid 1550024)	NODE_2031_length_39517_cov_5.268306
HC	vOTU-334	Blautia producta (taxid 33035)	NODE_30339_length_3075_cov_10.694129
HC	vOTU-334	Blautia producta (taxid 33035)	NODE_30607_length_3054_cov_10.266711
HC	vOTU-334	Blautia producta (taxid 33035)	NODE_5015_length_16665_cov_6.116952
HC	vOTU-335	Lachnospiraceae bacterium GAM79 (taxid 2109691)	NODE_129_length_187118_cov_78.272272
HC	vOTU-336	unclassified (taxid 0)	NODE_17117_length_4961_cov_76.046683
HC	vOTU-336	Oscillibacter sp. PEA192 (taxid 2109687)	NODE_2553_length_32233_cov_71.452730
HC	vOTU-336	Dysosmobacter welbionis (taxid 2093857)	NODE_2823_length_29460_cov_81.773577
HC	vOTU-336	Nitrospirillum amazonense CBAmc (taxid 1441467)	NODE_34794_length_2762_cov_12.667039
HC	vOTU-336	Flavonifractor plautii (taxid 292800)	NODE_4226_length_19705_cov_68.680355
HC	vOTU-336	Flavonifractor plautii (taxid 292800)	NODE_4629_length_18001_cov_73.754965
HC	vOTU-336	Oscillibacter sp. PEA192 (taxid 2109687)	NODE_4829_length_17276_cov_71.727659
HC	vOTU-339	Sphingomonas sp. HKS19 (taxid 1813879)	NODE_13432_length_6195_cov_3.764302
HC	vOTU-339	Candidatus Thiodictyon syntrophicum (taxid 1166950)	NODE_24112_length_3701_cov_3.904525
HC	vOTU-339	Janthinobacterium agaricidamnosum (taxid 55508)	NODE_25690_length_3518_cov_3.963092
HC	vOTU-339	Tissierellia sp. JN-28 (taxid 2507161)	NODE_27146_length_3361_cov_4.224421
HC	vOTU-339	Streptomyces sp. T44 (taxid 2686304)	NODE_6755_length_12253_cov_3.418282
HC	vOTU-339	unclassified (taxid 0)	NODE_8184_length_10070_cov_3.809166
HC	vOTU-339	Terrabacteria group (taxid 1783272)	NODE_9038_length_9109_cov_3.638618
HC	vOTU-339	Homo sapiens (taxid 9606)	NODE_9945_length_8295_cov_3.754198
HC	vOTU-340	Duncaniella dubosii (taxid 2518971)	NODE_184_length_157043_cov_9.892728
HC	vOTU-340	unclassified (taxid 0)	NODE_7748_length_10644_cov_12.815747
HC	vOTU-341	Flavonifractor plautii (taxid 292800)	NODE_11357_length_7270_cov_4.598081
HC	vOTU-343	Phocaeicola salanitronis DSM 18170 (taxid 667015)	NODE_1865_length_42100_cov_29.278157
HC	vOTU-343	[Clostridium] cellulosi (taxid 29343)	NODE_3334_length_25104_cov_28.519199
HC	vOTU-343	Ruminococcus bicirculans (taxid 1160721)	NODE_41_length_278398_cov_28.674656
HC	vOTU-344	Flavonifractor plautii (taxid 292800)	NODE_659_length_85612_cov_21.082048
HC	vOTU-345	Epibacterium mobile (taxid 379347)	NODE_1575_length_48252_cov_6.391406
HC	vOTU-345	Bacteroides thetaiotaomicron (taxid 818)	NODE_7045_length_11708_cov_6.332903
HC	vOTU-346	cellular organisms (taxid 131567)	NODE_9579_length_8600_cov_4.091986
HC	vOTU-348	Muribaculum sp. TLL-A4 (taxid 2530390)	NODE_1022_length_64516_cov_7.892193
HC	vOTU-351	Faecalibacterium phage FP_Brigit (taxid 2070181)	NODE_20939_length_4161_cov_4.208374
HC	vOTU-351	Mycobacterium xenopi (taxid 1789)	NODE_33096_length_2874_cov_2.351448
HC	vOTU-351	unclassified (taxid 0)	NODE_33971_length_2813_cov_4.025950
HC	vOTU-351	Bacteria (taxid 2)	NODE_37791_length_2597_cov_2.071429
HC	vOTU-351	Faecalibacterium phage FP_Brigit (taxid 2070181)	NODE_9401_length_8781_cov_3.474494
HC	vOTU-352	unclassified (taxid 0)	NODE_21780_length_4025_cov_3.260385
HC	vOTU-353	Aminipila sp. JN-18 (taxid 2507160)	NODE_1318_length_54778_cov_7.521873
HC	vOTU-353	Aminipila sp. JN-18 (taxid 2507160)	NODE_14693_length_5705_cov_3.290334
HC	vOTU-353	unclassified (taxid 0)	NODE_28185_length_3255_cov_2.755507
HC	vOTU-354	Clostridioides difficile (taxid 1496)	NODE_10097_length_8163_cov_28.195028
HC	vOTU-354	Clostridioides difficile (taxid 1496)	NODE_1967_length_40442_cov_9.037210
HC	vOTU-354	Clostridioides difficile (taxid 1496)	NODE_6668_length_12396_cov_9.997484
HC	vOTU-354	Blautia producta (taxid 33035)	NODE_91_length_205497_cov_25.711571
HC	vOTU-355	Flavonifractor plautii (taxid 292800)	NODE_15512_length_5415_cov_4.597227
HC	vOTU-356	Flavonifractor plautii (taxid 292800)	NODE_1487_length_50249_cov_38.159990
HC	vOTU-356	Faecalibacterium phage FP_Lugh (taxid 2070184)	NODE_22050_length_3985_cov_3.762027
HC	vOTU-356	Flavonifractor plautii (taxid 292800)	NODE_7063_length_11676_cov_39.991465
HC	vOTU-357	Clostridioides difficile (taxid 1496)	NODE_14180_length_5888_cov_9.065221
HC	vOTU-357	Bradyrhizobium sp. BTAi1 (taxid 288000)	NODE_23357_length_3799_cov_5.806287
HC	vOTU-357	unclassified (taxid 0)	NODE_25786_length_3506_cov_7.580344
HC	vOTU-357	Proteobacteria (taxid 1224)	NODE_26831_length_3393_cov_3.640229
HC	vOTU-357	Aminipila sp. JN-18 (taxid 2507160)	NODE_2872_length_28961_cov_8.036214
HC	vOTU-357	unclassified (taxid 0)	NODE_37038_length_2633_cov_4.085681
HC	vOTU-357	unclassified (taxid 0)	NODE_37920_length_2589_cov_6.841561
HC	vOTU-357	Azoarcus sp. SY39 (taxid 2067960)	NODE_5851_length_14216_cov_3.518141
HC	vOTU-357	Octadecabacter sp. SW4 (taxid 2602067)	NODE_9306_length_8876_cov_8.236504
HC	vOTU-358	Flavonifractor plautii (taxid 292800)	NODE_19903_length_4351_cov_8.695835
HC	vOTU-358	unclassified (taxid 0)	NODE_25279_length_3562_cov_1.837303
HC	vOTU-358	Dysosmobacter welbionis (taxid 2093857)	NODE_33420_length_2850_cov_38.460512
HC	vOTU-358	Dysosmobacter welbionis (taxid 2093857)	NODE_39162_length_2524_cov_18.966898
HC	vOTU-359	Bacteroides ovatus (taxid 28116)	NODE_13029_length_6387_cov_2.571791
HC	vOTU-36	Desulfovibrio alaskensis G20 (taxid 207559)	NODE_1033_length_64184_cov_28.331087
HC	vOTU-36	Marinobacter hydrocarbonoclasticus (taxid 2743)	NODE_12072_length_6872_cov_2.700074
HC	vOTU-36	Desulfovibrio sp. IOR2 (taxid 2583823)	NODE_12408_length_6683_cov_2.526188
HC	vOTU-36	unclassified (taxid 0)	NODE_12996_length_6403_cov_2.756086
HC	vOTU-36	Chromobacterium sp. IIBBL 112-1 (taxid 2202141)	NODE_14943_length_5612_cov_2.606504
HC	vOTU-36	Proteobacteria (taxid 1224)	NODE_1562_length_48634_cov_26.821591
HC	vOTU-36	Deltaproteobacteria (taxid 28221)	NODE_22248_length_3955_cov_2.568334
HC	vOTU-36	unclassified (taxid 0)	NODE_22566_length_3908_cov_2.658575
HC	vOTU-36	Bacillus sp. SB49 (taxid 1071080)	NODE_22925_length_3858_cov_2.647183
HC	vOTU-36	unclassified (taxid 0)	NODE_26194_length_3462_cov_2.279468
HC	vOTU-36	Gammaproteobacteria (taxid 1236)	NODE_27227_length_3353_cov_2.418498
HC	vOTU-36	unclassified (taxid 0)	NODE_27544_length_3318_cov_2.315643
HC	vOTU-36	Desulfovibrio sp. 86 (taxid 2666132)	NODE_28775_length_3204_cov_1.930604
HC	vOTU-36	Desulfovibrio sp. 86 (taxid 2666132)	NODE_291_length_130077_cov_27.274477
HC	vOTU-36	unclassified (taxid 0)	NODE_29937_length_3108_cov_1.943913
HC	vOTU-36	Desulfovibrio hydrothermalis AM13 = DSM 14728 (taxid 1121451)	NODE_30197_length_3087_cov_2.050831
HC	vOTU-36	unclassified (taxid 0)	NODE_30932_length_3031_cov_2.588693
HC	vOTU-36	Desulfovibrio salexigens DSM 2638 (taxid 526222)	NODE_31317_length_2999_cov_1.929158
HC	vOTU-36	Marivivens sp. JLT3646 (taxid 1920883)	NODE_34031_length_2810_cov_2.510062
HC	vOTU-36	Bacteria (taxid 2)	NODE_34298_length_2793_cov_2.706554
HC	vOTU-36	cellular organisms (taxid 131567)	NODE_35289_length_2732_cov_2.958192
HC	vOTU-36	Luteimonas sp. YGD11-2 (taxid 2508168)	NODE_35315_length_2731_cov_2.866993
HC	vOTU-36	unclassified (taxid 0)	NODE_38461_length_2561_cov_2.854670
HC	vOTU-36	unclassified (taxid 0)	NODE_39052_length_2530_cov_2.407256
HC	vOTU-360	Bacteroides dorei CL03T12C01 (taxid 997877)	NODE_528_length_97183_cov_14.639157
HC	vOTU-361	Actinobacteria (taxid 1760)	NODE_2753_length_30205_cov_5.743129
HC	vOTU-361	Streptomyces sp. CRXT-G-22 (taxid 2768066)	NODE_3291_length_25497_cov_6.646145
HC	vOTU-363	Pseudobutyrivibrio xylanivorans (taxid 185007)	NODE_418_length_108897_cov_13.538798
HC	vOTU-364	unclassified (taxid 0)	NODE_11290_length_7312_cov_2.881548
HC	vOTU-364	Streptomyces venezuelae (taxid 54571)	NODE_15919_length_5287_cov_2.437236
HC	vOTU-364	Mycobacterium sp. MS1601 (taxid 1936029)	NODE_17728_length_4819_cov_2.855546
HC	vOTU-364	unclassified (taxid 0)	NODE_18971_length_4537_cov_2.822646
HC	vOTU-364	unclassified (taxid 0)	NODE_26872_length_3390_cov_2.868397
HC	vOTU-364	unclassified (taxid 0)	NODE_27917_length_3282_cov_2.653978
HC	vOTU-364	unclassified (taxid 0)	NODE_35038_length_2747_cov_3.359551
HC	vOTU-364	Enterobacter cancerogenus (taxid 69218)	NODE_7034_length_11722_cov_2.801632
HC	vOTU-364	unclassified (taxid 0)	NODE_8698_length_9491_cov_3.084661
HC	vOTU-366	Phocaeicola dorei (taxid 357276)	NODE_36898_length_2640_cov_30.693328
HC	vOTU-366	Phocaeicola dorei (taxid 357276)	NODE_4217_length_19746_cov_36.376786
HC	vOTU-366	Bacteroides sp. HF-5287 (taxid 2650157)	NODE_5221_length_16027_cov_14.369781
HC	vOTU-366	Bacteroides dorei CL03T12C01 (taxid 997877)	NODE_5448_length_15397_cov_15.493799
HC	vOTU-367	Parabacteroides distasonis (taxid 823)	NODE_1934_length_40970_cov_5.896877
HC	vOTU-373	unclassified (taxid 0)	NODE_38873_length_2539_cov_3.969537
HC	vOTU-373	Azoarcus sp. SY39 (taxid 2067960)	NODE_5851_length_14216_cov_3.518141
HC	vOTU-374	[Clostridium] scindens ATCC 35704 (taxid 411468)	NODE_35511_length_2719_cov_1.976533
HC	vOTU-375	Clostridiales bacterium CCNA10 (taxid 2109688)	NODE_1377_length_52969_cov_6.980375
HC	vOTU-375	Clostridiales bacterium CCNA10 (taxid 2109688)	NODE_23646_length_3763_cov_3.229246
HC	vOTU-376	unclassified (taxid 0)	NODE_12071_length_6872_cov_7.931714
HC	vOTU-376	unclassified (taxid 0)	NODE_17247_length_4932_cov_9.326880
HC	vOTU-376	unclassified (taxid 0)	NODE_22121_length_3974_cov_10.178342
HC	vOTU-376	unclassified (taxid 0)	NODE_28088_length_3264_cov_9.670537
HC	vOTU-376	unclassified (taxid 0)	NODE_32091_length_2942_cov_8.916579
HC	vOTU-379	unclassified (taxid 0)	NODE_24833_length_3612_cov_2.431683
HC	vOTU-379	unclassified (taxid 0)	NODE_30440_length_3068_cov_2.364092
HC	vOTU-379	unclassified (taxid 0)	NODE_31877_length_2958_cov_2.096494
HC	vOTU-38	Bacteria (taxid 2)	NODE_13510_length_6163_cov_5.630135
HC	vOTU-38	Massilistercora timonensis (taxid 2086584)	NODE_1672_length_45958_cov_13.888995
HC	vOTU-38	[Clostridium] scindens (taxid 29347)	NODE_1679_length_45791_cov_13.120095
HC	vOTU-38	Lachnoclostridium sp. YL32 (taxid 1834196)	NODE_2052_length_39223_cov_12.468196
HC	vOTU-38	Blautia sp. SC05B48 (taxid 2479767)	NODE_2905_length_28722_cov_13.194659
HC	vOTU-38	Lachnoclostridium phytofermentans ISDg (taxid 357809)	NODE_4481_length_18565_cov_10.836326
HC	vOTU-38	[Clostridium] sphenoides JCM 1415 (taxid 1297793)	NODE_5579_length_15023_cov_14.899170
HC	vOTU-38	Lachnospiraceae bacterium GAM79 (taxid 2109691)	NODE_5769_length_14473_cov_12.755279
HC	vOTU-38	Roseburia intestinalis L1-82 (taxid 536231)	NODE_6673_length_12387_cov_14.556214
HC	vOTU-380	unclassified (taxid 0)	NODE_13602_length_6121_cov_2.664792
HC	vOTU-380	Peribacillus asahii (taxid 228899)	NODE_16830_length_5033_cov_2.617232
HC	vOTU-380	Oceanobacillus sp. 160 (taxid 2052660)	NODE_19194_length_4496_cov_2.820321
HC	vOTU-380	Clostridium intestinale (taxid 36845)	NODE_27670_length_3305_cov_2.935564
HC	vOTU-380	Homo sapiens (taxid 9606)	NODE_37980_length_2587_cov_2.116733
HC	vOTU-380	unclassified (taxid 0)	NODE_39551_length_2505_cov_2.466227
HC	vOTU-380	Lachnoclostridium sp. YL32 (taxid 1834196)	NODE_6626_length_12487_cov_103.741176
HC	vOTU-383	unclassified (taxid 0)	NODE_13035_length_6385_cov_3.012207
HC	vOTU-383	root (taxid 1)	NODE_13650_length_6096_cov_3.722878
HC	vOTU-383	Geobacter sp. DSM 9736 (taxid 1277350)	NODE_17183_length_4947_cov_2.821766
HC	vOTU-383	unclassified (taxid 0)	NODE_23973_length_3718_cov_2.617687
HC	vOTU-383	unclassified (taxid 0)	NODE_25236_length_3567_cov_3.020917
HC	vOTU-383	unclassified (taxid 0)	NODE_35816_length_2700_cov_3.742661
HC	vOTU-383	unclassified (taxid 0)	NODE_37527_length_2609_cov_3.045814
HC	vOTU-383	Homo sapiens (taxid 9606)	NODE_39369_length_2514_cov_3.556422
HC	vOTU-383	Phoenicibacter congonensis (taxid 1944646)	NODE_7400_length_11145_cov_4.596314
HC	vOTU-384	unclassified (taxid 0)	NODE_12071_length_6872_cov_7.931714
HC	vOTU-384	Bacteria (taxid 2)	NODE_14422_length_5806_cov_6.695584
HC	vOTU-384	unclassified (taxid 0)	NODE_17247_length_4932_cov_9.326880
HC	vOTU-384	Blautia producta (taxid 33035)	NODE_17301_length_4920_cov_6.244477
HC	vOTU-384	unclassified (taxid 0)	NODE_22121_length_3974_cov_10.178342
HC	vOTU-384	unclassified (taxid 0)	NODE_28088_length_3264_cov_9.670537
HC	vOTU-384	Myroides sp. CJ210 (taxid 2572594)	NODE_28210_length_3252_cov_7.077795
HC	vOTU-384	Bacteria (taxid 2)	NODE_28393_length_3236_cov_6.250712
HC	vOTU-384	unclassified (taxid 0)	NODE_32091_length_2942_cov_8.916579
HC	vOTU-384	unclassified (taxid 0)	NODE_7298_length_11284_cov_8.010886
HC	vOTU-385	Christensenella sp. Marseille-P3954 (taxid 2086585)	NODE_10683_length_7733_cov_16.483412
HC	vOTU-385	Clostridiales (taxid 186802)	NODE_942_length_68010_cov_27.732045
HC	vOTU-388	Clostridium tetani 12124569 (taxid 1231072)	NODE_10106_length_8156_cov_7.819780
HC	vOTU-388	Clostridiales (taxid 186802)	NODE_1418_length_51861_cov_10.669879
HC	vOTU-388	Roseburia intestinalis L1-82 (taxid 536231)	NODE_15996_length_5265_cov_6.456631
HC	vOTU-388	Mycolicibacterium goodii (taxid 134601)	NODE_5639_length_14860_cov_6.639857
HC	vOTU-389	Duncaniella sp. B8 (taxid 2576606)	NODE_1426_length_51702_cov_16.158470
HC	vOTU-389	unclassified Duncaniella (taxid 2649562)	NODE_18761_length_4583_cov_4.142699
HC	vOTU-39	Lachnospiraceae (taxid 186803)	NODE_1847_length_42346_cov_9.872318
HC	vOTU-39	Ruminococcus bicirculans (taxid 1160721)	NODE_3078_length_27176_cov_25.506513
HC	vOTU-39	Lachnospiraceae bacterium Choco86 (taxid 2109690)	NODE_3412_length_24594_cov_9.675368
HC	vOTU-39	Lachnospiraceae bacterium (taxid 1898203)	NODE_5411_length_15518_cov_4.897222
HC	vOTU-39	[Clostridium] hylemonae DSM 15053 (taxid 553973)	NODE_911_length_69583_cov_16.789543
HC	vOTU-390	Enterocloster bolteae (taxid 208479)	NODE_15889_length_5295_cov_3.623036
HC	vOTU-390	Enterocloster bolteae (taxid 208479)	NODE_29883_length_3112_cov_3.998682
HC	vOTU-391	Homo sapiens (taxid 9606)	NODE_1427_length_51649_cov_10.512720
HC	vOTU-393	Alphaproteobacteria (taxid 28211)	NODE_13805_length_6027_cov_4.309916
HC	vOTU-393	Candidatus Thiodictyon syntrophicum (taxid 1166950)	NODE_14359_length_5828_cov_5.158581
HC	vOTU-393	Bacteria (taxid 2)	NODE_3304_length_25403_cov_5.002567
HC	vOTU-393	Oscillibacter sp. NSJ-62 (taxid 2763056)	NODE_7337_length_11227_cov_5.533363
HC	vOTU-393	Streptomyces peucetius subsp. caesius ATCC 27952 (taxid 316280)	NODE_8690_length_9505_cov_4.770259
HC	vOTU-394	Bacteroides fragilis 638R (taxid 862962)	NODE_1523_length_49520_cov_75.786623
HC	vOTU-395	Micrococcales (taxid 85006)	NODE_16037_length_5255_cov_2.949401
HC	vOTU-395	unclassified Streptomyces (taxid 2593676)	NODE_16494_length_5124_cov_2.267486
HC	vOTU-395	Nocardia arthritidis (taxid 228602)	NODE_18335_length_4668_cov_3.073840
HC	vOTU-395	unclassified (taxid 0)	NODE_22092_length_3979_cov_3.087647
HC	vOTU-395	Pseudomonas fulva 12-X (taxid 743720)	NODE_26689_length_3407_cov_2.683483
HC	vOTU-395	unclassified (taxid 0)	NODE_37676_length_2602_cov_2.536238
HC	vOTU-396	unclassified (taxid 0)	NODE_11969_length_6919_cov_3.517246
HC	vOTU-396	Proteobacteria (taxid 1224)	NODE_13089_length_6359_cov_4.415473
HC	vOTU-396	Clostridium saccharoperbutylacetonicum (taxid 36745)	NODE_3523_length_23914_cov_5.262197
HC	vOTU-396	unclassified (taxid 0)	NODE_6695_length_12356_cov_4.390423
HC	vOTU-397	unclassified Duncaniella (taxid 2649562)	NODE_1267_length_56620_cov_16.827706
HC	vOTU-398	Bacteria (taxid 2)	NODE_11272_length_7327_cov_6.092966
HC	vOTU-398	unclassified (taxid 0)	NODE_12116_length_6839_cov_76.918811
HC	vOTU-398	[Clostridium] scindens ATCC 35704 (taxid 411468)	NODE_13031_length_6385_cov_18.377140
HC	vOTU-398	Blautia producta (taxid 33035)	NODE_13311_length_6253_cov_21.250324
HC	vOTU-398	Blautia sp. SC05B48 (taxid 2479767)	NODE_136_length_183815_cov_75.569365
HC	vOTU-398	Lachnospiraceae bacterium GAM79 (taxid 2109691)	NODE_2204_length_36653_cov_7.047627
HC	vOTU-398	unclassified (taxid 0)	NODE_25963_length_3486_cov_43.691992
HC	vOTU-398	[Bacillus] selenitireducens MLS10 (taxid 439292)	NODE_26387_length_3440_cov_91.704728
HC	vOTU-398	Myxococcaceae (taxid 31)	NODE_28301_length_3244_cov_15.880644
HC	vOTU-398	unclassified (taxid 0)	NODE_31336_length_2997_cov_6.204452
HC	vOTU-398	Trueperella pyogenes (taxid 1661)	NODE_9982_length_8266_cov_29.986445
HC	vOTU-399	Oscillibacter sp. NSJ-62 (taxid 2763056)	NODE_1013_length_64827_cov_46.485622
HC	vOTU-399	[Ruminococcus] gnavus ATCC 29149 (taxid 411470)	NODE_10967_length_7526_cov_5.108874
HC	vOTU-399	Actinobacteria (taxid 1760)	NODE_36784_length_2646_cov_4.708836
HC	vOTU-399	Flavonifractor plautii (taxid 292800)	NODE_7005_length_11774_cov_7.501838
HC	vOTU-4	Lachnospiraceae bacterium GAM79 (taxid 2109691)	NODE_111_length_194640_cov_5.904715
HC	vOTU-4	Proteobacteria (taxid 1224)	NODE_11176_length_7389_cov_8.486871
HC	vOTU-4	unclassified (taxid 0)	NODE_11440_length_7225_cov_17.803581
HC	vOTU-4	[Clostridium] hylemonae DSM 15053 (taxid 553973)	NODE_1232_length_57571_cov_6.283943
HC	vOTU-4	Bacteria (taxid 2)	NODE_12470_length_6652_cov_9.878327
HC	vOTU-4	Nocardia wallacei (taxid 480035)	NODE_1347_length_54144_cov_11.386946
HC	vOTU-4	Proteobacteria (taxid 1224)	NODE_13988_length_5957_cov_6.147109
HC	vOTU-4	Lachnospiraceae bacterium GAM79 (taxid 2109691)	NODE_140_length_181182_cov_26.946120
HC	vOTU-4	Blautia producta (taxid 33035)	NODE_1439_length_51324_cov_9.704900
HC	vOTU-4	Lachnospiraceae bacterium GAM79 (taxid 2109691)	NODE_1816_length_42983_cov_6.063045
HC	vOTU-4	Lachnospiraceae bacterium GAM79 (taxid 2109691)	NODE_1947_length_40760_cov_15.299167
HC	vOTU-4	Klebsiella (taxid 570)	NODE_2223_length_36336_cov_5.987424
HC	vOTU-4	Pseudobutyrivibrio xylanivorans (taxid 185007)	NODE_22349_length_3942_cov_2.984476
HC	vOTU-4	Blautia sp. SC05B48 (taxid 2479767)	NODE_2360_length_34442_cov_6.233988
HC	vOTU-4	Blautia producta (taxid 33035)	NODE_23778_length_3745_cov_5.384406
HC	vOTU-4	[Clostridium] scindens ATCC 35704 (taxid 411468)	NODE_2683_length_30937_cov_6.359268
HC	vOTU-4	Lachnospiraceae bacterium GAM79 (taxid 2109691)	NODE_283_length_131238_cov_10.803913
HC	vOTU-4	Lachnospiraceae bacterium GAM79 (taxid 2109691)	NODE_285_length_130936_cov_27.441659
HC	vOTU-4	Massilistercora timonensis (taxid 2086584)	NODE_3107_length_26936_cov_6.454112
HC	vOTU-4	Butyrivibrio (taxid 830)	NODE_3116_length_26889_cov_9.783940
HC	vOTU-4	Lachnospiraceae bacterium GAM79 (taxid 2109691)	NODE_334_length_121783_cov_6.993829
HC	vOTU-4	Clostridium sp. BNL1100 (taxid 755731)	NODE_34552_length_2776_cov_2.783994
HC	vOTU-4	Blautia producta (taxid 33035)	NODE_3463_length_24297_cov_6.484021
HC	vOTU-4	Lachnospiraceae bacterium GAM79 (taxid 2109691)	NODE_351_length_118982_cov_12.006165
HC	vOTU-4	Lachnospiraceae bacterium GAM79 (taxid 2109691)	NODE_38_length_286237_cov_42.698494
HC	vOTU-4	Blautia sp. SC05B48 (taxid 2479767)	NODE_4139_length_20116_cov_6.454813
HC	vOTU-4	Lachnospiraceae bacterium GAM79 (taxid 2109691)	NODE_442_length_105961_cov_6.088427
HC	vOTU-4	Butyrivibrio (taxid 830)	NODE_4631_length_17992_cov_5.491432
HC	vOTU-4	Actinobacteria (taxid 1760)	NODE_4846_length_17235_cov_6.074659
HC	vOTU-4	Massilistercora timonensis (taxid 2086584)	NODE_5060_length_16532_cov_6.015254
HC	vOTU-4	Lachnospiraceae bacterium Choco86 (taxid 2109690)	NODE_5211_length_16067_cov_10.209631
HC	vOTU-4	Lachnospiraceae bacterium GAM79 (taxid 2109691)	NODE_619_length_90375_cov_10.934229
HC	vOTU-4	Clostridiales (taxid 186802)	NODE_6213_length_13370_cov_40.191003
HC	vOTU-4	Lachnospiraceae bacterium GAM79 (taxid 2109691)	NODE_63_length_240993_cov_27.572100
HC	vOTU-4	Klebsiella aerogenes (taxid 548)	NODE_6458_length_12794_cov_10.030039
HC	vOTU-4	Lactobacillaceae (taxid 33958)	NODE_6904_length_11959_cov_8.492594
HC	vOTU-4	Anaerocolumna sp. CBA3638 (taxid 2696063)	NODE_7263_length_11337_cov_6.354618
HC	vOTU-4	[Clostridium] saccharolyticum WM1 (taxid 610130)	NODE_78_length_216504_cov_41.490942
HC	vOTU-40	Muribaculum sp. TLL-A4 (taxid 2530390)	NODE_1165_length_59647_cov_108.555397
HC	vOTU-40	Muribaculum sp. TLL-A4 (taxid 2530390)	NODE_12785_length_6500_cov_108.577456
HC	vOTU-40	Muribaculum sp. TLL-A4 (taxid 2530390)	NODE_1731_length_44900_cov_107.705665
HC	vOTU-40	unclassified (taxid 0)	NODE_17579_length_4854_cov_105.838392
HC	vOTU-40	Muribaculum sp. TLL-A4 (taxid 2530390)	NODE_2363_length_34383_cov_97.226170
HC	vOTU-40	Muribaculum sp. TLL-A4 (taxid 2530390)	NODE_3446_length_24365_cov_106.486248
HC	vOTU-40	Muribaculum sp. TLL-A4 (taxid 2530390)	NODE_3561_length_23648_cov_110.827967
HC	vOTU-40	Muribaculum sp. TLL-A4 (taxid 2530390)	NODE_3909_length_21474_cov_112.758704
HC	vOTU-40	Muribaculum sp. TLL-A4 (taxid 2530390)	NODE_6359_length_13000_cov_105.969434
HC	vOTU-40	Muribaculum sp. TLL-A4 (taxid 2530390)	NODE_7375_length_11171_cov_110.358752
HC	vOTU-400	Staphylococcus succinus (taxid 61015)	NODE_989_length_66074_cov_14.390336
HC	vOTU-402	Enterocloster bolteae (taxid 208479)	NODE_13955_length_5968_cov_5.364624
HC	vOTU-403	Leishmania major strain Friedlin (taxid 347515)	NODE_14737_length_5686_cov_3.027278
HC	vOTU-403	Clostridiales (taxid 186802)	NODE_17039_length_4980_cov_6.268203
HC	vOTU-403	Gordonia (taxid 2053)	NODE_20917_length_4166_cov_5.341159
HC	vOTU-403	Bradyrhizobium (taxid 374)	NODE_21162_length_4126_cov_6.060509
HC	vOTU-403	unclassified (taxid 0)	NODE_23020_length_3843_cov_3.204992
HC	vOTU-403	Massilia violaceinigra (taxid 2045208)	NODE_24949_length_3599_cov_3.752129
HC	vOTU-403	Rhodobacter sphaeroides (taxid 1063)	NODE_26328_length_3446_cov_4.941229
HC	vOTU-403	Mycolicibacterium aichiense (taxid 1799)	NODE_27022_length_3375_cov_4.422074
HC	vOTU-403	Pseudomonas sp. S1-A32-2 (taxid 2731681)	NODE_28587_length_3219_cov_3.877467
HC	vOTU-403	unclassified (taxid 0)	NODE_31483_length_2987_cov_4.423024
HC	vOTU-403	Bacteria (taxid 2)	NODE_33102_length_2873_cov_3.767167
HC	vOTU-404	unclassified (taxid 0)	NODE_14813_length_5656_cov_3.872737
HC	vOTU-404	unclassified (taxid 0)	NODE_18147_length_4713_cov_4.001294
HC	vOTU-404	cellular organisms (taxid 131567)	NODE_25913_length_3491_cov_4.666374
HC	vOTU-404	unclassified (taxid 0)	NODE_29658_length_3128_cov_3.549656
HC	vOTU-404	unclassified (taxid 0)	NODE_38444_length_2562_cov_3.828169
HC	vOTU-404	Alistipes shahii WAL 8301 (taxid 717959)	NODE_6061_length_13731_cov_3.630951
HC	vOTU-404	Alistipes shahii WAL 8301 (taxid 717959)	NODE_6568_length_12583_cov_3.997121
HC	vOTU-406	Lachnospiraceae bacterium Choco86 (taxid 2109690)	NODE_1490_length_50221_cov_9.743000
HC	vOTU-406	Blautia producta (taxid 33035)	NODE_230_length_142158_cov_16.344705
HC	vOTU-407	Duncaniella dubosii (taxid 2518971)	NODE_10020_length_8234_cov_10.661885
HC	vOTU-407	Duncaniella dubosii (taxid 2518971)	NODE_184_length_157043_cov_9.892728
HC	vOTU-408	[Clostridium] scindens ATCC 35704 (taxid 411468)	NODE_15286_length_5494_cov_85.837179
HC	vOTU-408	Ndongobacter massiliensis (taxid 1871025)	NODE_17887_length_4779_cov_26.567418
HC	vOTU-408	Clostridioides difficile (taxid 1496)	NODE_2079_length_38748_cov_86.067751
HC	vOTU-408	Lachnoclostridium sp. YL32 (taxid 1834196)	NODE_6626_length_12487_cov_103.741176
HC	vOTU-409	Roseburia intestinalis L1-82 (taxid 536231)	NODE_33_length_299054_cov_16.112728
HC	vOTU-410	Empedobacter falsenii (taxid 343874)	NODE_10364_length_7970_cov_11.098188
HC	vOTU-410	cellular organisms (taxid 131567)	NODE_10752_length_7683_cov_15.233894
HC	vOTU-410	Bacteria (taxid 2)	NODE_1299_length_55486_cov_65.611940
HC	vOTU-410	Streptomyces sp. W1SF4 (taxid 2305220)	NODE_18662_length_4605_cov_13.579064
HC	vOTU-410	unclassified (taxid 0)	NODE_29996_length_3102_cov_14.573554
HC	vOTU-410	unclassified (taxid 0)	NODE_34051_length_2808_cov_14.445990
HC	vOTU-410	Proteobacteria (taxid 1224)	NODE_36237_length_2677_cov_81.810385
HC	vOTU-417	Clostridiales (taxid 186802)	NODE_11764_length_7029_cov_8.338608
HC	vOTU-417	Clostridiales (taxid 186802)	NODE_12748_length_6515_cov_6.851041
HC	vOTU-417	Clostridiales (taxid 186802)	NODE_13353_length_6235_cov_10.185125
HC	vOTU-417	Clostridiales (taxid 186802)	NODE_19897_length_4352_cov_7.514386
HC	vOTU-417	Clostridiales (taxid 186802)	NODE_28615_length_3216_cov_5.434533
HC	vOTU-417	Clostridiales (taxid 186802)	NODE_38442_length_2562_cov_4.910664
HC	vOTU-42	Candidatus Saccharibacteria bacterium oral taxon 488 (taxid 713059)	NODE_1029_length_64406_cov_8.627384
HC	vOTU-42	Alkaliphilus oremlandii OhILAs (taxid 350688)	NODE_3522_length_23915_cov_8.771457
HC	vOTU-42	Candidatus Saccharibacteria bacterium oral taxon 488 (taxid 713059)	NODE_425_length_108423_cov_9.091946
HC	vOTU-421	Bacteroides fragilis (taxid 817)	NODE_12279_length_6746_cov_8.248313
HC	vOTU-422	Blautia producta (taxid 33035)	NODE_1557_length_48774_cov_11.262172
HC	vOTU-424	Faecalibacterium phage FP_Epona (taxid 2070182)	NODE_16382_length_5152_cov_4.893399
HC	vOTU-424	unclassified (taxid 0)	NODE_18076_length_4731_cov_4.429308
HC	vOTU-424	Silicimonas algicola (taxid 1826607)	NODE_19678_length_4396_cov_3.749942
HC	vOTU-424	Actinobacteria (taxid 1760)	NODE_23104_length_3832_cov_3.025566
HC	vOTU-424	unclassified (taxid 0)	NODE_26494_length_3427_cov_3.438507
HC	vOTU-426	Oscillibacter sp. NSJ-62 (taxid 2763056)	NODE_169_length_163681_cov_33.216071
HC	vOTU-426	Oscillibacter sp. NSJ-62 (taxid 2763056)	NODE_2861_length_29069_cov_10.023938
HC	vOTU-426	unclassified (taxid 0)	NODE_36867_length_2642_cov_5.493177
HC	vOTU-426	Oscillibacter sp. NSJ-62 (taxid 2763056)	NODE_657_length_86171_cov_5.067322
HC	vOTU-426	unclassified (taxid 0)	NODE_8392_length_9817_cov_5.592197
HC	vOTU-427	Bacteroides dorei CL03T12C01 (taxid 997877)	NODE_420_length_108648_cov_15.290437
HC	vOTU-427	Parabacteroides distasonis (taxid 823)	NODE_899_length_70217_cov_22.280182
HC	vOTU-428	Homo sapiens (taxid 9606)	NODE_1573_length_48272_cov_14.845627
HC	vOTU-429	[Clostridium] hylemonae DSM 15053 (taxid 553973)	NODE_828_length_74499_cov_7.755462
HC	vOTU-433	Anaerotignum propionicum DSM 1682 (taxid 991789)	NODE_18169_length_4707_cov_4.173866
HC	vOTU-433	unclassified (taxid 0)	NODE_19987_length_4337_cov_4.511737
HC	vOTU-433	unclassified (taxid 0)	NODE_29051_length_3177_cov_3.137097
HC	vOTU-433	Eubacterium limosum (taxid 1736)	NODE_5928_length_14039_cov_33.539178
HC	vOTU-434	Mixta theicola (taxid 1458355)	NODE_10229_length_8070_cov_3.132616
HC	vOTU-434	unclassified (taxid 0)	NODE_15196_length_5526_cov_3.496788
HC	vOTU-434	Bordetella (taxid 517)	NODE_17798_length_4800_cov_3.194156
HC	vOTU-434	Faecalibacterium phage FP_Taranis (taxid 2070186)	NODE_7404_length_11137_cov_3.146474
HC	vOTU-434	cellular organisms (taxid 131567)	NODE_8937_length_9217_cov_3.356674
HC	vOTU-435	Streptococcus canis (taxid 1329)	NODE_113_length_194363_cov_31.906447
HC	vOTU-436	Bacilli (taxid 91061)	NODE_13371_length_6223_cov_4.126424
HC	vOTU-436	unclassified (taxid 0)	NODE_32024_length_2947_cov_5.114286
HC	vOTU-436	unclassified (taxid 0)	NODE_38528_length_2557_cov_6.450403
HC	vOTU-437	Bacteria (taxid 2)	NODE_4769_length_17485_cov_17.673254
HC	vOTU-437	Bacteria (taxid 2)	NODE_5621_length_14927_cov_11.722424
HC	vOTU-439	unclassified (taxid 0)	NODE_24640_length_3636_cov_2.445350
HC	vOTU-439	unclassified (taxid 0)	NODE_33292_length_2860_cov_2.430830
HC	vOTU-439	unclassified (taxid 0)	NODE_35663_length_2710_cov_2.605013
HC	vOTU-439	unclassified (taxid 0)	NODE_37895_length_2591_cov_2.220764
HC	vOTU-439	unclassified (taxid 0)	NODE_39357_length_2515_cov_2.426989
HC	vOTU-44	Lachnoclostridium phocaeense (taxid 1871021)	NODE_10_length_384562_cov_12.648891
[truncated: 13,322 more rows]
