# Supplementary material for: Antidepressants amitriptyline, fluoxetine, and traditional Chinese medicine Xiaoyaosan caused alterations in gut DNA virome composition and function in rats exposed chronic unpredictable mild stress
Source: Front Microbiol. 2023 Apr 14;14:1132403. doi: 10.3389/fmicb.2023.1132403 (PMC10140408; doi:10.3389/fmicb.2023.1132403)
Supplement: SUPPLEMENTARY TABLE S6 — List of bacterial hosts connected with viral sequences. [file Table_6.xlsx]

## Sheet: Sheet1
Supplementary Table S6.List of bacterial hosts connected with viral sequences in each group
		HC	CUMS		Ami		Flu	XYS
Contigs No.		808460	901987		1038339		752335	919530
blastn	Host-Contig	2262（0.28%）	2255（0.25%）		2162（0.21%）		2548（0.34%）	2288（0.25%）
	Virus	787（15.6%）	863（17.2%）		587（11.7%）		1666（33.1%）	694（13.8%）
spacer hit	Host-Contig	105（0.013%）	97（0.011%）		120（0.012%）		65（0.009%）	113（0.012%）
	Virus	212（4.2%）	202（4.0%）		224（4.5%）		122（2.4%）	206（4.1%）
tRNA-hit	Host-Contig	1023(0.13%)	998(0.11%)		1208(0.12%)		810(0.11%)	1078(0.12%)
	Virus	381（7.6%）	397（7.9%）		417（8.3%）		341（6.8%）	399（7.9%）
