# Supplementary material for: Antidepressants amitriptyline, fluoxetine, and traditional Chinese medicine Xiaoyaosan caused alterations in gut DNA virome composition and function in rats exposed chronic unpredictable mild stress
Source: Front Microbiol. 2023 Apr 14;14:1132403. doi: 10.3389/fmicb.2023.1132403 (PMC10140408; doi:10.3389/fmicb.2023.1132403)
Supplement: SUPPLEMENTARY TABLE S8 — Strong (|ρ| > 0.7) and significant (p < 0.01) correlations between vOTUs and bacterial hosts. [file Table_8.xlsx]

## Sheet: Sheet1
Supplementary Table S8. Strong (|ρ| > 0.7) and significant (p < 0.01) correlations between vOTUs and bacterial hosts
Genus	vOTUs	Family level
Muribaculaceae bacterium DSM 108610	vOTU-3	Duplodnaviria;Heunggongvirae;Uroviricota;Caudoviricetes;Caudovirales;;;
	vOTU-12	unclassified
	vOTU-139	unclassified
	vOTU-218	unclassified
	vOTU-753	Duplodnaviria;Heunggongvirae;Uroviricota;Caudoviricetes;Caudovirales;;;
	vOTU-929	unclassified
	vOTU-976	unclassified
	vOTU-1118	unclassified
	vOTU-1231	unclassified
	vOTU-1753	Duplodnaviria;Heunggongvirae;Uroviricota;Caudoviricetes;Caudovirales;;;
	vOTU-1890	unclassified
	vOTU-3296	unclassified
	vOTU-3476	unclassified
	vOTU-3871	unclassified
	vOTU-4937	unclassified
	vOTU-5798	unclassified
	vOTU-6575	unclassified
	vOTU-6619	unclassified
unclassified_Muribaculaceae	vOTU-218	unclassified
	vOTU-753	Duplodnaviria;Heunggongvirae;Uroviricota;Caudoviricetes;Caudovirales;;;
	vOTU-929	unclassified
	vOTU-976	unclassified
	vOTU-1118	unclassified
	vOTU-1231	unclassified
	vOTU-1890	unclassified
	vOTU-3296	unclassified
	vOTU-3476	unclassified
	vOTU-3871	unclassified
	vOTU-4937	unclassified
	vOTU-5798	unclassified
	vOTU-6575	unclassified
	vOTU-6619	unclassified
unclassified_Lachnospiraceae	vOTU-218	unclassified
	vOTU-929	unclassified
	vOTU-1890	unclassified
	vOTU-2334	unclassified
	vOTU-3296	unclassified
	vOTU-3476	unclassified
	vOTU-3871	unclassified
	vOTU-4937	unclassified
	vOTU-6575	unclassified
Lachnoclostridium	vOTU-21	unclassified
	vOTU-63	unclassified
	vOTU-992	Duplodnaviria;Heunggongvirae;Uroviricota;Caudoviricetes;Caudovirales;Siphoviridae;;
	vOTU-1521	Monodnaviria;Loebvirae;Hofneiviricota;Faserviricetes;Tubulavirales;Inoviridae;;
	vOTU-1539	Duplodnaviria;Heunggongvirae;Uroviricota;Caudoviricetes;Caudovirales;;;
	vOTU-1581	Duplodnaviria;Heunggongvirae;Uroviricota;Caudoviricetes;Caudovirales;;;
	vOTU-2750	unclassified
	vOTU-4924	unclassified
Trueperella	vOTU-3	Duplodnaviria;Heunggongvirae;Uroviricota;Caudoviricetes;Caudovirales;;;
	vOTU-12	unclassified
	vOTU-1231	unclassified
	vOTU-1753	Duplodnaviria;Heunggongvirae;Uroviricota;Caudoviricetes;Caudovirales;;;
	vOTU-3296	unclassified
	vOTU-3871	unclassified
	vOTU-6575	unclassified
	vOTU-6619	unclassified
Roseburia	vOTU-21	unclassified
	vOTU-63	unclassified
	vOTU-1521	Monodnaviria;Loebvirae;Hofneiviricota;Faserviricetes;Tubulavirales;Inoviridae;;
	vOTU-1539	Duplodnaviria;Heunggongvirae;Uroviricota;Caudoviricetes;Caudovirales;;;
	vOTU-1581	Duplodnaviria;Heunggongvirae;Uroviricota;Caudoviricetes;Caudovirales;;;
	vOTU-2750	unclassified
unclassified_Firmicutes	vOTU-21	unclassified
	vOTU-63	unclassified
	vOTU-1521	Monodnaviria;Loebvirae;Hofneiviricota;Faserviricetes;Tubulavirales;Inoviridae;;
	vOTU-1539	Duplodnaviria;Heunggongvirae;Uroviricota;Caudoviricetes;Caudovirales;;;
	vOTU-1581	Duplodnaviria;Heunggongvirae;Uroviricota;Caudoviricetes;Caudovirales;;;
	vOTU-2750	unclassified
Betaproteobacteria	vOTU-21	unclassified
	vOTU-63	unclassified
	vOTU-1521	Monodnaviria;Loebvirae;Hofneiviricota;Faserviricetes;Tubulavirales;Inoviridae;;
	vOTU-1539	Duplodnaviria;Heunggongvirae;Uroviricota;Caudoviricetes;Caudovirales;;;
	vOTU-1581	Duplodnaviria;Heunggongvirae;Uroviricota;Caudoviricetes;Caudovirales;;;
	vOTU-2750	unclassified
Porphyrobacter	vOTU-21	unclassified
	vOTU-63	unclassified
	vOTU-1521	Monodnaviria;Loebvirae;Hofneiviricota;Faserviricetes;Tubulavirales;Inoviridae;;
	vOTU-1539	Duplodnaviria;Heunggongvirae;Uroviricota;Caudoviricetes;Caudovirales;;;
	vOTU-1581	Duplodnaviria;Heunggongvirae;Uroviricota;Caudoviricetes;Caudovirales;;;
	vOTU-2750	unclassified
Aeromonas	vOTU-21	unclassified
	vOTU-63	unclassified
	vOTU-1521	Monodnaviria;Loebvirae;Hofneiviricota;Faserviricetes;Tubulavirales;Inoviridae;;
	vOTU-1539	Duplodnaviria;Heunggongvirae;Uroviricota;Caudoviricetes;Caudovirales;;;
	vOTU-1581	Duplodnaviria;Heunggongvirae;Uroviricota;Caudoviricetes;Caudovirales;;;
	vOTU-2750	unclassified
Mythimna	vOTU-21	unclassified
	vOTU-63	unclassified
	vOTU-1521	Monodnaviria;Loebvirae;Hofneiviricota;Faserviricetes;Tubulavirales;Inoviridae;;
	vOTU-1539	Duplodnaviria;Heunggongvirae;Uroviricota;Caudoviricetes;Caudovirales;;;
	vOTU-1581	Duplodnaviria;Heunggongvirae;Uroviricota;Caudoviricetes;Caudovirales;;;
	vOTU-2750	unclassified
Blautia	vOTU-3	Duplodnaviria;Heunggongvirae;Uroviricota;Caudoviricetes;Caudovirales;;;
	vOTU-12	unclassified
	vOTU-1753	Duplodnaviria;Heunggongvirae;Uroviricota;Caudoviricetes;Caudovirales;;;
	vOTU-3871	unclassified
	vOTU-6575	unclassified
Lactobacillus	vOTU-624	Duplodnaviria;Heunggongvirae;Uroviricota;Caudoviricetes;Caudovirales;Siphoviridae;Triavirus;
	vOTU-899	Duplodnaviria;Heunggongvirae;Uroviricota;Caudoviricetes;Caudovirales;;;
	vOTU-1634	Duplodnaviria;Heunggongvirae;Uroviricota;Caudoviricetes;Caudovirales;;;
	vOTU-2046	Duplodnaviria;Heunggongvirae;Uroviricota;Caudoviricetes;Caudovirales;Siphoviridae;Triavirus;
Capnocytophaga	vOTU-1241	unclassified
	vOTU-1415	unclassified
	vOTU-1498	Duplodnaviria;Heunggongvirae;Uroviricota;Caudoviricetes;Caudovirales;;;
	vOTU-3856	Duplodnaviria;Heunggongvirae;Uroviricota;Caudoviricetes;Caudovirales;;;
Microbacterium	vOTU-1241	unclassified
	vOTU-1415	unclassified
	vOTU-1498	Duplodnaviria;Heunggongvirae;Uroviricota;Caudoviricetes;Caudovirales;;;
	vOTU-3856	Duplodnaviria;Heunggongvirae;Uroviricota;Caudoviricetes;Caudovirales;;;
Prevotella	vOTU-299	unclassified
	vOTU-394	unclassified
	vOTU-2248	unclassified
unclassified_Enterobacteriaceae	vOTU-624	Duplodnaviria;Heunggongvirae;Uroviricota;Caudoviricetes;Caudovirales;Siphoviridae;Triavirus;
	vOTU-899	Duplodnaviria;Heunggongvirae;Uroviricota;Caudoviricetes;Caudovirales;;;
	vOTU-2046	Duplodnaviria;Heunggongvirae;Uroviricota;Caudoviricetes;Caudovirales;Siphoviridae;Triavirus;
Desulfotomaculum	vOTU-899	Duplodnaviria;Heunggongvirae;Uroviricota;Caudoviricetes;Caudovirales;;;
	vOTU-2046	Duplodnaviria;Heunggongvirae;Uroviricota;Caudoviricetes;Caudovirales;Siphoviridae;Triavirus;
	vOTU-5576	Duplodnaviria;Heunggongvirae;Uroviricota;Caudoviricetes;Caudovirales;Siphoviridae;;
Besnoitia	vOTU-1241	unclassified
	vOTU-1498	Duplodnaviria;Heunggongvirae;Uroviricota;Caudoviricetes;Caudovirales;;;
	vOTU-3856	Duplodnaviria;Heunggongvirae;Uroviricota;Caudoviricetes;Caudovirales;;;
Alistipes	vOTU-1415	unclassified
	vOTU-1498	Duplodnaviria;Heunggongvirae;Uroviricota;Caudoviricetes;Caudovirales;;;
	vOTU-3856	Duplodnaviria;Heunggongvirae;Uroviricota;Caudoviricetes;Caudovirales;;;
Duncaniella	vOTU-139	unclassified
	vOTU-2334	unclassified
Cronobacter	vOTU-753	Duplodnaviria;Heunggongvirae;Uroviricota;Caudoviricetes;Caudovirales;;;
	vOTU-1890	unclassified
unclassified_Bacteroidetes	vOTU-887	unclassified
	vOTU-2334	unclassified
Bacillus	vOTU-895	Duplodnaviria;Heunggongvirae;Uroviricota;Caudoviricetes;Caudovirales;;;
	vOTU-4924	unclassified
unclassified_Prolixibacteraceae	vOTU-899	Duplodnaviria;Heunggongvirae;Uroviricota;Caudoviricetes;Caudovirales;;;
	vOTU-2046	Duplodnaviria;Heunggongvirae;Uroviricota;Caudoviricetes;Caudovirales;Siphoviridae;Triavirus;
Aminipila	vOTU-992	Duplodnaviria;Heunggongvirae;Uroviricota;Caudoviricetes;Caudovirales;Siphoviridae;;
	vOTU-4924	unclassified
unclassified_Microbacteriaceae	vOTU-992	Duplodnaviria;Heunggongvirae;Uroviricota;Caudoviricetes;Caudovirales;Siphoviridae;;
	vOTU-4924	unclassified
Peptoclostridium	vOTU-1753	Duplodnaviria;Heunggongvirae;Uroviricota;Caudoviricetes;Caudovirales;;;
	vOTU-3476	unclassified
Muribaculum	vOTU-2334	unclassified
	vOTU-2448	unclassified
unclassified_Clostridiales	vOTU-5659	unclassified
	vOTU-6550	unclassified
Bacteroides	vOTU-394	unclassified
Pseudomonas	vOTU-394	unclassified
Mucinivorans	vOTU-1415	unclassified
Terrabacteria	vOTU-1498	Duplodnaviria;Heunggongvirae;Uroviricota;Caudoviricetes;Caudovirales;;;
Deinococcus	vOTU-3891	unclassified
Oscillibacter	vOTU-4924	unclassified
Acidithiobacillus	vOTU-5576	Duplodnaviria;Heunggongvirae;Uroviricota;Caudoviricetes;Caudovirales;Siphoviridae;;
Romboutsia	vOTU-5576	Duplodnaviria;Heunggongvirae;Uroviricota;Caudoviricetes;Caudovirales;Siphoviridae;;
unclassified_Ruminococcaceae	vOTU-5576	Duplodnaviria;Heunggongvirae;Uroviricota;Caudoviricetes;Caudovirales;Siphoviridae;;
Proteobacteria	vOTU-5659	unclassified
Phocaeicola	vOTU-6550	unclassified
Flavonifractor	vOTU-3871	unclassified
